# Supplementary material for: MetaboCraft: building a Minecraft plugin for metabolomics
Source: Bioinformatics. 2018 Mar 28;34(15):2693–4. doi: 10.1093/bioinformatics/bty102 (PMC6061834; doi:10.1093/bioinformatics/bty102)
Supplement: Supplementary Data [file bty102_supp.zip]

Archive with 3 entries (2 files):
- bty102-suppl_data/
- bty102-suppl_data/example1(1).csv
- bty102-suppl_data/example1-filenames(1).txt
