# Supplementary material for: MetaboCraft: building a Minecraft plugin for metabolomics
Source: Bioinformatics. 2018 Mar 28;34(15):2693–4. doi: 10.1093/bioinformatics/bty102 (PMC6061834; doi:10.1093/bioinformatics/bty102)
Supplement: Supplementary Data [file bty102_supp.zip › bty102-suppl_data/example1(1).csv]

Peak id	Mass	RT	P8.mzXML	P9.mzXML	P10.mzXML	P1.mzXML	P2.mzXML	P3.mzXML	P4.mzXML	P5.mzXML	P6.mzXML	P7.mzXML	B6.mzXML	B7.mzXML	B8.mzXML	B9.mzXML	B10.mzXML	B1.mzXML	B2.mzXML	B3.mzXML	B4.mzXML	B5.mzXML	Polarity	FrAnK Annotation	PiMP Annotation	InChI Key
1	162.1125	721.32	154055984	157371296	163359376	120692768	138611296	142367840	152954960	145158976	150427056	152319472	41354696	9161107	32642612	43529220	30732056	37617924	28942826	19631428	57177056	45767312	positive	No Fragments	(S)-Carnitine,L-Carnitine	PHIQHXFUZVPYII-LURJTMIESA-N,PHIQHXFUZVPYII-ZCFIWIBFSA-N
2	175.1078	722.56	14937265	11402458	13070325	12465352	12690023	11927259	15324577	11980377	14308476	14202254	2472136.5	805449.56	1960416.38	2651335.25	1914769.88	1977995.13	1799002.38	1362886.13	3198976.5	2535130.25	positive	No Fragments	1,4-Dideoxy-1,4-imino-D-ribitol,Glycyl-Valine,L-2-Amino-5-hydroxypentanoic acid,L-Theanine,N-Acetylornithine,N-Hydroxy-L-valine,N-Lactoyl ethanolamine,N5-Ethyl-L-glutamine,Valyl-Glycine	CZWARROQQFCFJB-UHFFFAOYNA-N,DATAGRPVKZEWHA-UHFFFAOYSA-N,DATAGRPVKZEWHA-YFKPBYRVSA-N,IOUPEELXVYPCPG-UHFFFAOYSA-N,JRLGPAXAGHMNOL-LURJTMIESA-N,OQEBIHBLFRADNM-UHFFFAOYNA-N,PXEKBQAJOBYINU-BYPYZUCNSA-N,RZCHTMXTKQHYDT-UHFFFAOYSA-N,STKYPAFSDFAEPH-UHFFFAOYSA-N
3	166.0723	725.41	982622.94	976424.56	1212015.75	416068.91	538213.81	355468.41	449909.44	395217.47	428363.94	687159.5	NA	NA	NA	8590.1	NA	NA	NA	NA	NA	NA	positive	No Fragments	1-Methylguanine,3-Methylguanine,7-Methylguanine,N2-Methylguanine	FZWGECJQACGGTI-UHFFFAOYSA-N,RFLVMTUMFYRZCB-UHFFFAOYSA-N,SGSSKEDGVONRGC-UHFFFAOYSA-N,XHBSBNYEHDQRCP-UHFFFAOYSA-N
4	197.0898	723.19	823373.56	1143676.25	943105.56	648989.13	885958	712520.94	666969.38	780233	835383.69	815951.75	330252.19	129005.68	264314.81	343196.94	223866.5	304192.66	282667.09	219377.03	426611.09	379822.28	positive	No Fragments	1,4-Dideoxy-1,4-imino-D-ribitol,Glycyl-Valine,L-2-Amino-5-hydroxypentanoic acid,L-Theanine,N-Acetylornithine,N-Hydroxy-L-valine,N-Lactoyl ethanolamine,N5-Ethyl-L-glutamine,Valyl-Glycine	CZWARROQQFCFJB-UHFFFAOYNA-N,DATAGRPVKZEWHA-UHFFFAOYSA-N,DATAGRPVKZEWHA-YFKPBYRVSA-N,IOUPEELXVYPCPG-UHFFFAOYSA-N,JRLGPAXAGHMNOL-LURJTMIESA-N,OQEBIHBLFRADNM-UHFFFAOYNA-N,PXEKBQAJOBYINU-BYPYZUCNSA-N,RZCHTMXTKQHYDT-UHFFFAOYSA-N,STKYPAFSDFAEPH-UHFFFAOYSA-N
5	323.2178	721.95	220152.17	246607.34	178016.92	168917.77	134539.89	231420.69	261786.08	190170.31	146322.64	151212.98	17026.49	NA	6370.95	22508.9	6854.67	11813.34	8640.21	NA	27859.91	20417.83	positive	No Fragments
6	213.0636	722.99	154005.97	109460.17	176257.95	144186.53	179841.08	138604.59	129698.28	149160.3	160534.72	139085.45	76170.16	33139.39	70927.17	92572.84	71901.95	85218.66	80511.99	67575.89	120321.16	111595.11	positive	No Fragments	(S)-4-Hydroxymandelonitrile,2,3-Dihydroxyindole,2-Formylaminobenzaldehyde,3-Hydroxyindolin-2-one,4-Hydroxymandelonitrile,5,6-Dihydroxyindole,6-Hydroxy-1H-indole-3-acetamide,Gentianadine,Glycyl-Valine,Indole-3-acetaldoxime N-oxide,L-Theanine,N-Acetylornithine,N5-Ethyl-L-glutamine,NAPQI,Valyl-Glycine	DATAGRPVKZEWHA-UHFFFAOYSA-N,DATAGRPVKZEWHA-YFKPBYRVSA-N,HOOOPXDSCKBLFG-MRVPVSSYSA-N,HOOOPXDSCKBLFG-SVGMAFHSNA-N,HOOOPXDSCKBLFG-UHFFFAOYSA-N,IOUPEELXVYPCPG-UHFFFAOYSA-N,JRLGPAXAGHMNOL-LURJTMIESA-N,LZEDEUNADWSJKX-UHFFFAOYSA-N,PGNRLPTYNKQQDY-UHFFFAOYSA-N,PGXXGODNTPWQHZ-UHFFFAOYSA-N,PVIMSPYDDGDCTG-UHFFFAOYSA-N,SGNZYJXNUURYCH-UHFFFAOYSA-N,SGZFJWQQBHYNNF-UHFFFAOYSA-N,SIIDHCZFMSEKDS-UHFFFAOYSA-N,STKYPAF…
7	192.0244	722.99	59216.74	118238.02	56994.71	68351.15	56511.54	55680.27	54260.4	48311.63	81018.15	88109.04	28411.68	13324.4	28913.4	36182.18	27371.5	28475.74	30124.62	21630.95	38190.86	34775.11	positive	No Fragments
8	231.1453	719.71	92759.16	85275.82	83158.83	93933.8	94525.36	107588.59	110017.14	67896.55	78711.46	97150.71	10486.28	5006.4	13130.94	15342.96	11716.86	10527.22	11800.82	12340.4	16398.22	11344.76	positive	No Fragments	Homocitrulline,L-Homocitrulline	XIGSAGMEBXLVJJ-YFKPBYRVSA-N
9	176.1043	724.03	100087.25	63424.86	88088.52	76029.08	83578.55	64693.41	96342.77	80690.72	83709.41	85900.45	13468.94	4246.72	11443.62	13838.94	12849.82	12908.09	12989.56	7878.58	15171.37	13689.83	positive	No Fragments	(E)-4-Hepten-2-one,(R)-3-Methylcyclohexanone,(Z)-4-Heptenal,1-Hepten-3-one,2,5-Heptadien-1-ol,2-Butyl-4,5-dimethyloxazole,2-Ethyl-4-methyl-5-propyloxazole,2-Hepten-4-one,2-Heptenal,2-Isobutyl-4,5-dimethyloxazole,2-Methyl-4-pentyloxazole,2-Methylcyclohexanone,2-heptenal,2E,4Z-Heptadien-1-ol,3-Hepten-2-one,3-heptenal,4-Butyl-2,5-dimethyloxazole,4-Ethyl-2-methyl-5-propyloxazole,4-Ethyl-5-methyl-2-(1…	CMXNFXBFNYHFAL-UHFFFAOYSA-N,FDMDJAGBUGUESB-UHFFFAOYSA-N,HKVFKEJBSWJQMU-UHFFFAOYNA-N,IEYWMNYHQSDLRX-UHFFFAOYSA-N,IOXPXHVBWFDRGS-UHFFFAOYSA-N,IXECKEKKCJBKQJ-UHFFFAOYSA-N,IYMKNYVCXUEFJE-PLNGDYQASA-N,IYMKNYVCXUEFJE-SNAWJCMRSA-N,JHHZQADGLDKIPM-AATRIKPKSA-N,KXXJEDOBYWNPME-UHFFFAOYSA-N,LFSAPCRASZRSKS-UHFFFAOYNA-N,LJQNVNNQRWKTJP-GQCTYLIASA-N,MDRZSADXFOPYOC-DNVGVPOPSA-N,MDRZSADXFOPYOC-VNKDHWASSA-N,MRXQRKK…
10	165.1193	722.39	70863.05	63978.56	74813.58	66402.34	64241.41	58629.55	66638.59	77171.05	66178.11	87440.67	22132.17	NA	14641.51	22323.79	10878.37	18170.34	15491.89	10030.06	22050.28	16028.25	positive	No Fragments
11	234.0973	729.21	54072.28	41619	40674.81	38091.88	28701.69	31507.37	38500.46	39743.52	32058.97	37873.59	23938.88	12858.56	22597.64	27975.52	14939.6	18763.02	17943.89	13192.46	22533.27	20328.5	positive	No Fragments	2D-5-O-Methyl-2,3,5/4,6-pentahydroxycyclohexanone,Quinate,Quinic acid,Valiolone	AAWZDTNXLSGCEK-RKGSPJAZSA-N,AAWZDTNXLSGCEK-WYWMIBKRSA-N,JCZFNXYQGNLHDQ-VZFHVOOUSA-N,VKPFEZAOAAZDPP-QCNSFQOVSA-N
12	252.1079	728.94	53827.82	35015.44	43937.91	34722.26	23636.96	32862.86	30725.75	30461.1	30928.16	41936.89	30486.81	12467.98	23686.85	26052.44	14793.61	16850.42	17293.96	12429.64	22730.95	16260.6	positive	No Fragments	Coriose,D-Manno-2-heptulose,D-altro-D-manno-Heptose,L-Galacto-2-heptulose,Muramic acid,N-(1-Deoxy-1-fructosyl)alanine,Sedoheptulose,alpha-D-Mannoheptulopyranose,beta-D-Sedoheptulopyranose	BDMCSTCUMFCYDF-YUKLUKPDNA-N,BGWQRWREUZVRGI-UHFFFAOYNA-N,HAIWUXASLYEWLM-BNWJMWRWSA-N,HAIWUXASLYEWLM-QTSLKERKSA-N,HAIWUXASLYEWLM-UHFFFAOYNA-N,HAIWUXASLYEWLM-VEIUFWFVSA-N,HSNZZMHEPUFJNZ-UHFFFAOYSA-N,INYHXAFWZQXELF-FNKGTGPASA-N,MSFSPUZXLOGKHJ-LEISLEKSSA-N,MSFSPUZXLOGKHJ-PGYHGBPZSA-N
13	347.2291	719.43	40815.29	31742.53	24223.39	22157.11	20098.81	35769.84	29882.4	26368.69	28366.93	23651.08	9818.88	6373.05	11861.29	12969.74	6048.85	9447.4	8817.19	6323.39	9978.58	7466.11	positive	No Fragments
14	268.1033	731.66	36627.53	21743.94	29586.19	29242.45	25718.16	31166.16	34269.59	38775.47	29180.5	29767.51	12851.86	5590.91	10051.73	14607.45	8872.85	10753.21	9619.27	6603.93	12648.02	11182.24	positive	No Fragments	5-Acetylamino-6-formylamino-3-methyluracil,Adenosine,Deoxyguanosine,Glutamyl-Valine,Miserotoxin,N-(1-Deoxy-1-fructosyl)serine,Neuraminic acid,Valyl-Glutamate,Vidarabine,Zidovudine	CERZMXAJYMMUDR-QBTAGHCHSA-N,CERZMXAJYMMUDR-YOQZMRDMSA-N,HBOMLICNUCNMMY-XLPZGREQSA-N,JDJSHLXEHWCLEP-SYHAXYEDSA-N,KUVQLWYPNUQGDT-YUKLUKPDNA-N,OIRDTQYFTABQOQ-KQYNXXCUSA-N,OIRDTQYFTABQOQ-UHTZMRCNSA-N,RDZNZFGKEVDNPK-UHFFFAOYSA-N,SITLTJHOQZFJGG-UHFFFAOYSA-M,UPJONISHZRADBH-UHFFFAOYSA-M,YKBGVTZYEHREMT-KVQBGUIXSA-N
15	219.0476	719.57	28024.46	34872.71	25821.35	27446.08	37167.56	21508.33	32210.1	30622.02	18951.25	32670.16	6245.91	3389.06	6323.43	9623.35	5499.14	7471.5	6520.02	4558.05	12428.65	7396.75	positive	No Fragments	D-Altronate,D-Galactonate,D-Gluconic acid,D-Mannonate,Galactonic acid,Gluconic acid,Gulonic acid,Hamamelose,L-Galactonate,L-Gulonate,L-Idonate,cis-1,2-Dihydroxy-1,2-dihydrodibenzothiophene	OOOXLVUNFHBSNL-PRHODGIISA-N,RGHNJXZEOKUKBD-AIHAYLRMSA-N,RGHNJXZEOKUKBD-KKQCNMDGSA-N,RGHNJXZEOKUKBD-MBMOQRBOSA-N,RGHNJXZEOKUKBD-MGCNEYSASA-N,RGHNJXZEOKUKBD-SQOUGZDYSA-N,RGHNJXZEOKUKBD-UHFFFAOYSA-N,XONDRGRALZTVKD-ZMIZWQJLSA-N
16	246.1168	731.2	32152.19	25053.15	29656.64	21935.43	17731.89	22904.33	21836.48	24187.07	20896.6	24483.85	9625.47	7301.77	8911.5	11152.2	5519.29	10505.37	7663.21	5581.28	8872.85	7460.69	positive	No Fragments
17	240.1344	727.82	31791.5	17646.27	20432.43	21579.88	14152.54	16297.38	27393.19	22120.82	18794.24	18325.55	NA	NA	NA	NA	NA	NA	NA	NA	NA	NA	positive	No Fragments	Metharbital	FWJKNZONDWOGMI-UHFFFAOYSA-N
18	118.1405	648.41	110455904	102640192	116612008	115654544	112398320	110774808	114413656	138032464	117141816	118347832	109643024	52571520	102302504	121075744	106276832	98499936	90636984	77608848	119252464	112500608	positive	No Fragments
19	119.1306	647.88	5852669.5	5414618.5	6247512	6290470.5	6134473	6124107	6246034.5	7291853.5	6296291	6409427	5892293.5	2838923	5546944.5	6652395	5795889.5	5396278	4871260	4180918.5	6397881.5	6116867	positive	No Fragments	2-Methylcholine	JPKKMFOXWKNEEN-UHFFFAOYSA-N
20	119.1306	642.72	5703692.5	5414618.5	5895441	5758245.5	5288365.5	5487638.5	6246034.5	6249702	5802737	5881655	5718638.5	1894958.88	4626406.5	6652395	5795889.5	5396278	4690616	4180918.5	6397881.5	6116867	positive	No Fragments	2-Methylcholine	JPKKMFOXWKNEEN-UHFFFAOYSA-N
21	257.1472	652	1913411.38	2912340.25	3561579.25	4293054	3968730.25	4455149.5	3695623.25	4805709.5	3826310.5	3786185.5	2817916.25	579608.88	1998675.25	4205814	2216595.5	2941269.5	2319663.5	1187040.75	3953193.5	3467391	positive	No Fragments
22	120.1317	650.01	410863.84	401849.34	404348.69	441790.25	371276.78	423173.41	411078.5	516424.31	404454.41	440718.5	386207.72	183561.89	338599.38	410421.75	394550.88	335401.66	344844.03	299284.91	436772.09	396817.56	positive	No Fragments
23	119.1242	647.15	307131.16	272308.66	280456.72	310131.94	263773.63	325969.88	319597.03	319068.94	289358.19	311915.47	268571.66	127692.99	258816.41	299111.97	276377.16	219646.31	223501.13	187615.02	303390.47	252611.31	positive	No Fragments
24	140.0682	652.05	162907.84	207055.42	246331.27	298337.5	286529.56	264384.19	272246.25	292505.16	236687.08	260944.28	188437.56	51976.83	144172.45	230135.53	149702.5	175987.2	150969.17	90068.66	247083.73	204141.03	positive	No Fragments	(R)-Propane-1,2-diol,(S)-Propane-1,2-diol,2-Amino-2-methylbutanoate,2-Amino-3-methylbutanoic acid,2S-amino-pentanoic acid,4-Methylaminobutyrate,4-amino-pentanoic acid,4R-aminopentanoic acid,4S-aminopentanoic acid,5-Aminopentanoate,5-Aminopentanoic acid,5-amino-pentanoic acid,Amyl Nitrite,Amyl nitrite,Betaine,D-Norvaline,D-Valine,L-Norvaline,L-Valine,N-Methyl-a-aminoisobutyric acid,Norvaline,Propa…	ABSTXSZPGHDTAF-BYPYZUCNSA-N,ABSTXSZPGHDTAF-SCSAIBSYSA-N,ABSTXSZPGHDTAF-UHFFFAOYSA-N,AOKCDAVWJLOAHG-UHFFFAOYSA-N,CSDTZUBPSYWZDX-UHFFFAOYSA-N,DLAMVQGYEVKIRE-UHFFFAOYSA-N,DNIAPMSPPWPWGF-GSVOUGTGSA-N,DNIAPMSPPWPWGF-UHFFFAOYSA-N,DNIAPMSPPWPWGF-VKHMYHEASA-N,GCHPUFAZSONQIV-UHFFFAOYSA-N,JJMDCOVWQOJGCB-UHFFFAOYSA-N,KWIUHFFTVRNATP-UHFFFAOYSA-N,KZSNJWFQEVHDMF-BYPYZUCNSA-N,KZSNJWFQEVHDMF-SCSAIBSYSA-N,KZSNJWF…
25	244.1294	658.63	216530.52	184060.39	172604.02	139985	135184.23	166740.11	151895.28	165709.61	156991.06	144955.81	189571.36	216790.34	222383.23	192772.61	166966.13	148742.38	227146.19	169029.59	170290.52	143377.44	positive	No Fragments	Alanyl-Hydroxyproline,Coprine,Gamma-glutamyl-Proline,Glutaminyl-Proline,Hydroxyprolyl-Alanine,L-Coprine,Proclavaminic acid,Prolyl-Gamma-glutamate,Prolyl-Glutamine,Prolyl-Serine,Serinyl-Proline	AFWBWPCXSWUCLB-UHFFFAOYSA-N,FSGFZJVYAZKWHO-UHFFFAOYSA-N,KYHSUPXEBSYFGK-UHFFFAOYSA-N,NJMYZEJORPYOTO-UHFFFAOYSA-N,NMCINKPVAOXDJH-VDTYLAMSSA-N,OEEZRBUCLFMTLD-UHFFFAOYSA-N,OEEZRBUCLFMTLD-YFKPBYRVSA-N,PHMGRHJWVYZMPA-UHFFFAOYSA-N,SHAQGFGGJSLLHE-UHFFFAOYSA-N,WBAXJMCUFIXCNI-UHFFFAOYSA-N
26	156.0421	651.48	25228.88	30191.24	49799.52	44167.21	66200.38	46756.29	47074.25	62394.55	48621.57	71690.7	53440.64	NA	46488.63	73530.28	46705.93	44357.18	42757.64	30659.56	58560.75	66994	positive	No Fragments	(S)-Mandelonitrile,(±)-2-Hydroxy-2-phenylacetonitrile,2-Amino-2-methylbutanoate,2-Amino-3-methylbutanoic acid,2-Methyl-4,5-benzoxazole,2S-amino-pentanoic acid,4-Hydroxybenzeneacetonitrile,4-Hydroxyphenylacetonitrile,4-Methylaminobutyrate,4-amino-pentanoic acid,4R-aminopentanoic acid,4S-aminopentanoic acid,5-Aminopentanoate,5-Aminopentanoic acid,5-Hydroxyindole,5-amino-pentanoic acid,Amyl Nitrite,…	ABSTXSZPGHDTAF-BYPYZUCNSA-N,ABSTXSZPGHDTAF-SCSAIBSYSA-N,ABSTXSZPGHDTAF-UHFFFAOYSA-N,AOKCDAVWJLOAHG-UHFFFAOYSA-N,AYKYOOPFBCOXSL-UHFFFAOYSA-N,CSDTZUBPSYWZDX-UHFFFAOYSA-N,DLAMVQGYEVKIRE-UHFFFAOYSA-N,DQSHFKPKFISSNM-UHFFFAOYSA-N,GCHPUFAZSONQIV-UHFFFAOYSA-N,HZDCAHRLLXEQFY-UHFFFAOYSA-N,JJMDCOVWQOJGCB-UHFFFAOYSA-N,JYGFTBXVXVMTGB-UHFFFAOYSA-N,KWIUHFFTVRNATP-UHFFFAOYSA-N,KZSNJWFQEVHDMF-BYPYZUCNSA-N,KZSNJWF…
27	189.074	666.97	64011.56	44951.77	47326.03	36024.32	34262.27	37344.34	32303.68	38226.18	24718.28	30458.26	59636.69	43623.51	59203.15	68875.67	40428.93	55277.7	54796.2	36742.65	54605.39	47707.11	positive	No Fragments
28	147.0765	631.07	56677.96	53033.23	41719.93	59540.58	43382.42	53035.07	57893.48	50031.81	39175.38	40691.58	23123.54	19917.24	19361.18	23650.4	13082.64	13618.46	19168.53	18034.18	18168.95	14017.16	positive	No Fragments	2-Amino-3-hydroxypropanoic acid,3-Ureidoisobutyrate,Ala-Gly,Alanyl-Glycine,Alanylglycine,D-Glutamine,D-Serine,DL-Serine,Glutamine,Isoglutamine,L-Glutamine,L-Serine,Ureidoisobutyric acid	AEFLONBTGZFSGQ-UHFFFAOYSA-N,CXISPYVYMQWFLE-UHFFFAOYSA-N,MTCFGRXMJLQNBG-REOHCLBHSA-N,MTCFGRXMJLQNBG-UHFFFAOYSA-N,MTCFGRXMJLQNBG-UWTATZPHSA-N,PHENTZNALBMCQD-UHFFFAOYSA-N,ZDXPYRJPNDTMRX-GSVOUGTGSA-N,ZDXPYRJPNDTMRX-UHFFFAOYSA-N,ZDXPYRJPNDTMRX-VKHMYHEASA-N
29	288.1193	657.35	23018.87	16496.36	21029.79	9045.95	8160.06	11272	10625.21	10375.64	8624.03	7017.15	24169.61	12801.42	17013.98	16794.14	11172.7	11293.5	17071.76	13394.45	18852.24	17258.82	positive	No Fragments	5,6-Dihydrouridine,Aspartyl-Hydroxyproline,Clavamycin E,L-alpha-Aspartyl-L-hydroxyproline ,N-Ribosylhistidine	HYVUCUGHACXFFU-NQIQCGANSA-N,TTYCFBAOLXCFAB-VAPHQMJDSA-N,WJDUWENBTQEKDZ-UHFFFAOYSA-N,ZPTBLXKRQACLCR-XVFCMESISA-N
30	235.1654	648.23	62843560	60748140	55822796	58879284	50703660	61779848	65063880	58944712	57525544	51465424	7346484.5	1524698.63	5004652.5	11957580	5293866	6983266.5	5830840	2949231.25	11221100	9445288	positive	No Fragments
31	352.2445	648.28	2811294.5	2843314.25	2475841	2904955.75	2398028.25	3131287.25	2972839.25	2820247.5	2483156.5	2392761.25	36082.75	NA	27072.06	63402.62	24617.98	48084.43	26327.48	14648.9	73949.58	63967.08	positive	No Fragments
32	469.3237	649.62	373684.44	373942.31	396991	478659.31	318052.66	606041.56	523668.75	473879.94	401608.94	439336.59	NA	NA	NA	NA	NA	NA	NA	NA	NA	NA	positive	No Fragments
33	491.3055	650.17	202582.16	187727.41	320372.69	485831.59	509244.75	515312.09	439989.72	435010.16	515054.63	455063.09	NA	NA	NA	68059.59	NA	48581.48	16444.98	NA	60543.73	44286.44	positive	No Fragments
34	237.1688	648	358208.19	356393.13	334081.34	371070.41	291580.41	325428.78	373788.78	359273.38	330945.06	285685.94	43209.42	NA	32811.13	71918.89	41617.22	35113.26	34827.27	NA	62317.51	43545.32	positive	No Fragments
35	241.1547	651.98	88049.91	79194.59	90692.74	105050.54	80856.45	96899.68	115407.97	89049.09	82403.78	77053.04	16205.05	6864.61	13492.07	22401.29	14256.16	16574.89	14740.79	9003.06	25251.81	15324.78	positive	No Fragments	Ecgonine methyl ester,N-Methylnicotinium,Neotussilagine,Pirbuterol,Tussilagine	HIOROZIUERMMRQ-UHFFFAOYSA-N,LADVYSUMGRTFSZ-QXFUBDJGSA-N,LADVYSUMGRTFSZ-UHFFFAOYNA-N,QIQNNBXHAYSQRY-ABIFROTESA-N,VQDBNKDJNJQRDG-UHFFFAOYSA-N
36	189.1234	780.81	35648468	34459444	43939052	44695416	41392252	38099560	46575116	48784340	29723412	34269076	1137718.75	801716.75	1046367.75	1782185.5	1345439.75	1708759.38	1565686.75	2464153	1359907.5	1372887.88	positive	No Fragments	(2R,3R,4R)-2-Amino-4-hydroxy-3-methylpentanoic acid,6-Acetamido-3-aminohexanoate,Alanyl-Valine,Fagomine,Glycyl-Isoleucine,Glycyl-L-leucine,Glycyl-leucine,Isoleucyl-Glycine,Leucyl-Glycine,N-(2-Hydroxyethyl)-morpholine N-oxide,N-Alpha-acetyllysine,N-Hydroxy-L-isoleucine,N2-Acetyl-L-lysine,N6-Acetyl-L-lysine,Valyl-Alanine	DKEXFJVMVGETOO-LURJTMIESA-N,DTERQYGMUDWYAZ-ZETCQYMHSA-N,HSRXSKHRSXRCFC-UHFFFAOYSA-N,KGVHCTWYMPWEGN-UHFFFAOYSA-N,LESXFEZIFXFIQR-UHFFFAOYSA-N,LIWMQSWFLXEGMA-UHFFFAOYSA-N,MBZWIPOSTWTKSV-UHFFFAOYSA-N,OSCCDBFHNMXNME-UHFFFAOYNA-N,UCGDDTHMMVWVMV-UHFFFAOYSA-N,VEYYWZRYIYDQJM-UHFFFAOYSA-N,VEYYWZRYIYDQJM-ZETCQYMHSA-N,WTPGFRPRHSDKNE-UHFFFAOYSA-N,YEGAKLYOVHUQIJ-WHFBIAKZSA-N,YZNNBIPIQWYLDM-HSUXUTPPSA-N,YZNNBIP…
37	217.1297	781.3	884462.81	766432.63	949393.81	809699.56	786977.25	769335.31	964992.31	1134368.25	640059.75	721518.94	137665.63	90721.1	111967.28	166057.91	109546.63	132763.92	117176.91	153556.41	122058.84	153539.55	positive	No Fragments	Argininic acid,Citrulline,L-Citrulline,N-a-Acetyl-L-arginine	BMFMQGXDDJALKQ-BYPYZUCNSA-N,RHGKLRLOHDJJDR-BYPYZUCNSA-N,SNEIUMQYRCDYCH-LURJTMIESA-N
38	483.7355	780.37	358917.97	328540.38	338990.34	373728.22	321146.41	334820.81	400991.91	505996.22	294458.72	351077.44	9592.73	3532.06	8939.79	16544.05	9480.84	9875.71	10002.79	8435.97	13972.79	18429.4	positive	No Fragments
39	227.1391	775.86	98729.62	370208.16	203978.5	173723.78	219717.73	205193.63	178141	231397.95	219020.95	256763.69	1585.79	1392.43	2776.06	2874.38	1610.34	2089.44	1766.73	1974.35	2910.78	1899.19	positive	No Fragments	Amobarbital,Ecgonine,N-Isovaleryl-L-homoserine lactone,Otonecine,Pentobarbital,Pseudoecgonine	GRAGROPQORVALZ-VKWJFSHESA-N,PHMBVCPLDPDESM-GHNGIAPOSA-N,PHMBVCPLDPDESM-RLXKETGRSA-N,VIROVYVQCGLCII-UHFFFAOYSA-N,WEXRUCMBJFQVBZ-UHFFFAOYSA-N
40	474.7303	780.98	230732.25	220184.53	189952.09	225129.81	186002.88	179334.73	259200.7	313671.03	184825.59	249017.28	7741.8	3098.87	6688.33	10080.8	6459.59	8656.95	8523.41	5408.04	7147.38	11324.38	positive	No Fragments
41	377.2398	782.56	97346.98	129591.38	195160.23	232466.02	213816.86	198184.95	231326.75	258009.73	133120.98	148075.8	NA	NA	NA	NA	NA	NA	NA	NA	NA	NA	positive	No Fragments
42	190.1212	780.05	143100.5	119811.57	175046.34	175127.88	182765.8	153290.48	225289.22	238329.73	126806.26	142034.13	NA	NA	NA	2836.27	3847.21	NA	3480.16	7589.95	2723.71	NA	positive	No Fragments
43	484.2372	781.44	172634.95	130703.03	148011.55	165131.56	152082.36	146341.44	151830.98	202289.5	123949.42	172425.11	8863.24	1836.75	4361.32	8301.26	3963.15	5740.13	5123.91	4694.84	6882.33	5863.19	positive	No Fragments	Levocabastine	ZCGOMHNNNFPNMX-YHYDXASRSA-N
44	204.0868	778.39	129300.66	119724.89	123983.23	151875.3	142512.14	129612.01	168484.67	160810.64	121049.42	148297.7	5410.74	3123.55	5123.1	7744.58	4723.92	6730.81	6004.06	5662.33	8304.91	7995.57	positive	No Fragments	(2R,3S)-2,3-Dimethylmalate,(R)-2-Ethylmalate,(R)-3,3-Dimethylmalate,(S)-2-(Hydroxymethyl)glutarate,1,5-Anhydro-D-fructose,2(R)-Hydroxyadipic acid,2-Dehydro-3-deoxy-D-fuconate,2-Dehydro-3-deoxy-L-fuconate,2-Dehydro-3-deoxy-L-rhamnonate,2-Deoxy-scyllo-inosose,2-Hydroxy-2-ethylsuccinic acid,2-Hydroxyadipate,2-Hydroxyadipic acid,2S-hydroxyadipic acid,3,6-Anhydrogalactose,3,6-Anhydroglucose,3-Ethylmal…	CXKKSSKKIOZUNR-ZLUOBGJFSA-N,DTUGXZBPWDHASD-UHFFFAOYNA-N,FFYPMLJYZAEMQB-UHFFFAOYSA-N,FRIWJYNKZPJVRL-IMJSIDKUSA-N,FRIWJYNKZPJVRL-IUYQGCFVSA-N,FRIWJYNKZPJVRL-QWWZWVQMSA-N,FTTGAAZKBNZDCZ-LURJTMIESA-N,GZYCZKBRQBKGJW-FSZQNWAESA-N,IEPDKRIDROAXQP-UHFFFAOYSA-N,JUCRENBZZQKFGK-UHFFFAOYSA-N,KSAIICDEQGEQBK-VKHMYHEASA-N,NPOAOTPXWNWTSH-UHFFFAOYSA-N,OCLOLUFOLJIQDC-HSUXUTPPSA-N,OCLOLUFOLJIQDC-UHFFFAOYNA-N,OTTXIFW…
45	475.2318	781	110100.09	90729.61	97465.3	116548.27	105253.31	101834.08	118602.28	129976.89	76409.47	100819.95	4707.09	NA	2520.31	3524.42	4258.57	2874.27	2873.31	2702.68	3002.46	4349.43	positive	No Fragments	Agrimophol,Austalide B,Picrasin A	BIJFTRIMTHYJOV-QRWZCSJESA-N,NQGCBDWQKDAGTK-RYZVSIALSA-N,ZVFMDVFPBVFGPG-UHFFFAOYNA-N
46	966.4646	781.38	100230.13	86452.15	104805.59	115287.85	110825.73	104174.79	122994.07	114806.84	71743.95	93390.19	NA	NA	NA	3509.06	NA	NA	NA	NA	2785.88	2293.85	positive	No Fragments	Chinenoside VI	IYLGRZBRMFMEOH-UHFFFAOYNA-N
47	763.3848	778.97	91660.63	83540.91	77582.65	92438.61	72139.38	89275.71	115850.34	98946.63	74867.82	98397.36	4746.04	1654.89	2006.71	4925.51	1747.99	3339.59	2292.93	2371.94	3400.15	3570.42	positive	No Fragments
48	317.1822	784.01	85910.98	72228.36	80635.34	75492.46	96439.05	78925.98	102821.78	89378.59	74516.59	73019.51	NA	NA	NA	NA	NA	NA	NA	NA	NA	NA	positive	No Fragments	Epsilon-(gamma-Glutamyl)-lysine,L-a-glutamyl-L-Lysine	BBBXWRGITSUJPB-YUMQZZPRSA-N,JPKNLFVGUZRHOB-YUMQZZPRSA-N
49	230.0959	786.77	78757.1	90713.36	77336.88	88653.44	71303.92	79447.81	71859.57	93433.73	68709.23	69069.61	6279.99	2001.51	4214.28	8359.6	3447.5	7336.4	5781.12	3681.11	7483.71	6938.44	positive	No Fragments	Benz[a]acridine,Benz[c]acridine,Ergothioneine	JEGZRTMZYUDVBF-UHFFFAOYSA-N,OAPPEBNXKAKQGS-UHFFFAOYSA-N,SSISHJJTAXXQAX-ZETCQYMHSA-N
50	255.1341	787.5	86628.73	77467.51	81348.47	69190.21	64372.68	70377.39	81221.11	93323.52	69202.24	82372.51	7693.64	5261.88	7616.49	11009.89	5475.96	6571.94	7800.97	8814.39	7892.93	6960.29	positive	No Fragments	Aldosine,Cotinine methonium ion,Kainic acid,L-Furosine,L-Pyridosine,Midodrine,N-(3-Oxohexanoyl)homoserine lactone,N-(3-oxo-hexanoyl)-homoserine lactone,Pyrraline,alpha-Allokainic acid	FZNMMFIPIGBAJL-UHFFFAOYNA-N,HNGPZFLHRXCYGZ-UHFFFAOYNA-N,PTKSEFOSCHHMPD-UHFFFAOYSA-N,VHRXFWHPQMABEK-UHFFFAOYSA-N,VLSMHEGGTFMBBZ-OOZYFLPDSA-N,VLSMHEGGTFMBBZ-ZKWXMUAHSA-N,VTYFITADLSVOAS-UHFFFAOYNA-N,YQHPCDPFXQXCMV-UHFFFAOYNA-N,YRYOXRMDHALAFL-UHFFFAOYSA-N
51	494.7263	780.58	38386.11	92193.59	49809.85	46877.09	38962.7	35474.24	36287.66	50615.02	33294.42	40722.62	2833.82	1054.53	3583.76	4069.6	2261.72	3010.29	3282.09	2374.81	4011.42	5268.93	positive	No Fragments
52	335.1926	784.68	42442.43	29167.77	41171.34	60988.93	44574.9	42816.1	61741.21	58055.01	51220.1	45533.48	NA	NA	1292.58	1738.95	NA	1511.67	NA	NA	1141.45	1363.28	positive	No Fragments
53	274.1762	777.14	28213.88	27689.91	29968.83	29783.84	25334.68	25774.9	34401.33	44414.07	28444.84	27438.62	1804.48	1133.91	1400.84	2234.31	NA	1084.14	1685.48	1672.85	1298.83	1466.53	positive	No Fragments	(2R,3R)-3-Methylglutamyl-5-semialdehyde-N6-lysine,Isoleucyl-Threonine,Leucyl-Threonine,Spermic acid 2,Threoninyl-Isoleucine,Threoninyl-Leucine	BQBCIBCLXBKYHW-UHFFFAOYSA-N,DGMOQCHIPOPXEK-UHFFFAOYSA-N,DRCKHKZYDLJYFQ-UHFFFAOYSA-N,LRKCBIUDWAXNEG-UHFFFAOYSA-N,LUMXICQAOKVQOB-UHFFFAOYSA-N,OCTWUEBQDSGHFM-KXUCPTDWSA-N
54	400.2114	780.18	30736.41	27424.29	30375.41	31399.68	29813.93	30107.3	38038.57	39558.98	37171.96	31656.15	3244.28	1987.44	2465.46	4172.86	3604.28	3182.92	3450.11	6338.26	3699.92	3183.92	positive	No Fragments	9,10-Dihydrokadsurenone,Malabaricone C,Mammea B/AC,Mammea B/BD,Monascoflavin,Normammein,Prednisone,prednisone	FLFMHVIZGHIVEJ-UHFFFAOYSA-N,HCOZRFYGIFMIEX-UHFFFAOYSA-N,HDHKEYMZRICGLG-UHFFFAOYSA-N,KXLBWJRELYDBOS-UHFFFAOYSA-N,SLMFJWTXIZCNBN-UBWHGVKJSA-N,XOFYZVNMUHMLCC-ZPOLXVRWSA-N,XXKNHBAFFJINCK-YVMONPNENA-N
55	745.373	780.97	27588.29	20638.68	27171.32	37064.89	25545.58	22316.7	30115.01	32060.54	21516.56	35323.82	NA	NA	NA	NA	NA	NA	NA	NA	NA	NA	positive	No Fragments
56	486.1392	787.8	28667.51	16879.03	24845.25	28614.05	20933.73	26360.1	24884.25	29917.05	20533.15	24994.33	NA	NA	NA	NA	NA	NA	NA	NA	NA	NA	positive	No Fragments	3'-O-Methylderhamnosylmaysin,Betavulgarin xyloside,Formononetin 7-O-glucuronide,Granaticin,Pseudobaptigenin 7-O-glucoside,Rothindin	BKTIRNZJQRNCKX-UHFFFAOYNA-N,GWACEFYEIOPAJV-BLQBXXAQSA-N,GWACEFYEIOPAJV-UHFFFAOYNA-N,QBQXQYSJPWXZJL-LHKCJDRRSA-N,UMBVLOHYPOQARY-AFTISSCWNA-N,ZXKDFTZACWMRCV-YTOPXCMESA-N
57	277.1033	782.05	28010.75	22870.96	25458.11	20495.82	24912.54	17808.71	27563.83	24457.42	15372.22	18829.77	5991.26	4458.62	6675.07	6107.09	3788.06	4739.03	5085.79	5259.47	5075.72	5912.33	positive	No Fragments	(5-L-Glutamyl)-L-glutamate,Gamma Glutamylglutamic acid,Glutamyl-glutamic acid,N-Acetylgalactosaminate,N-Glycolyl-D-mannosaminolactone,Pyrimidine nucleoside,Thymidine glycol	HGKMWYVYIMDKCV-VYNVVFCLSA-N,KOSRFJWDECSPRO-WDSKDSINSA-N,KSOXQRPSZKLEOR-HRJVDPJDSA-N,OWQDWQKWSLFFFR-WDSKDSINSA-N,RKEITGVZZHXKON-ZSHDHZJENA-N,UAGYHIZGHDGMCY-FNCVBFRFSA-N
58	184.0736	755.25	24709486	15799460	17256260	17009032	15309958	20733176	22458708	22272134	16657806	18552054	1319923	444663.91	1387682.63	2065674.38	1179364.88	1579072.5	1447422.13	945007.31	1763793.25	1541249.13	positive	No Fragments	(R)-Boschniakine,1-(2,3-Dihydro-1H-pyrrolizin-5-yl)-2-propen-1-one,2,3-Dihydrobenzofuran,2-Methylbenzaldehyde,2-amino-heptanoic acid,2R-aminoheptanoic acid,2S-aminoheptanoic acid,3,4-Dihydro-4-[(5-methyl-2-furanyl)methylene]-2H-pyrrole,3-Dehydroxycarnitine,3-Methylbenzaldehyde,3-[(5-Methyl-2-furanyl)methyl]-1H-pyrrole,4-Hydroxystyrene,4-Methylbenzaldehyde,Acetophenone,Boschniakine,Choline phospha…	AGWFAJXETXIOEE-UHFFFAOYSA-N,AWMVMTVKBNGEAK-UHFFFAOYSA-N,BCWSVRKZMCXABS-TWGQIWQCSA-N,BTFQKIATRPGRBS-UHFFFAOYSA-N,DTUQWGWMVIHBKE-UHFFFAOYSA-N,FUGYGGDSWSUORM-UHFFFAOYSA-N,FXLOVSHXALFLKQ-UHFFFAOYSA-N,HBEDSQVIWPRPAY-UHFFFAOYSA-N,JHPNVNIEXXLNTR-UHFFFAOYSA-N,KWOLFJPFCHCOCG-UHFFFAOYSA-N,MBBOMCVGYCRMEA-UHFFFAOYSA-N,OPRAONAUWNNOOV-SSDOTTSWSA-N,OPRAONAUWNNOOV-UHFFFAOYNA-N,OVWYEQOVUDKZNU-UHFFFAOYSA-N,RDFMDVX…
59	258.1104	757.71	6006590.5	4570509.5	4968273.5	5081905.5	3722152.75	5193609	5940248	5722202	5184924	5352118	88825.3	74798.49	93295.05	92070.52	83961.97	86710.46	90051.59	107281.96	94672.72	94555.89	positive	No Fragments	(R)-3-Hydroxy-5-phenylpentanoic acid,2,5-Dimethoxy-4-(2-propenyl)phenol,2,6-Dimethoxy-4-(1-propenyl)phenol,2-(2-Methylphenyl)-1,3-dioxan-5-ol,2-(3-Methylphenyl)-1,3-dioxan-5-ol,2-(4-Methylphenyl)-1,3-dioxan-5-ol,2-Benzyl-5-hydroxymethyl-1,3-dioxolane,3-Hydroxyphenyl-valeric acid,4-Methoxybenzyl propanoate,5-Hydroxy-2-benzyl-1,3-dioxane,Butyl salicylate,Butylparaben,Ethyl 4-ethoxybenzoate,Ethyl 4-…	AEEIFNXEUWFZED-VZUCSPMQSA-N,CMLIEOOXQFWANJ-UHFFFAOYSA-N,DPJJKJUHERNDSZ-UHFFFAOYSA-N,FWMPKHMKIJDEMJ-UHFFFAOYSA-N,HRAQMGWTPNOILP-UHFFFAOYSA-N,IIDQVIGMKXQUDM-UHFFFAOYSA-N,IMMRMPAXYUIDLR-UHFFFAOYNA-N,NCMQNBRXQZBDML-UHFFFAOYSA-N,OJYLAHXKWMRDGS-UHFFFAOYSA-N,PNFBXEKHLUDPIM-QMMMGPOBSA-N,PTXDBYSCVQQBNF-UHFFFAOYSA-N,QFOHBWFCKVYLES-UHFFFAOYSA-N,SCBQUBIXYNMXER-UHFFFAOYSA-N,SUHOQUVVVLNYQR-MRVPVSSYSA-N,SUHOQUV…
60	262.0508	754.95	1451027.75	931630.19	1185114.88	936859.63	982202.38	1115595.5	1255505.88	1332656.88	1102829.63	1220208.75	60079.02	15364.49	56994.92	92434.11	42037.97	66966.94	61705.38	37169.27	78930.05	66017.06	positive	No Fragments	S-Phenylmercapturic acid	CICOZWHZVMOPJS-UHFFFAOYSA-N
61	280.0923	758.71	335470.06	732182.88	321628	318462.59	328004.53	367395.06	373717.31	423283.75	512565.91	412606.28	10016.01	6996.46	10755.52	11738.57	6608.86	11940.74	12776.98	11612.45	11354.12	10560.26	positive	No Fragments	Glycerophosphocholine	SUHOQUVVVLNYQR-QMMMGPOBSA-N
62	373.1904	758.7	196851.52	147553.75	165511.77	136886.69	121912.85	168907.31	164630.98	198765.58	170161.83	201808.97	6119.75	1895.4	6824.96	7766.56	4454.74	6099.11	4267.23	3782.06	6132.47	5067.91	positive	No Fragments	11-chloro-12-hydroxy-octadecanoic acid,11-hydroxy-12-chloro-octadecanoic acid,9-chloro-10-hydroxy-octadecanoic acid,9-hydroxy-10-chloro-octadecanoic acid,Alitame,Biocytin,Melochinone	BAQMYDQNMFBZNA-ATWGWHJKSA-N,BAQMYDQNMFBZNA-MNXVOIDGSA-N,DNBWHNVLJOVDJI-UHFFFAOYSA-N,IVBOUFAWPCPFTQ-UHFFFAOYSA-N,JNXUGCXVWKKTJV-UHFFFAOYSA-N,LFMFCAVRKLJSLW-UHFFFAOYSA-N,OBJQYZRZIIFTBJ-UHFFFAOYSA-N,ORELREQLYAGMOB-UHFFFAOYSA-N
63	324.0593	758.61	140539.89	71178.56	85818.98	131601	88971.38	117778.96	140155.3	118867.57	118904.02	129382.3	NA	NA	NA	NA	NA	NA	NA	NA	NA	NA	positive	No Fragments	3'-CMP,CMP,Cytidine 2'-phosphate,Cytidine monophosphate,N4-Acetylcytidine	IERHLVCPSMICTF-XVFCMESISA-N,NIDVTARKFBZMOT-PEBGCTIMSA-N,UOOOPKANIPLQPU-XVFCMESISA-N,YQUAKORMLHPSLZ-XVFCMESISA-N,YQUAKORMLHPSLZ-ZRTZXPPTSA-N
64	428.0372	746.03	121023.46	77686.45	69262.61	97535.19	72964.69	95422.38	98820.41	84077.02	81263.01	84503.01	1438.41	NA	2191.44	4359.2	1734.36	1713.14	1968.11	1519.45	2077.01	1707.45	positive	No Fragments	ADP,Acetyl adenylate,Adenosine 2',5'-bisphosphate,Adenosine 3',5'-bisphosphate,Adenosine 3',5'-diphosphate,dGDP	AEOBEOJCBAYXBA-KQYNXXCUSA-N,CIKGWCTVFSRMJU-KVQBGUIXSA-N,UBPVOHPZRZIJHM-WOUKDFQISA-N,WHTCPDAXWFLDIH-KQYNXXCUSA-N,XTWYTFMLZFPYCI-KQYNXXCUSA-N
65	319.1139	758.93	90039.07	55663.06	70220.52	84490.64	75236.33	91328.47	97230.95	101876.25	63109.05	60524.15	1344.58	NA	922.8	1702.49	NA	NA	NA	1260.58	1766.92	1618.77	positive	No Fragments	Nicotinamide riboside,Nicotinamide-beta-riboside	JLEBZPBDRKPWTD-TURQNECASA-O
66	218.1137	754.29	100718.48	57769.85	72816.08	68787.49	57825.48	72566.99	89577.5	72487.8	65943.92	63276.65	12729.98	9307.8	12288.31	14738.57	8880.97	10275.65	11493.5	7769.61	11932.45	10654.62	positive	No Fragments	Alanyl-Gamma-glutamate,Alanyl-Glutamine,Alanyl-Serine,D-Alanyl-D-serine,Gamma-glutamyl-Alanine,Glutaminyl-Alanine,Glycyl-Threonine,N-Acetyl-L-citrulline,N-a-Acetylcitrulline,Serinyl-Alanine,Threoninyl-Glycine	BIYXEUAFGLTAEM-UHFFFAOYSA-N,FAQVCWVVIYYWRR-UHFFFAOYSA-N,HJCMDXDYPOUFDY-UHFFFAOYSA-N,IPWKGIFRRBGCJO-QWWZWVQMSA-N,IPWKGIFRRBGCJO-UHFFFAOYSA-N,OLIFSFOFKGKIRH-UHFFFAOYSA-N,SSJMZMUVNKEENT-UHFFFAOYSA-N,WMQMIOYQXNRROC-LURJTMIESA-N,WMQMIOYQXNRROC-UHFFFAOYSA-N,XEMDRWVKLPUYDR-UHFFFAOYSA-N
67	247.1403	761.48	80316.73	61659.6	63699.06	59377.94	57692.22	64189.59	77012.11	73760.94	66180.32	77412.54	11029.49	8226.3	12695.96	11865.03	9110.61	9696.6	9793.84	8023.52	10737.35	9407.67	positive	No Fragments	D-Octopine,L-N2-(2-Carboxyethyl)arginine	IMXSCCDUAFEIOE-GDVGLLTNSA-N,OHWCFZJEIHZWMN-LURJTMIESA-N
68	318.0799	765.47	60810.8	29064.78	49530.11	68537.26	50946.96	49876.03	75452.02	64441.15	48191.02	60382.29	2718.26	1187.75	3043.55	5753.54	2534.07	3866.79	3553.84	2242.95	4892.68	4018.91	positive	No Fragments	Suprofen S-oxide,Thiophene-4,5-epoxide	BBVYLLCHKPXDCK-UHFFFAOYNA-N,SDGBIPHZPNRUFG-UHFFFAOYNA-N
69	382.1954	757.73	71738.96	53129.91	54763.74	49065.6	40822.71	61323.11	61406.2	64140.43	59421.22	74473.07	1463.28	NA	2644.01	2665.38	2060.8	2209.24	1951.46	1585.15	2051.34	2844.21	positive	No Fragments	Lucanthone,Propiomazine	FBQPGGIHOFZRGH-UHFFFAOYSA-N,UVOIBTBFPOZKGP-UHFFFAOYSA-N
70	764.3881	760.41	72020.91	36315.34	39592.25	38176.83	35529.17	46342.25	47517.32	45413.97	47076.29	46815.05	1029.24	NA	NA	1732.34	NA	1277.95	NA	NA	NA	NA	positive	No Fragments	PS(12:0/20:5(5Z,8Z,11Z,14Z,17Z)),PS(14:1(9Z)/18:4(6Z,9Z,12Z,15Z)),PS(18:4(6Z,9Z,12Z,15Z)/14:1(9Z)),PS(20:5(5Z,8Z,11Z,14Z,17Z)/12:0)	CQYDNNORIADLEH-LSHFLDIJSA-N,FBWAVIDBZKJEKS-FHPNQFJXSA-N,QWDOCUAIGXSZGT-XZWDOFBXSA-N,YUVCLPLTQJUHDO-OKVRORAUSA-N
71	373.6923	761.23	58744.72	61301	52463.95	38679.91	39987.22	56413	53319.82	68282.29	52863.37	62190.66	2087.41	803.78	1351.91	2294.56	2035.82	2066.7	2022.4	1721.17	1992.94	2011.48	positive	No Fragments
72	367.1398	756.11	53221.55	31014.46	38205.53	48206.43	27222.06	50242.82	67305.47	48173.72	41343.43	40784.59	NA	NA	NA	NA	NA	NA	NA	NA	NA	NA	positive	No Fragments	1alpha,5alpha-Epidithio-17a-oxa-D-homoandrostan-3,17-dione,7-beta-D-Glucopyranosyloxybutylidenephthalide	LNWJAAMNXBMBCE-UXBLZVDNNA-N,ROCVZARQFKQHCD-FQRJZAEESA-N
73	263.0501	755.22	65244.39	34481.33	41651.88	32349.05	37784.38	42670.2	52444.96	44658.35	42941.87	32965.34	2262.69	858.43	1731.56	3385.97	1422.22	2488.91	2973.51	1292.74	2543.82	2869.27	positive	No Fragments
74	785.3664	758.94	26017.8	55645.44	42197.07	35654.38	36757.02	34831.89	33378.12	44346.52	45931.08	47876.14	1926.7	NA	1964.14	2652.44	NA	2034.46	1312.12	NA	2105.62	2528.62	positive	No Fragments
75	340.0283	753.23	50244.62	26267.96	44382	31437.05	40164.32	38922.14	46806.08	38363.78	54531.73	47686.55	2046.76	NA	1014.19	2291.66	NA	1157.89	1706.28	933.15	2258.44	1506.66	positive	No Fragments	2-(2-Chloro-phenyl)-5-(5-methylthiophen-2-yl)-[1,3,4]oxadiazole	YYYQPKTVZBOSKG-UHFFFAOYSA-N
76	214.1187	753.52	46570.31	36599.39	42565.48	33458.46	31929.88	41911.14	48125.67	52776.03	43629.84	46569.3	3132.43	1506.65	4306.13	5915.22	3087.97	3304.55	4345.15	2883.18	6802.9	4092.44	positive	No Fragments	Glycylproline,L-prolyl-L-glycine	KZNQNBZMBZJQJO-UHFFFAOYSA-N,RNKSNIBMTUYWSH-UHFFFAOYSA-N
77	393.1866	759.84	22806.4	41748.59	21030.47	18288.01	23521.61	20656.76	20686.63	29887.65	33077.39	35983.27	1461.43	NA	1896.62	2961.12	1859.11	3339.02	1980.58	2541.56	3937.63	2023.55	positive	No Fragments
78	284.0329	758.33	23744.61	30961.52	34844.22	26988.73	23599.72	26861.82	27808.54	30837.7	35540.85	34155.32	4540.61	1844.91	5591.16	8531.72	3656.75	6758.34	5261.84	2974.79	6973.34	5498.06	positive	No Fragments
79	190.0824	763.1	26501.01	22897.15	25011.09	24383.06	21470.67	24512.96	34045.21	26228.11	26488.45	27824.02	NA	NA	NA	NA	NA	NA	NA	NA	NA	NA	positive	No Fragments	(2S,3S)-3-Hydroxyasparagine,Asparaginyl-Glycine,Glycyl-Asparagine,Glycylglycylglycine,Hydroxylated lecithin,N-Amidino-L-glutamate,O-Carbamoyl-L-serine,beta-L-Aspartylhydroxamate	FUESBOMYALLFNI-UHFFFAOYSA-N,KLKHFFMNGWULBN-UHFFFAOYSA-N,MYFVWSDZEBSNKM-REOHCLBHSA-N,RHVVRMJOHATSPD-VKHMYHEASA-N,XKUKSGPZAADMRA-UHFFFAOYSA-N,ZBYVTTSIVDYQSO-REOHCLBHSA-N
80	219.1341	763.36	28693.42	17457.77	24263.28	22178.27	23380.68	24692.6	31209.35	30008.75	27732.56	28024.98	11574.17	5284.39	9869.73	14420.12	9024.96	10604.74	11721.98	8527.16	15757.65	13274.04	positive	No Fragments	Anthopleurine,D-Lysopine,Isoleucyl-Serine,L-Lysopine,Leucyl-Serine,Meprobamate,N-Methyl-1-deoxynojirimycin,Pantothenamide,Serinyl-Isoleucine,Serinyl-Leucine,Threoninyl-Valine,Valyl-Threonine	AAKDPDFZMNYDLR-UHFFFAOYNA-N,AMMYIDAXRNSZSJ-UHFFFAOYSA-N,BXLYSRPHVMCOPS-UHFFFAOYSA-N,CKHWEVXPLJBEOZ-UHFFFAOYSA-N,GVRKWABULJAONN-UHFFFAOYSA-N,NFDYGNFETJVMSE-UHFFFAOYSA-N,NPPQSCRMBWNHMW-UHFFFAOYSA-N,TWVKGYNQQAUNRN-UHFFFAOYSA-N,XGDCYUQSFDQISZ-UHFFFAOYSA-N,ZOPACRMLVDFSGJ-NTSWFWBYSA-N,ZZYYVZYAZCMNPG-RQJHMYQMSA-N,ZZYYVZYAZCMNPG-UHFFFAOYNA-N
81	199.1192	752.79	28016.36	16746.39	17944.13	19471.5	18545.33	22308.94	25204.23	22196.96	20045.04	20021.99	NA	NA	NA	NA	NA	NA	NA	NA	NA	NA	positive	No Fragments
82	346.0413	758.28	28006.25	16358.6	16492.16	21410.33	16813.89	19214.74	25411.57	22598.29	19512.28	23619.67	NA	NA	NA	NA	NA	NA	NA	NA	NA	NA	positive	No Fragments	3'-CMP,CMP,Cytidine 2'-phosphate,Cytidine monophosphate	IERHLVCPSMICTF-XVFCMESISA-N,UOOOPKANIPLQPU-XVFCMESISA-N,YQUAKORMLHPSLZ-XVFCMESISA-N,YQUAKORMLHPSLZ-ZRTZXPPTSA-N
83	382.6972	758.17	24070.8	21440.26	17729.71	16510.95	13976.56	24884.13	20966.04	19196.43	20119.59	26702.83	NA	NA	NA	1178.14	NA	NA	NA	700.29	NA	NA	positive	No Fragments
84	478.0628	758.29	26482.3	13212.59	12137.11	16258.68	11737.13	17731.96	15205.15	20067.97	14100.39	15545.4	NA	NA	NA	NA	NA	NA	NA	NA	NA	NA	positive	No Fragments	CDP-glycerol	HHPOUCCVONEPRK-JANFQQFMSA-N,HHPOUCCVONEPRK-JPIUZIQHNA-N
85	425.0446	766.29	19859.07	16194.32	13812.11	16835.72	18706.75	24094.42	18889.02	21570.07	16576.23	14599.15	1020.51	NA	NA	1210.1	853.67	1344.58	1210.77	NA	1016.99	NA	positive	No Fragments	Glucosinalbin	WWBNBPSEKLOHJU-RFEZBLSLSA-M
86	290.1709	752.67	12720.45	8846.08	8384.94	8724.09	6728.73	10319.84	9173.66	11479.15	7834.54	7988.93	1966.01	906.31	1247.19	2249.95	1114.65	1203.26	1350.7	1608.26	1858.91	1289.76	positive	No Fragments
87	268.1042	547.98	11658644	20148892	17874518	7564246.5	12265904	15695598	11784738	14873538	10709031	5944165	13494.78	7527.1	14847.11	77645.77	17561.17	16285.62	16171.18	10178.5	17023.17	13611.62	positive	No Fragments	5-Acetylamino-6-formylamino-3-methyluracil,Adenosine,Deoxyguanosine,Vidarabine,Zidovudine	HBOMLICNUCNMMY-XLPZGREQSA-N,OIRDTQYFTABQOQ-KQYNXXCUSA-N,OIRDTQYFTABQOQ-UHTZMRCNSA-N,RDZNZFGKEVDNPK-UHFFFAOYSA-N,YKBGVTZYEHREMT-KVQBGUIXSA-N
88	271.1401	554.09	83138.24	74608.82	62329.46	60839.33	56571.6	64748.84	57908.46	57858.54	57968.61	50508.79	906.71	NA	NA	NA	NA	NA	NA	NA	1420.49	NA	positive	No Fragments	Asparaginyl-Proline,Prolyl-Asparagine	GADKFYNESXNRLC-UHFFFAOYSA-N,JQOHKCDMINQZRV-UHFFFAOYSA-N
89	773.4582	552.8	17099	21320.8	18613.91	30144.97	24337.99	44117.79	35719.55	31448.48	18304.93	26597.69	11635.69	8036.94	5934.34	4747.45	8491.76	5169.55	6547.89	8293.57	5018.9	5042.57	positive	No Fragments	Fasciculic acid C	IOMBMOCSWVAYQU-UHFFFAOYNA-N
90	294.1186	550.47	9834.84	10910.6	11648.79	8816.15	10657.37	13141.39	11403.08	11755.44	11948.92	12663.38	NA	NA	NA	NA	NA	NA	NA	NA	NA	NA	positive	No Fragments	(3R)-3,4-Dihydroxy-3-(hydroxymethyl)butanenitrile 4-glucoside,4-Hydroxyproline galactoside,Galactosyl 4-hydroxyproline,N-Acetylmuramate	GUEWQMQDXXTGGY-UHFFFAOYNA-N,MNLRQHMNZILYPY-FTNICRTINA-N,MNLRQHMNZILYPY-MKFCKLDKSA-N,NYBBODHIFBLFMJ-UHFFFAOYNA-N,OJEYXWIZDRJBDC-UHFFFAOYNA-N
91	358.3681	550.12	8211.45	8088.19	6223.27	5576.05	7456.79	7412.55	7693.2	6360.46	8413.03	6940.13	NA	NA	NA	NA	NA	NA	NA	NA	NA	NA	positive	No Fragments
92	399.3586	267.15	1900223	276142.44	138386.59	251923.88	159139.08	101656.84	114690.92	48064.09	16412500	4420698.5	60029.18	66960.28	93876.95	91223.95	68545.28	77226.16	62294.38	79868.8	90827.98	58441.04	positive	No Fragments
93	427.39	261.12	1463574.38	171132.45	106091.39	201307.45	110896.84	79964.59	72087.49	36105.79	16323777	4142869.25	43932.63	46773.11	62960.75	60686.06	45938.05	61960.36	49496.53	48430.74	72171.5	38151.53	positive	No Fragments
94	136.0619	576.78	3731459.5	14932681	10902996	1641343.25	4578562.5	8047309	4198664	3228072.75	3060155	1486449.5	1816117.25	1341917.38	1966856.75	2000026.88	1461575	1397834.75	1541207.38	905402.63	1808859.25	1291218.25	positive	No Fragments	Adenine	GFFGJBXGBJISGV-UHFFFAOYSA-N
95	104.1908	1191.63	14645834	10519250	8244193	8045520.5	8410210	10071593	9270949	9890532	8070810	10867409	3463865.75	1158657.63	3521023.75	4924515.5	3019445.25	3609997	3903987.75	1996905.38	4124732.25	3259374.5	positive	No Fragments
96	147.1129	1214	6056789.5	4380493.5	3678906.75	3772295.25	3882098.5	3615356.5	3848969.75	3888126.5	3572992	3645208	1857280.38	1280687	1809369.5	2205348.75	1211748.25	1659695.88	1694322.25	1512563.5	2040113.88	1603442.38	positive	No Fragments	(2R,3R)-3-Methylornithine,(3S)-3,6-Diaminohexanoate,(3S,5S)-3,5-Diaminohexanoate,2,5-Diaminohexanoate,2-Amino-2-methyl-1,3-propandiol,D-Lysine,Diethanolamine,L-Lysine,Lysine	CEVCRLBFUJAKOG-UHFFFAOYSA-N,HYUPFEBCCJWDJX-RFZPGFLSSA-N,KDXKERNSBIXSRK-RXMQYKEDSA-N,KDXKERNSBIXSRK-UHFFFAOYSA-N,KDXKERNSBIXSRK-YFKPBYRVSA-N,NGDLSXMSQYUVSJ-WHFBIAKZSA-N,QKEWQOJCHPFEAF-YFKPBYRVSA-N,UXFQFBNBSPQBJW-UHFFFAOYSA-N,ZBCBWPMODOFKDW-UHFFFAOYSA-N
97	130.1013	1212.23	2298454.5	1725401.13	1526875.25	1464769.13	1530402.25	1542404.63	1599049.75	1574130.38	1464424.5	1469530.13	736566.88	539995	722485.69	938350.5	501078.31	661605.63	733278.5	632593.38	847087.75	679076.63	positive	No Fragments
98	105.1828	1192.01	804390	569071.69	445458.56	423713.59	461904.19	531617.5	514627.41	541280.5	436913.66	576809.94	184819.53	62849.86	198300.47	278521.38	166816.61	205682.72	216516.73	113457.45	224114.58	174431.95	positive	No Fragments
99	169.0949	1212.8	269010.75	194480.66	151409.06	177051.38	137502.17	141654.63	182384.2	149732.06	138782.75	166975.97	65355.25	61732.04	72045.9	88748.03	63446.49	72530.11	72095.9	64109.8	83493.33	71245	positive	No Fragments	(2R,3R)-3-Methylornithine,(3S)-3,6-Diaminohexanoate,(3S,5S)-3,5-Diaminohexanoate,2,5-Diaminohexanoate,2-Amino-2-methyl-1,3-propandiol,D-Lysine,Diethanolamine,L-Lysine,Lysine	CEVCRLBFUJAKOG-UHFFFAOYSA-N,HYUPFEBCCJWDJX-RFZPGFLSSA-N,KDXKERNSBIXSRK-RXMQYKEDSA-N,KDXKERNSBIXSRK-UHFFFAOYSA-N,KDXKERNSBIXSRK-YFKPBYRVSA-N,NGDLSXMSQYUVSJ-WHFBIAKZSA-N,QKEWQOJCHPFEAF-YFKPBYRVSA-N,UXFQFBNBSPQBJW-UHFFFAOYSA-N,ZBCBWPMODOFKDW-UHFFFAOYSA-N
100	129.132	1209.51	131879.73	95118.71	85538.27	79074.09	80770.3	89381.36	92732.01	83890.46	78606.15	82282.55	41435.84	26142.18	38954.58	50494.53	27181.34	35776.62	40042.04	31435.03	40311.12	39256.96	positive	No Fragments
101	191.0768	1206.1	74758.29	73622.95	54463.61	62315.3	45748.48	49446.64	70295.5	50241.75	51314.93	54382.79	17702.94	11829.18	19729.89	26754.8	18817.96	19893.08	20414.96	14848.98	22416.19	20801.3	positive	No Fragments
102	275.1351	1185.29	48756.96	43568.07	27588.06	30484.74	28274.4	25474.36	22107.09	28526.92	23489.78	23531.53	5276.91	4590.67	5778.26	6339.17	2671.47	5901.4	5667.6	6023.63	5191.21	4102	positive	No Fragments	Asparaginyl-Threonine,Gamma-glutamyl-Gamma-glutamate,Gamma-glutamyl-Glutamine,Gamma-glutamyl-Serine,Glutaminyl-Gamma-glutamate,Glutaminyl-Glutamine,Glutaminyl-Serine,N2-Succinoylarginine,N2-Succinyl-L-arginine,Serinyl-Gamma-glutamate,Serinyl-Glutamine,Threoninyl-Asparagine	LOJYQMFIIJVETK-UHFFFAOYSA-N,UJTZHGHXJKIAOS-UHFFFAOYSA-N,UKKNTTCNGZLJEX-UHFFFAOYSA-N,UMOXFSXIFQOWTD-LURJTMIESA-N,UMOXFSXIFQOWTD-UHFFFAOYSA-N,UQTNIFUCMBFWEJ-UHFFFAOYSA-N,VBKIFHUVGLOJKT-UHFFFAOYSA-N,XSBSFWZOXUFADP-UHFFFAOYSA-N,YWPMFELGYPTDIO-UHFFFAOYSA-N
103	105.1763	1192.12	37000.32	29131.52	19838.39	21675.46	22409.44	25781.42	27166.89	25079.64	22975.63	32374.93	8931.65	3384.29	9010.92	15404.35	8145.79	9772.2	9704.82	6235.53	11038.4	10095.1	positive	No Fragments
104	191.1027	1205.72	31950.33	21439.54	18838.69	17987.95	16211.47	22396.78	18702.24	16283.35	15647.12	17147.34	6569.25	3267.35	6820.57	7795.75	4303.75	5683.69	5479.85	3845.52	5948.83	4912.91	positive	No Fragments	2-Amino-4-[(2-hydroxy-1-oxopropyl)amino]butanoic acid,Alanyl-Threonine,Diaminopimelic acid,LL-2,6-Diaminoheptanedioate,N,N-Dihydroxy-L-valine,N-(gamma-Glutamyl)ethanolamine,Threoninyl-Alanine,diamino-pimelic acid,meso-2,6-Diaminoheptanedioate	BKHCIFAZUHUBPL-JKYOMAOYNA-N,BUQICHWNXBIBOG-UHFFFAOYSA-N,DGBJQQBLTDLFMF-UHFFFAOYSA-N,GMKMEZVLHJARHF-SYDPRGILSA-N,GMKMEZVLHJARHF-WHFBIAKZSA-N,VPZKQTYZIVOJDV-UHFFFAOYSA-N,VWRMUTKBDQWLAX-BYPYZUCNSA-N
105	185.0689	1208.08	30557.22	23755.79	17466.24	22276.61	13408.12	17493.42	19626.67	17652.76	12292.47	16886.57	7135.36	10007.89	10898.87	11623.74	10032.71	11919.07	10144.41	12919.19	10138.29	10535.72	positive	No Fragments	(2R,3R)-3-Methylornithine,(3S)-3,6-Diaminohexanoate,(3S,5S)-3,5-Diaminohexanoate,1-Ethyl-2-benzimidazolinone,2,5-Diaminohexanoate,2-Acetylpyridine,3-Acetylpyridine,Benzamide,D-Lysine,L-Lysine,Lysine,Norcotinine	AJKVQEKCUACUMD-UHFFFAOYSA-N,CEVCRLBFUJAKOG-UHFFFAOYSA-N,CXUCKELNYMZTRT-UHFFFAOYSA-N,FXFANIORDKRCCA-UHFFFAOYSA-N,HYUPFEBCCJWDJX-RFZPGFLSSA-N,KDXKERNSBIXSRK-RXMQYKEDSA-N,KDXKERNSBIXSRK-UHFFFAOYSA-N,KDXKERNSBIXSRK-YFKPBYRVSA-N,KXDAEFPNCMNJSK-UHFFFAOYSA-N,NGDLSXMSQYUVSJ-WHFBIAKZSA-N,QKEWQOJCHPFEAF-YFKPBYRVSA-N,WEGYGNROSJDEIW-UHFFFAOYSA-N
106	231.0693	1206.9	16401.37	18948.53	14960.5	17117.4	14722.25	12891.3	16587.3	13943.26	13613	16883.09	7463.44	7096.55	9205.71	10372.2	9296.85	9856.72	10714.29	8754.31	12168.16	8799.41	positive	No Fragments	Tricyclazole	DQJCHOQLCLEDLL-UHFFFAOYSA-N
107	105.1858	1191.72	17238.8	14159.12	10398.9	12017.65	11316.03	14941.57	11278.53	11167.29	10659.15	15187.58	5224.14	1675.24	4755.97	6522.97	4011.94	4905.34	4878.53	3089.81	6846.78	4799.87	positive	No Fragments
108	297.0412	1206.82	10941.21	13340.43	10271.88	11060.34	8517.17	6291.52	11964.08	8821.72	9823.48	12393.99	4803.92	6255.31	7006.6	8267.09	6948.28	7905.95	7267.75	6479.44	8755.02	7128.48	positive	No Fragments	4-Hydroxy-5-(phenyl)-valeric acid-O-sulphate,Cysteinyl-Histidine,Histidinyl-Cysteine,Lamotrigine	LVNMAAGSAUGNIC-UHFFFAOYSA-N,MAJYPBAJPNUFPV-UHFFFAOYSA-N,PYZRQGJRPPTADH-UHFFFAOYSA-N,ZCVMPBGBUWWKNR-UHFFFAOYSA-N
109	358.2008	1208.14	8072.91	7803.61	6374.86	5447.8	9247.61	6314.83	7082.98	7353.57	6070.29	8534.6	5520.38	3817.02	4584.25	4704.85	3267.88	4420.01	4252.75	5026.4	4666.31	4186.5	positive	No Fragments	(S)-Laudanosine,1-Dehydro-15alpha-hydroxytestololactone,11beta,13-Dihydroxy-3-oxo-13,17-secoandrosta-1,4-dien-17-oic acid, delta-lactone,3,4-Dihydroxy-9,10-secoandrosta-1,3,5(10)-triene-9,17-dione,3,4-dihydroxy-9,10-secoandrosta-1,3,5(10)-triene-9,17-dione,5-hydroxypropafenone,Bisphenol A bis(2-hydroxyethyl)ether,Capillartemisin A,Capillartemisin B,Gibberellin A9,Isopulegone caffeate,Laudanosine,…	HEFPIIHDRLNTDN-JBFPSKHUSA-N,HEFPIIHDRLNTDN-ZCVOOGJLSA-N,HRUQCNZVKJAMRO-KCZNZURUSA-N,KGPAYJZAMGEDIQ-KRWDZBQOSA-N,KGPAYJZAMGEDIQ-UHFFFAOYNA-N,LUTWDNUXHDYZRA-UHFFFAOYNA-N,MHVYWTXXZIFXDT-YGNOGLJPSA-N,NETZHAKZCGBWSS-CEDHKZHLSA-N,SSVXLIRLGPMWSL-UXBLZVDNSA-N,UUAGPGQUHZVJBQ-UHFFFAOYSA-N,YHUCLCNBFMFJFZ-VHBIRMJSSA-N,YUHVBHDSVLKFNI-NJSLBKSFSA-N
110	152.0918	1184.86	9027.42	8384.78	6100.08	6752.08	6762.05	6001.34	6970.18	8459.55	4786.28	6329.59	554.33	337.11	514.6	NA	NA	NA	NA	NA	NA	510.35	positive	No Fragments
111	225.0523	1205.81	7975.7	6391.73	5991.37	6485.67	6194.11	7550.66	6041.86	7165.64	6338.28	6198.84	3478.27	2498.46	3227.17	4825.73	3334.78	3548.62	3547.02	3202.1	3889.11	3369.13	positive	No Fragments	(2-Naphthalenyloxy)acetic acid,2,2',3-Trihydroxybiphenyl,2-Napthyloxyacetic acid,3,4',5-Biphenyltriol,5-(2-Methylpropyl)tetrahydro-2-oxo-3-furancarboxylic acid,5-Butyltetrahydro-2-oxo-3-furancarboxylic acid,5-Hydroxy-2,3-dimethyl-1,4-naphthoquinone,Mevinphos,Setarin,cis-2-Carboxycyclohexyl-acetic acid	GCGCKIUIBPEAQE-BQBZGAKWSA-N,GEPDYQSQVLXLEU-AATRIKPKSA-N,HSZOQEGJICWJDP-UHFFFAOYSA-N,ODKYFEYTVOPOOV-UHFFFAOYNA-N,RZCJYMOBWVJQGV-UHFFFAOYSA-N,USBNIYMZDQVDSO-UHFFFAOYSA-N,UUTFFHNHMRSARV-UHFFFAOYSA-N,WBPHCLSNRLPSPK-UHFFFAOYSA-N,XCIYLBHMPNYNTF-UHFFFAOYNA-N
112	207.0507	1204.96	7628.69	6647.71	7033.98	6116.24	5234.72	4454.08	6983.66	6442.61	5133.08	7090.46	1241.79	1076.49	1368.47	2642.11	1529.2	2409.79	1600.73	1650.21	2465.04	1476.68	positive	No Fragments	(R)-Lipoic acid,(R)-lipoic acid,(S)-lipoic acid,Lipoate,Lipoic acid	AGBQKNBQESQNJD-JLDDOWRYNA-N,AGBQKNBQESQNJD-SSDOTTSWSA-N,AGBQKNBQESQNJD-UHFFFAOYSA-N
113	331.0169	1205.82	6098.27	4978.28	6555.23	6350.97	4068.29	6065.65	5819.08	5536.97	4809.65	7070.25	2849.85	3005.65	3366.7	3628.76	3861.39	4151.49	3385.1	3229.28	4785.43	4147.79	positive	No Fragments
114	337.0337	1204.92	6640.63	5974.79	6449.57	6841.4	4439.54	4191.21	6210.63	5610.31	4750.45	6862.56	3523.83	3201.02	3808.42	4752	4700.54	5186.53	5026.1	3352.09	4792.78	4158.04	positive	No Fragments
115	189.1348	1202.29	6209.26	4984.52	4776.43	3388.57	3246.65	3768.22	4817.82	3652.68	2699.9	3107.23	4445.44	1896.39	4357.33	4355.51	2631.5	2722.08	4320.87	3191.07	3294.52	3239.18	positive	No Fragments	Homo-L-arginine,Homoarginine,L-Targinine,N(omega)-Methyl-L-arginine	NTNWOCRCBQPEKQ-YFKPBYRVSA-N,QUOGESRFPZDMMT-YFKPBYRVSA-N
116	214.1551	1188.26	6092.9	4175.89	3588.26	4112.01	4287.23	4829.53	4641.23	5274.1	3393.86	4463.21	NA	NA	NA	NA	NA	NA	NA	NA	NA	NA	positive	No Fragments	Guanadrel,Guanadrel Sulfate	HPBNRIOWIXYZFK-UHFFFAOYSA-N
117	182.0845	1190.99	4844.2	4531.69	5160.26	3899.68	4596.38	5758.68	4674.37	4522.08	3684.25	5627.22	2408.43	1422.15	3667.06	2910.05	2829.33	2948.58	3177.67	2519.44	3601.79	2861.73	positive	No Fragments
118	203.1392	737.08	10700353	9415489	9841392	11051879	10431943	12110421	14017117	11759801	9908522	8140257	31073.64	26287.4	33309.43	91177.59	51039.94	65858.38	64766.2	131406.84	47331.27	39354.93	positive	No Fragments	(S)-Carnitine,Alanyl-Isoleucine,Alanyl-Leucine,Isoleucyl-Alanine,L-Carnitine,Leucyl-Alanine	HSQGMTRYSIHDAC-UHFFFAOYSA-N,PHIQHXFUZVPYII-LURJTMIESA-N,PHIQHXFUZVPYII-ZCFIWIBFSA-N,RCFDOSNHHZGBOY-UHFFFAOYSA-N,RDIKFPRVLJLMER-UHFFFAOYSA-N,ZSOICJZJSRWNHX-UHFFFAOYSA-N
119	331.1979	738.73	221601.53	239919	252446.38	265639.41	248316.52	244553.5	307919.28	274621.56	235582.94	224017.45	2929.94	2156.52	2639.51	5480.72	2849.38	3551.69	3854.13	3894.06	3646.91	3780.13	positive	No Fragments
120	276.1193	741.7	120745.62	58921.73	93531.09	93832.92	77072.25	98342.65	99054.27	98913.52	87083.51	86029.01	20553.11	16894.74	22965.24	29532.94	11618.49	17763.63	18807.52	17864.83	23633.16	20964.64	positive	No Fragments	(5-L-Glutamyl)-L-glutamine,Aspartyl-Threonine,Gamma-Glutamyl Glutamine,L-beta-aspartyl-L-threonine ,N-Succinyl-L-citrulline,Norophthalmic acid,Threoninyl-Aspartate	IOWJRKAVLALBQB-UHFFFAOYSA-N,JBFYFLXEJFQWMU-WDSKDSINSA-N,NTQDELBZOMWXRS-UHFFFAOYSA-N,RPVCUZZJCXVVDW-WDSKDSINSA-N,XPMVVZFGFJOFSL-UHFFFAOYSA-N,ZSZFGMMEPZVGMH-LURJTMIESA-N
121	441.1554	741.06	61772.27	48381.19	53162.79	58033.27	45381.47	56310.21	72622.35	64249.68	56574.03	57381.21	NA	NA	NA	NA	NA	NA	NA	NA	NA	NA	positive	No Fragments	(+)-12a-Hydroxyerythynone,3,5,8-Trimethoxy-3',4'-methylenedioxy-7-prenyloxyflavone	VQXYWNMNFIVUBJ-UHFFFAOYSA-N,VSSFKDAMVNYAEJ-UHFFFAOYSA-N
122	229.0473	739.66	57182.63	48363	42358.58	39349.43	34396.63	43617.87	57700.85	48340.46	41545.4	52037.95	2305.37	NA	1637.74	2778.87	1438.85	2915.11	1927.58	1950.34	2232.55	2542.96	positive	No Fragments	(R)-3-((R)-3-Hydroxybutanoyloxy)butanoate,(R)-4-Phosphopantoate,(R)-5-Phosphomevalonate,2-Hydroxy-3-methylbenzalpyruvate,2-Hydroxy-8-methylchromene-2-carboxylate,3-Hydroxysuberic acid,3-Methoxy-4,5-methylenedioxycinnamaldehyde,3-hydroxy-suberic acid,Citropten,Diethyl L-malate,Eugenin,Eugenitol,Isoeugenitol,Lathodoratin,Mevalonate-P,Mevalonic acid-5P,Scoparone,Vinyl caffeate,cis-1,2-Dihydroxy-1,2-…	ARJZZFJXSNJKGR-UHFFFAOYSA-N,DWONKORAGIKGGD-AATRIKPKSA-N,GUAFOGOEJLSQBT-UHFFFAOYSA-N,HMAUJNAGOIPKDG-UHFFFAOYSA-N,IQMBSQBMNIILBR-NSCUHMNNSA-N,NDNLINRFIZVPBU-UHFFFAOYSA-N,NXJCRELRQHZBQA-UHFFFAOYSA-N,OKZYCXHTTZZYSK-ZCFIWIBFSA-N,RILHUWWTCSDPAN-PHDIDXHHSA-N,SCZKCXUGDWJJGV-UHFFFAOYSA-N,SUTUBQHKZRNZRA-UHFFFAOYSA-N,SVZWVVFMSSSVKX-BYPYZUCNSA-N,VKNUORWMCINMRB-UHFFFAOYNA-N,XSSGQRFNGHRFBC-UHFFFAOYSA-N,XVCVDNK…
123	325.0433	732.77	42045.99	26340.79	29653.63	40223.7	32702.21	41922.4	37724.38	42817.65	35750.01	42475.39	1725.35	858.05	1775.16	3798.21	NA	2615.95	2422.66	1499.4	4237.75	2592.69	positive	No Fragments	3'-UMP,Olsalazine,Pseudouridine 5'-phosphate,UMP,Uridine 2'-phosphate,Uridine 2'-phosphate ,Uridine 5'-monophosphate	DJJCXFVJDGTHFX-XVFCMESISA-N,FOGRQMPFHUHIGU-NHBCCFCANA-N,FOGRQMPFHUHIGU-XVFCMESISA-N,HQIDPEYTETUCNF-XVFCMESISA-N,MOBMOJGXNHLLIR-GBNDHIKLSA-N,QQBDLJCYGRGAKP-FOCLMDBBSA-N
124	250.0923	731.55	29724.09	29305.76	21714.57	18268.66	21778.15	24482.67	22320.96	22472.82	23465.32	21056.93	8437.16	3795.07	6588.11	10265.69	6765.17	9797.04	7195.79	4976.89	10641.21	8725.76	positive	No Fragments	(S)-dihydrolipoic acid,Dihydrolipoate,S-Acetyldihydrolipoamide,S-Acetyldihydrolipoamide-E	ARGXEXVCHMNAQU-UHFFFAOYSA-N,IZFHEQBZOYJLPK-UHFFFAOYSA-N,IZFHEQBZOYJLPK-ZETCQYMHSA-N,WXCOTNFMLYTGPZ-UHFFFAOYSA-N
125	303.2029	740.87	19389.38	23026.42	19805.62	23636.45	15509.17	17947.6	21443.95	20326.93	18226.8	18750.26	9993.65	7042.34	11435.87	17265.37	7001.87	12674.35	11069.5	8672.77	13210.13	10170.43	positive	No Fragments
126	272.1605	733.43	22696.33	13204.94	21660.07	13627.54	13813.99	14231.94	14798.92	15071.94	16425.37	14737.2	NA	841.61	1197.43	2543.3	NA	1214.36	1676.03	NA	NA	NA	positive	No Fragments	Hydroxyprolyl-Valine,Valyl-Hydroxyproline	IMOKOCYUKGZZAG-UHFFFAOYSA-N,OBSIPTVJSOCDLZ-UHFFFAOYSA-N
127	267.1341	735.02	20001.98	14084.21	13843.82	15195.73	11078.94	17389.36	14887.02	13099.3	13605.66	11626.96	NA	NA	NA	2431.09	NA	NA	NA	NA	NA	NA	positive	No Fragments	N5-(4-Methoxybenzyl)glutamine,Phenylalanyl-Threonine,Threoninyl-Phenylalanine	IQHUITKNHOKGFC-UHFFFAOYSA-N,MLNAECTVQFEWFD-UHFFFAOYSA-N,NYQBYASWHVRESG-UHFFFAOYSA-N
128	325.0624	741.02	14278.11	13910.26	15005.88	14128.5	12622.39	14089.03	13882.84	16619.96	14006.02	14534.27	1474.7	NA	2046.7	2739.08	NA	1927.64	2241.13	NA	2873.34	2064.75	positive	No Fragments	2-Methoxy-9-phenyl-1H-phenalen-1-one,4-Hydroxy tolbutamide,Benzo[a]pyrene-7,8-diol,Benzo[a]pyrene-cis-11,12-dihydrodiol,Benzo[a]pyrene-cis-4,5-dihydrodiol,Benzo[a]pyrene-cis-7,8-dihydrodiol,Benzo[a]pyrene-cis-9,10-dihydrodiol,Benzo[a]pyrene-trans-11,12-dihydrodiol	GHARBPKRUUKTCI-OXQOHEQNSA-N,NXRGWQRQXPUQSX-UHFFFAOYSA-N,OYOQHRXJXXTZII-UXHICEINSA-N,SGHZUKBSLLOHPU-UXHICEINSA-N,SGHZUKBSLLOHPU-WOJBJXKFSA-N,SJRHYONYKZIRPM-UHFFFAOYSA-N,YDXRLMMGARHIIC-FXAWDEMLSA-N,YDXRLMMGARHIIC-UHFFFAOYNA-N,YDXRLMMGARHIIC-UHFFFAOYSA-N
129	176.1031	812.22	12880586	8257501	9456694	11674820	9325236	11481000	13891331	11802927	10231221	9660838	587380.06	275386.06	547161.94	617821.19	362260.06	622802.88	553113.5	525847	670049.69	614510.75	positive	No Fragments	Argininic acid,Citrulline,L-Canaline,L-Citrulline,N-Nitrosodiethanolamine	BMFMQGXDDJALKQ-BYPYZUCNSA-N,FQPGMQABJNQLLF-VKHMYHEASA-N,RHGKLRLOHDJJDR-BYPYZUCNSA-N,YFCDLVPYFMHRQZ-UHFFFAOYSA-N
130	373.1818	809.03	139478.42	115035.19	121717.6	167799.84	113166.63	142403.91	215421.06	150978.72	125349.96	120187.19	NA	20428.05	25596.36	NA	NA	NA	21234.05	18034.99	21739.31	14967.15	positive	No Fragments
131	351.1989	812.45	74209.04	28887.26	60121.67	75533.83	50968.43	77438.13	90817.44	78499.58	67206.05	55726.88	NA	NA	NA	NA	NA	NA	NA	NA	NA	NA	positive	No Fragments	Fluperlapine	OBWGMKKHCLHVIE-UHFFFAOYSA-N
132	481.1303	814.07	70924.18	54994.13	47366.74	62231.4	42977.31	69110.82	55204.44	41760.8	34452.01	43382.96	NA	NA	NA	NA	NA	518.28	563.67	515.48	NA	NA	positive	No Fragments	2'-(E)-Feruloyl-3-(arabinosylxylose),7-Hydroxy-4-methylphthalide O-[arabinosyl-(1->6)-glucoside],Cortisol 21-sulfate,cis-p-Coumaric acid 4-[apiosyl-(1->2)-glucoside],cortisol 21-sulfate	DAVWDWCHQLSZAZ-ZZXKWVIFNA-N,JOVLCJDINAUYJW-OXPLYMOZSA-N,JOVLCJDINAUYJW-VWUMJDOOSA-N,QSTWATBAAMDBSL-UHFFFAOYNA-N,ZXAPYACNVQHJGD-HWKANZRONA-N
133	429.1571	809.64	37069.05	24274.03	27505.96	27343.95	20211.82	25153.66	32115.01	22498.46	29589.67	25998.59	1587.11	NA	NA	NA	1281.28	NA	1576.8	NA	1711.15	1502.35	positive	No Fragments	Dimethomorph	QNBTYORWCCMPQP-NBVRZTHBSA-N
134	220.067	813.01	22560.28	32549.14	21861.76	27946.56	19299.28	21902.29	36677.28	24808.12	18262.14	20516.53	NA	708.4	1115.83	952.96	NA	NA	1152.76	1104.67	1649.7	1366.19	positive	No Fragments
135	262.1398	812.03	30737.88	18674.44	21770.12	26816.57	16969.91	21774.96	23366.17	20855.39	18636.05	20532.39	1691.57	1108.55	1639.14	2970.01	1131.46	1589.71	1912.56	1340.96	1851.77	2123.99	positive	No Fragments	Alpha-Aspartyl-lysine,Aspartyl-Lysine,Aspartylysine,Gamma glutamyl ornithine,Hercynine,Lysyl-Aspartate,N-Acetyl-b-glucosaminylamine,N-Acetyl-beta-D-glucosaminylamine,Threoninyl-Threonine	CIOWSLJGLSUOME-UHFFFAOYSA-N,DSGIVWSDDRDJIO-UHFFFAOYSA-N,FCQBDQYWNGUTPD-BQBZGAKWSA-N,GPPYTCRVKHULJH-QMMMGPOBSA-O,MCGXOCXFFNKASF-FMDGEEDCSA-N,OAMLVOVXNKILLQ-BQBZGAKWSA-N,OAMLVOVXNKILLQ-UHFFFAOYSA-N,QGNYWQOMJSTUQZ-BQBZGAKWSA-N
136	246.0796	810.74	20061.03	18264.78	13965.07	18460.27	17428.57	21467.62	17658.33	13283.54	13950.42	11774.16	NA	NA	NA	852.58	NA	NA	NA	NA	NA	NA	positive	No Fragments
137	216.0572	812.84	16255.03	16067.76	15453.89	16018.54	13167.08	14531.37	21217.8	18728.88	16066.92	16378.72	3196.55	2500.18	4231.19	4756.01	2327	5877.67	5063.54	5827.56	4860.05	5106.18	positive	No Fragments	5,7-Dihydro-2-methylthieno[3,4-d]pyrimidine	XSUYIZJJKIKWFN-UHFFFAOYSA-N
138	351.6278	818.85	19911.61	15083.76	15002.26	17170.91	10834.19	16258.57	15210.34	18089.06	14926.47	20478.04	NA	NA	NA	1142.57	NA	NA	NA	NA	NA	NA	positive	No Fragments
139	215.1141	809.39	16465.48	7819.12	13537.24	12594.39	11554.11	11712.79	11449.86	12665.1	11910.03	14429.06	1993.24	945.55	2570.7	2349.51	1266.25	2262.84	2180.45	1631.66	1735.97	1836.55	positive	No Fragments	2-Oxoarginine,5-Guanidino-2-oxopentanoate	ARBHXJXXVVHMET-UHFFFAOYSA-N
140	371.3275	273.97	4919874.5	445851.25	145136.19	581968.38	341833.72	237565.83	318048.5	28561.12	NA	12335470	119495	131008	148866.8	171791.69	130601.21	124793.58	116610.34	112020.14	174481.53	103889.96	positive	No Fragments	Dihydroceramide,Palmitoyl Serinol ,Penaresidin A,Penaresidin B	GOJDAUFFWJKIPB-CADBVGFASA-N,MZUNFYMZKTWADX-UHFFFAOYSA-N,VVMSPNITCDMCDP-IQYADAHOSA-N,XSDVOEIEBUGRQX-RBUKOAKNSA-N
141	198.0876	565.12	11073975	9439548	9528632	9339336	9125778	11691199	11556841	10250810	7118695.5	7170208	1112444.25	517222.56	929216.69	1625260.5	1013286.81	1309505.63	1209943.88	830116.88	1455903.38	1379602	positive	No Fragments	(S)-3-(Imidazol-5-yl)lactate,4-Imidazolone-5-propanoate,4-Imidazolone-5-propionic acid,5-Hydroxymethyl-4-methyluracil,HC Red No. 3,Imidazole lactate,Imidazolelactic acid,Methyl5-(but-3-en-1-yl)amino-1,3,4-oxadiazole-2-carboxylate,N-Acetyl-L-histidine,N-Acetylhistidine,N-Nitrosoguvacine	ACZFBYCNAVEFLC-UHFFFAOYSA-N,ACZFBYCNAVEFLC-YFKPBYRVSA-N,GZGZVOLBULPDFD-UHFFFAOYSA-N,HEXMLHKQVUFYME-UHFFFAOYSA-N,JTYMXXCJQKGGFG-UHFFFAOYSA-N,KBOJOGQFRVVWBH-UHFFFAOYSA-N,KBOJOGQFRVVWBH-ZETCQYMHSA-N,RYZCYLNZNIEFLI-UHFFFAOYSA-N,XAZBVEFQMFZFEZ-UHFFFAOYSA-N,XBAVGYMDOXCWQU-UHFFFAOYSA-N
142	215.1393	565.48	217033.09	158131.56	152852.97	118400.96	113642.34	138312.22	139695.03	123116.83	93641.76	108695.25	7769.88	6620.44	7941.75	9082.94	5184.04	5597.42	7009.96	5613.3	7183.34	6639.94	positive	No Fragments	Dethiobiotin,Hexanoylglycine,Isovalerylalanine,Isovalerylsarcosine,N-Acetyl-L-leucine,N-Acetylleucine,Prolyl-Valine,Swainsonine,Valyl-Proline	AUTOLBMXDDTRRT-JGVFFNPUSA-N,AUTOLBMXDDTRRT-UHFFFAOYSA-N,AWJGUZSYVIVZGP-UHFFFAOYSA-N,FXUAIOOAOAVCGD-WCTZXXKLSA-N,GIAZPLMMQOERPN-UHFFFAOYSA-N,GPFSWCRCPHKNBU-UHFFFAOYSA-N,OJPSNARFDYTAEN-LURJTMIESA-N,UPCKIPHSXMXJOX-UHFFFAOYSA-N,WXNXCEHXYPACJF-ZETCQYMHSA-N
143	237.0872	559.3	181053.38	213296.59	166352.8	144183.94	140659.89	189257.72	126979.88	136978.22	131222.03	131845.5	31770.56	19078.18	21969.1	37375.12	13648.07	29295.02	27813.48	21391.23	29590.11	25691.34	positive	No Fragments	1,2-Epoxy-3-(p-Nitrophenoxy)propane,2-Carboxy-2,3-dihydro-5,6-dihydroxyindole,2-Hydroxy-6,7-dimethoxybenzoxazole,2-Hydroxy-7-methoxy-2H-1,4-benzoxazin-3(4H)-one,3-Hydroxyhippuric acid,4-Carboxyphenylglycine,4-Hydroxyhippuric acid,6-Hydroxy-3-succinoylpyridine,Alpha-Hydroxyhippuric acid,Dopaquinone,Hercynine,L-Dopaquinone,L-Formylkynurenine,Leucodopachrome,N'-Formylkynurenine,N,N-Dihydroxy-L-trypt…	AHMIDUVKSGCHAU-LURJTMIESA-N,AHMIDUVKSGCHAU-UHFFFAOYNA-N,BYHJHXPTQMMKCA-MRVPVSSYSA-N,BYHJHXPTQMMKCA-QMMMGPOBSA-N,BYHJHXPTQMMKCA-SVGMAFHSNA-N,BYHJHXPTQMMKCA-UHFFFAOYSA-N,FKJQZUQEYSGYFZ-JTQLQIEISA-N,FODHHOASVRMOPW-UHFFFAOYSA-N,FPIGOBKNDYAZTP-UHFFFAOYSA-N,FYAMXEPQQLNQDM-UHFFFAOYSA-N,GCWCVCCEIQXUQU-UHFFFAOYSA-N,GEFDRROBUCULOD-UHFFFAOYSA-N,GPPYTCRVKHULJH-QMMMGPOBSA-O,JDWYRSDDJVCWPB-LURJTMIESA-N,NDEPTLC…
144	276.1445	557.27	78679.86	66058.95	56620.81	41832.8	43238.28	52227.6	45066.69	39219.23	34725.98	40167.18	35220.72	20957.56	36080.36	44114.69	24287.6	30915.3	33691.44	24832.31	41048.67	34900.14	positive	No Fragments	Glutarylcarnitine	NXJAXUYOQLTISD-VIFPVBQESA-N
145	219.0767	558.83	33710.37	40989.79	30373.04	29978.01	29111.91	35817.32	21246.33	23418.22	23152.67	22018.62	6391.06	4026.12	5696.68	6777.98	2840.95	7081.65	5700.96	3877.81	6717.95	5713.21	positive	No Fragments	(S)-3-[(Cyanophenylmethyl)amino]-3-oxopropanoic acid,4-Acetyl-2(3H)-benzoxazolone	FZAQRVWPQCXSPC-UHFFFAOYSA-N,WMOFHAQITVHGSC-UHFFFAOYSA-N
146	202.0905	543.47	15083.29	13517.03	12760.13	16230.48	14950.07	20991.62	20784.11	15132.66	13353.3	12354.08	10382.61	8606.16	12742.65	11816.68	6976.91	8223.52	8660.72	6597.22	8758.57	8870.18	positive	No Fragments
147	295.1582	557.73	18455.86	18149.21	14443.82	11389.85	11397.65	11887.13	10970.33	11433.21	11464.2	10330.39	10378.06	6071.23	8056.6	11029.4	7136.96	8284.16	9565.59	6498.71	11259.38	8238.41	positive	No Fragments
148	221.1288	559.19	17079.93	14882.08	16528.14	14612.88	12887	17965.1	16458.32	15596.25	13558.63	16797.96	2017.75	948	1451.37	2621.36	1105.74	1918.35	1632.92	906.77	2340.52	2352.51	positive	No Fragments	(-)-Salsolinol,(R)-Salsolinol,1,2,3,4,5,6-Hexahydro-5-(1-hydroxyethylidene)-7H-cyclopenta[b]pyridin-7-one,2(N)-Methyl-norsalsolinol,2,3-Dihydro-5-(3-hydroxypropanoyl)-1H-pyrrolizine,3,4-Methylenedioxyamphetamine,3,5-Dimethylphenyl methylcarbamate,Ethyl N-methylanthranilate,Fusaric acid,L-Homophenylalanine,Maltoxazine,N-methylphenylalanine,Phenacetin,Phenylacetylglycine dimethylamide,Propham,Salso…	BJPWZQDKNZJLFC-SOFGYWHQSA-N,CPJSUEIXXCENMM-UHFFFAOYSA-N,CVQODEWAPZVVBU-UHFFFAOYSA-N,DGMPVYSXXIOGJY-UHFFFAOYSA-N,DLLQYHQNPSDCSK-UHFFFAOYSA-N,HYOWVAAEQCNGLE-UHFFFAOYSA-N,IBRKLUSXDYATLG-LURJTMIESA-N,IBRKLUSXDYATLG-UHFFFAOYSA-N,JTTHKOPSMAVJFE-VIFPVBQESA-N,KEVKBVWYVMVEBG-UHFFFAOYSA-N,MTHASAHNRVFFOM-UHFFFAOYNA-N,NGBBVGZWCFBOGO-UHFFFAOYSA-N,SCIFESDRCALIIM-UHFFFAOYSA-N,VXPLXMJHHKHSOA-UHFFFAOYSA-N,WBSWYVB…
149	321.1117	565.49	17481.04	16761.49	14632.53	13905.12	15993.87	16402.54	14603.22	16355.29	10153.65	12879	NA	NA	1539.24	NA	NA	NA	865.79	NA	1007.15	NA	positive	No Fragments	2,3-Dihydro-2,3-dihydroxy-4-(4-methoxyphenyl)-1H-phenalen-1-one,5-Hydroxy-6'',6''-dimethylpyrano[2'',3'':7,8]flavone,Acrylic acid-2-acrylamido-2-methyl propane sulfonic acid copolymer,Anhydrotuberosin,Corylin,Erythrinin A,Phenolphthalin	FFFPYJTVNSSLBQ-UHFFFAOYSA-N,GGGQCONNJCHXIR-UHFFFAOYSA-N,GMMBTTCHJJMJKQ-UHFFFAOYNA-N,JKBQWLWECJXFBS-UHFFFAOYSA-N,PWAACAMQKVIVPZ-UHFFFAOYSA-N,VCUYDJLATCCAGU-UHFFFAOYSA-N,YVDXQYOOUXSXMU-UHFFFAOYSA-N
150	316.1371	559.92	14579.59	16271.77	6826.75	7793.94	6598.41	9475.14	6526.67	7041.38	6244.55	7378.23	3339.79	2082.75	3565.59	5050.54	2029.08	2502.96	2924.46	2143.98	4025	3435.04	positive	No Fragments	2,3-Butanediol glucoside,Gamma-glutamyl-Glutamate,Glutaminyl-Glutamate,Glutamyl-Gamma-glutamate,Glutamyl-Glutamine,Histidinyl-Proline,N'-Hydroxysaxitoxin,N-(1-Deoxy-1-fructosyl)isoleucine,N-(1-Deoxy-1-fructosyl)leucine,Neosaxitoxin,Prolyl-Histidine	AGUPJSLCNZPQMF-UHFFFAOYNA-N,BEPSGCXDIVACBU-UHFFFAOYSA-N,KGTRBDVOUPALMB-LWFGQFLFNA-N,LNCFUHAPNTYMJB-UHFFFAOYSA-N,MGHKSHCBDXNTHX-UHFFFAOYSA-M,OWOFCNWTMWOOJJ-UHFFFAOYSA-M,PPEKGEBBBBNZKS-HGRQIUPRSA-N,UDXGQZURTGBEOD-UHFFFAOYSA-M,VYGRYVGDPYFVCA-PZIRIOGLNA-N,ZLXYJEYKAQYNPV-UHFFFAOYNA-N
151	201.0949	565.68	7117.38	5303.38	6307.56	7254.48	6768.16	5632.98	8723.12	6252.21	3556.53	5229.39	NA	NA	NA	NA	NA	NA	NA	NA	NA	636.21	positive	No Fragments
152	116.124	710.32	11593257	9048365	8375611	9054111	7243864	8647773	10098470	10376011	9491832	10733799	3831098.75	2828439	4352195.5	5445037	3053122	3975836.5	3550387.75	3085498.25	4148566.5	3154404	positive	No Fragments
153	231.1705	707.74	5964376.5	6012391	5962029	6335938	4787462	6642621	7293166.5	6234050	5787562.5	6517417.5	120142.84	37542.77	109136.02	167830.34	114058.54	139007.72	132948.53	91326.48	169690.64	156658.2	positive	No Fragments	Isoleucyl-Valine,Leucyl-Valine,Valyl-Isoleucine,Valyl-Leucine	BCXBIONYYJCSDF-UHFFFAOYSA-N,MDSUKZSLOATHMH-UHFFFAOYSA-N,PNVLWFYAPWAQMU-UHFFFAOYSA-N,XCTHZFGSVQBHBW-UHFFFAOYSA-N
154	332.5621	711.67	1511324.88	1443043.38	1175365.75	1557774.25	1270239.75	1628541.5	1636875.63	1669370.88	1558913.75	1433128.5	104283.99	32612.97	95894.69	136448.38	91762.47	106154.2	107048.22	66003.71	152932.06	119951.34	positive	No Fragments
155	664.117	712.36	757591.5	602348.13	476119.31	695419.81	582540.19	788124.25	696607.63	725203.88	632701.56	662979.56	30037.64	11511.13	28035.64	46259.8	28345.36	31550.97	42730	18372.84	41890.16	36880.14	positive	No Fragments	Fenugreekine,Malvidin 3-glucoside-4-vinylcatechol,Peonidin 3-(6''-caffeylgucoside),Petunidin 3-(6''-p-coumarylglucoside),Pinotin A	HAJIFDLIYRCSKS-KHEPWEFFSA-O,KTFQEFWNLAUGAX-WSAFTLCOSA-O,LFERELMXERXKKQ-KMXXXSRASA-N,RFTHDRVOYDHSOC-FWXOTTMISA-O,RFTHDRVOYDHSOC-MFJSLHEKNA-O
156	123.0978	713.12	587637.38	502310.06	443622.69	571334.81	489641	643856.31	571774.75	599110.31	591415.38	520763.41	51390.39	19809.25	39705	67095.27	38286.34	54884.89	55363.89	34884.77	67475.44	51620.9	positive	No Fragments
157	117.1278	710.58	602588.63	491300.34	497951	471764.75	386768.59	466875.81	534261.31	571574.5	509440.88	572927.44	202595.09	157022.75	236049.3	305297.78	159434.03	217785.36	180492.47	170927.92	228659.8	172927.16	positive	No Fragments
158	152.0568	704.55	313415.53	601728.19	497864.78	172855.52	338839.5	401463.59	318564.88	393856.91	344516.81	219728.69	134165.03	142688.31	187034.48	168868.19	85997.27	144420.7	113615.14	76548.92	123923.45	99399.91	positive	No Fragments	2-Hydroxyadenine,8-Hydroxyadenine,Guanine	DRAVOWXCEBXPTN-UHFFFAOYSA-N,RGKBRPAAQSHTED-UHFFFAOYSA-N,UYTPUPDQBNUYGX-UHFFFAOYSA-N
159	333.0639	711.94	315125.63	251466.83	234296.11	317921.25	283478.44	321566.66	327565.81	307187.59	274087.41	268691.44	16603.79	6782.3	16096.39	28903.92	19078.04	21383.68	26887.8	17728.6	23363.39	23321.85	positive	No Fragments	Rosoxacin	XBPZXDSZHPDXQU-UHFFFAOYSA-N
160	542.0686	711.86	182629.86	174784.8	150895.86	210832.52	175748.22	222038.77	212294.69	210337.67	227951.16	174155.34	16584.23	3971.91	12387.85	21418.37	11908.75	12855.43	17875.23	8243.3	16350.04	18173.57	positive	No Fragments	Cyclic ADP-ribose,Fucofuroeckol B,GW 4064	BQOHYSXSASDCEA-KEOHHSTQSA-N,BYTNEISLBIENSA-MDZDMXLPSA-N,RGNBIKVVGUORSW-UHFFFAOYSA-N
161	173.0922	708.64	193607.95	207557.64	215308.11	190431.56	150275.52	178871.08	218829.14	187274.59	185143.14	206022.88	12643.21	5987.79	12410.73	16966.12	10362.36	12617.42	12613.72	10206.74	16526.86	14816.24	positive	No Fragments	(S)-4-Amino-5-oxopentanoate,2-Amino-4-oxopentanoic acid,2-amino-4-oxo-pentanoic acid,2-oxo-5-amino-pentanoic acid,3-Hydroxy-L-proline,4-Hydroxy-2-pyrrolidinecarboxylic acid,4-Hydroxy-L-proline,4-Hydroxyproline,5-Amino-2-oxopentanoic acid,5-Aminolevulinate,5-Aminolevulinic acid,5-amino-levulinic acid,Glycylproline,Hydroxyproline,L-Glutamate 5-semialdehyde,L-Glutamic gamma-semialdehyde,L-prolyl-L-g…	BJBUEDPLEOHJGE-DMTCNVIQSA-N,BJBUEDPLEOHJGE-IMJSIDKUSA-N,BJBUEDPLEOHJGE-IUYQGCFVSA-N,BWHGMFYTDQEALD-UHFFFAOYSA-N,KABXUUFDPUOJMW-BYPYZUCNSA-N,KTHDTJVBEPMMGL-VKHMYHEASA-N,KZNQNBZMBZJQJO-UHFFFAOYSA-N,LJLLAWRMBZNPMO-UHFFFAOYSA-N,MPUUQNGXJSEWTF-BYPYZUCNSA-N,PMMYEEVYMWASQN-BKLSDQPFSA-N,PMMYEEVYMWASQN-DMTCNVIQSA-N,PMMYEEVYMWASQN-IMJSIDKUSA-N,PMMYEEVYMWASQN-IUYQGCFVSA-N,PMMYEEVYMWASQN-QWWZWVQMSA-N,PMMYEEV…
162	166.0864	710.2	126014.87	121070.76	110742.84	133637.03	106233.05	133169.13	147073	138170.98	111116.19	101165.44	11035.34	4497.5	11572.91	53050.93	9546.51	11371.55	11535.9	7650.29	13959.26	10688.38	positive	No Fragments	1-(2-Furanyl)-1-propanone,1-(2-Furanyl)-2-propanone,2,3-Dihydroxytoluene,2-Acetyl-3-methylfuran,2-Acetyl-5-methylfuran,2-Hydroxybenzyl alcohol,3-Hydroxybenzyl alcohol,3-Pyridinebutanoic acid,4,6-Heptadiyne-1,3-diol,4-Hydroxy-1-(3-pyridinyl)-1-butanone,4-Hydroxybenzyl alcohol,4-Methylcatechol,5-(3-Pyridyl)-2-hydroxytetrahydrofuran,Benzocaine,Benzyl glycinate,D-Phenylalanine,D-beta-Phenylalanine,Et…	BLFLLBZGZJTVJG-UHFFFAOYSA-N,BVJSUAQZOZWCKN-UHFFFAOYSA-N,COLNVLDHVKWLRT-MRVPVSSYSA-N,COLNVLDHVKWLRT-QMMMGPOBSA-N,COLNVLDHVKWLRT-UHFFFAOYSA-N,CQRYARSYNCAZFO-UHFFFAOYSA-N,FUCUVXOXNOUYJN-ICWBMWKASA-N,FUCUVXOXNOUYJN-VNKDHWASSA-N,GVOWHGSUZUUUDR-UHFFFAOYSA-N,HCBOYQSYWSEVID-UHFFFAOYNA-N,HCPORNAVHSWTOJ-UHFFFAOYSA-N,IQOJTGSBENZIOL-UHFFFAOYSA-N,JXYACYYPACQCDM-UHFFFAOYSA-N,KEFJLCGVTHRGAH-UHFFFAOYSA-N,KTXUGZH…
163	245.1135	724.55	136822.34	89215.68	92775.78	142864.17	136552.45	101505.34	98507.41	88170.77	85780.78	125509.47	89841.84	31217.26	75804.33	72081.87	53686.46	99677.97	67369.95	50873.03	71987.05	57577.2	positive	No Fragments	(2S,4S)-Pinnatanine,1-Isothiocyanato-7-(methylthio)heptane,Carbidopa,Hydroxyprolyl-Hydroxyproline,N2-Acetyl-L-aminoadipate,Pyridostigmine	FTTGAAZKBNZDCZ-LURJTMIESA-N,HXWNRESJYUCPRA-UHFFFAOYSA-N,LDIRGNDMTOGVRB-UHFFFAOYSA-N,QTAOMKOIBXZKND-PPHPATTJSA-N,RVOLLAQWKVFTGE-UHFFFAOYSA-N,VYDAYIZJJUOQMT-GQCTYLIANA-N
164	214.1187	714.63	124106.95	106006.48	122339.58	114331.03	89599.32	126255.62	123862.19	140655.13	119977.42	103759.91	14431.71	9271.13	14834.88	21527.59	11325.38	13001.94	13692.68	13350.84	18655.92	13981.77	positive	No Fragments	Glycylproline,L-prolyl-L-glycine	KZNQNBZMBZJQJO-UHFFFAOYSA-N,RNKSNIBMTUYWSH-UHFFFAOYSA-N
165	280.103	711.27	111987.14	75515.32	87335.43	110326.73	109730.34	131649.42	101941.23	102603.09	70131.95	75816.65	1194.21	NA	NA	1668.46	1309.18	3351.95	1103.97	3126.43	2774.34	1737	positive	No Fragments	3-Deoxy-D-manno-octulosonate	KYQCXUMVJGMDNG-SHUUEZRQSA-N
166	524.0583	711.79	120189.49	87009.51	90399.73	110945.25	119004.18	125266.05	102144.91	115974.35	109426.63	107612.94	8636.73	4056.41	7458.13	11432.57	7026.02	7481.32	11465.48	4620.26	8947.11	8722.91	positive	No Fragments
167	428.0372	712.2	83792.77	68931.66	56950.94	80013.11	79183.92	93249.52	96923.55	95501.25	85999.4	83346.86	6891.45	2251.7	5740.41	6342.68	4849.92	8085.17	8436.49	4444.85	10257.17	6907.46	positive	No Fragments	ADP,Acetyl adenylate,Adenosine 2',5'-bisphosphate,Adenosine 3',5'-bisphosphate,Adenosine 3',5'-diphosphate,dGDP	AEOBEOJCBAYXBA-KQYNXXCUSA-N,CIKGWCTVFSRMJU-KVQBGUIXSA-N,UBPVOHPZRZIJHM-WOUKDFQISA-N,WHTCPDAXWFLDIH-KQYNXXCUSA-N,XTWYTFMLZFPYCI-KQYNXXCUSA-N
168	686.0997	713.15	57082.09	71576.37	49249.4	54957.91	57658.46	57122.45	67424.17	68786.21	55318.4	56622.48	2748.96	NA	3075.11	5304.29	4884.73	3609.7	6389.14	NA	4597.87	3245.74	positive	No Fragments	Fenugreekine	LFERELMXERXKKQ-KMXXXSRASA-N
169	160.097	709.46	50935.87	55819.53	52761.69	54683.79	42453.48	62685.05	57971.55	55321.73	48586.23	57575.9	9237.75	3521.07	11239.45	15692.01	8170.76	11688.41	9093.97	5072.71	12821.32	10921.3	positive	No Fragments	(-)-Betonicine,2-Ethylhydracrylic acid,2-Hydroxy-2-methylbutyric acid,2-Hydroxy-3-methylbutyric acid,2-Hydroxyvaleric acid,2-Methyl-3-hydroxybutyric acid,2-Methylbutyrylglycine,2-ethyl-hydracrylic acid,2-hydroxy-2-methyl-butyric acid,2-hydroxy-3-methyl-butyric acid,2-methyl-3-hydroxybutyric acid,3-Dehydrocarnitine,3-Hydroxy-2-methyl-[R-(R,S)]-butanoic acid,3-Hydroxy-2-methyl-[S-(R,R)]-butanoic ac…	AXFYFNCPONWUHW-UHFFFAOYSA-N,DJMIFDZBCUUQJN-GDVGLLTNSA-N,FMHKPLXYWVCLME-UHFFFAOYSA-N,FSMRMYVITPBGGD-UHFFFAOYNA-N,HOACIBQKYRHBOW-UHFFFAOYSA-N,IHYJTAOFMMMOPX-UHFFFAOYSA-N,JRHWHSJDIILJAT-UHFFFAOYSA-N,LDLDJEAVRNAEBW-UHFFFAOYNA-N,LDLDJEAVRNAEBW-UHFFFAOYSA-N,LZCLXQDLBQLTDK-UHFFFAOYNA-N,MBIQENSCDNJOIY-UHFFFAOYSA-N,MUNWAHDYFVYIKH-IOMOGOHMNA-N,MUNWAHDYFVYIKH-PRJDIBJQSA-N,MUNWAHDYFVYIKH-RITPCOANSA-N,NGEWQZI…
170	262.0923	710.29	41858.06	30391.77	34402.23	49257.04	49489.16	50187.04	49664.66	38673.93	29873.08	25015.59	NA	NA	NA	NA	NA	NA	NA	NA	NA	NA	positive	No Fragments	(-)-threo-Iso(homo)2-citrate,(R)-(Homo)2-citrate,3-Hydroxy-3-carboxymethyl-adipic acid,Dihydromaleimide beta-D-glucoside,Hymexazol O-glucoside,Hymexazol N-glucoside,Pisatoside	AJQPXMGLDMXYMI-HOQQJHGQSA-N,CAXBOXWWAIDBMS-UHFFFAOYSA-N,FHWQHJHJIXDREE-UHFFFAOYSA-N,GLPOQLKJZBFEMA-UHFFFAOYSA-N,KVEBLTAWTCBJNF-UJURSFKZSA-N,LOUWLTSPEXZLSA-MRVPVSSYSA-N,MXURVUIFJOLZNZ-SVFDORGDSA-N
171	124.0872	711.15	36035.91	26622.38	21595.22	29685.05	26991.99	40678.55	29547.16	28259.56	26152.41	26973.56	3157.04	1175.59	2781.18	4044.29	2498.81	3367.8	3636.17	1405.05	4921.92	3278.98	positive	No Fragments	2-Methylimidazole,4-Methylimidazole,Fomepizole	LXBGSDVWAMZHDD-UHFFFAOYSA-N,RIKMMFOAQPJVMX-UHFFFAOYSA-N,XLSZMDLNRCVEIJ-UHFFFAOYSA-N
172	227.1391	714.44	27857.9	23171.91	22391	31273.32	24770.14	30068.28	32416.34	31257.75	22447.31	23960.54	NA	NA	NA	NA	NA	NA	NA	NA	NA	NA	positive	No Fragments	Amobarbital,Ecgonine,N-Isovaleryl-L-homoserine lactone,Otonecine,Pentobarbital,Pseudoecgonine	GRAGROPQORVALZ-VKWJFSHESA-N,PHMBVCPLDPDESM-GHNGIAPOSA-N,PHMBVCPLDPDESM-RLXKETGRSA-N,VIROVYVQCGLCII-UHFFFAOYSA-N,WEXRUCMBJFQVBZ-UHFFFAOYSA-N
173	136.062	709.56	19965.57	19731.16	16474.14	21799.42	20074.29	24351.47	23026.15	24626.63	22077.29	19487.76	2629.28	2328.33	3295.37	11883.15	2746.97	2540.99	4570.23	2361.04	2525.75	2835.84	positive	No Fragments	Adenine	GFFGJBXGBJISGV-UHFFFAOYSA-N
174	338.1081	705.57	21399.37	20337.16	22329.53	24001.02	20019.5	23130.83	23811.48	18898.32	18898.81	20038.88	1370.19	NA	NA	1911.34	NA	1034.59	1125.02	773.33	1631.92	NA	positive	No Fragments
175	232.083	709.26	13640.42	12421.99	15756.96	15862.6	15581.74	20236.44	19183.12	15291.51	17122.62	12910.33	1761.52	NA	NA	2725.36	1261.19	1225.52	NA	NA	2233.59	1323.67	positive	No Fragments	5-(Methylthio)-2-[(methylthio)methyl]-2-pentenal	VVZWQNGEMWJSTM-XBXARRHUSA-N
176	288.2535	251.33	9951746	9516810	11004385	10662024	10207510	9630359	11080475	9857132	10924132	10680945	3791909	4265239.5	4421353.5	3961883	4153261.25	3782007.5	4004890	4494535	3953449.25	4191245	positive	No Fragments	8,8-Diethoxy-2,6-dimethyl-2-octanol,Lauroyl diethanolamide,Prosopinine	AOMUHOFOVNGZAN-UHFFFAOYSA-N,SEUBYHFHBZVRCC-QGAIPKOMSA-N,XOJDKWNFMFCXNE-UHFFFAOYNA-N
177	297.1641	255.26	556065.56	269544.5	230903.83	685045.56	516199.31	516000.03	721398.88	786473.56	403768.13	427373.97	26234.96	26971.63	33792.13	26994.22	27194.28	26575.72	23935.98	33365.99	22348.83	29822.31	positive	No Fragments
178	346.2169	248.34	268990.09	143989.47	138450.52	353591.88	324077.75	376416	516528.25	513187.25	278888.84	292240.97	15509.52	22674.73	18893.61	17950.13	18102.5	15916.59	14047.43	16316.22	19387.16	19657.03	positive	No Fragments	16alpha-Fluoroandrost-4-ene-3,17-dione,16beta-Fluoroandrost-4-ene-3,17-dione	WVGGMHNJNOYSMF-HKQXQEGQSA-N,WVGGMHNJNOYSMF-NBBHSKLNSA-N
179	332.2012	251.98	122637.58	59561.87	51150.8	161434.56	123351.47	127884.02	173754.25	194001.23	101290.97	99088.26	11169.66	12603.29	14486.98	13058	11145.52	12623.48	10965.3	12769.91	9760.89	8823.35	positive	No Fragments	(+)-Mahanimbicine,(+)-Mahanimbine,(±)-Currayangine,Bicyclomahanimbicine,Bicyclomahanimbine,Currayanine,Isomurrayazoline,Mahanimbine	CUSONBTUCOAEMV-UHFFFAOYNA-N,HTNVFUBCWIYPJN-UHFFFAOYNA-N,HTNVFUBCWIYPJN-UHFFFAOYSA-N,KXNHNLQCCJZSEK-UHFFFAOYSA-N,SCQKOFCBSCEEQG-UHFFFAOYNA-N,YNDNDGLKKJXJED-UHFFFAOYNA-N,YPSWCORASQDCJM-UHFFFAOYNA-N,YZBKHDJPIAYXQH-UHFFFAOYNA-N
180	882.4695	255.72	120687.23	139769.23	77188.91	96168.1	93051.66	93342.34	90353.16	106295.76	94768.85	95053.21	20370.69	19273.47	19108.99	22899.13	20923.71	23067	19617.53	22326.72	23309.06	20395.78	positive	No Fragments
181	597.4819	252.19	65288.82	96901	125718.71	97173.27	129189.18	115529.31	137750.13	93466.74	128458.64	105034.91	19920.27	29456.87	24361.34	18111.92	22190.27	23702.59	19020.98	27011.51	18918.66	25904.78	positive	No Fragments
182	311.1797	247.76	74972.63	67086.91	62000.39	105276.39	111639.41	117333.42	123818.54	131322.45	87145.32	108075.5	23177.67	32630.35	35246.7	34833.45	34357.72	36782.91	28820.58	25558.39	19348.63	23150.9	positive	No Fragments	2-(4-Methyl-5-thiazolyl)ethyl octanoate	OGJATLSJIMPQBD-UHFFFAOYSA-N
183	882.8039	255.28	89337.84	105311.21	58347.87	92948.7	71270.31	75266.74	63811.64	88169.01	81796.6	79027.46	17942.26	14111.32	17818.41	19653.02	20878.64	19544.5	22197.51	15848.84	16918	12884.53	positive	No Fragments
184	882.1357	255.38	81467.01	83437.7	51605.75	80766.06	68275.95	76797.12	50824.92	77787.77	60237.01	56465.53	13801.57	11127.32	12679.6	15487.18	11488.93	14806.62	10987.82	15766.42	13790.76	10878.52	positive	No Fragments
185	896.8173	250.62	62194.57	46120.63	38800.32	64524.89	48003.01	47400.48	47334.88	49686.96	46776.84	38114.27	6070.68	3544.3	4167.31	4206.35	3237.61	5652.62	NA	4756.92	3390.39	5856.12	positive	No Fragments
186	314.1903	253.88	54438.51	23249.54	14572.51	56577.25	44612.41	43443.6	60335.97	58759.19	35285.45	37778.07	2199.83	3320.86	1861.99	3225.21	1765.02	3134.3	1943.26	3115.56	2338.21	3317.53	positive	No Fragments	1,1,2-Triphenylpropane	UVGJVHUDMMBHRM-UHFFFAOYSA-N
187	897.1511	249.98	57599.39	38446.88	30002.95	53469.69	35752.8	42999.93	38733.82	39466.92	37007.6	32495.19	NA	2656.37	NA	NA	4298.23	NA	3049.42	5071.75	3268.39	5172.7	positive	No Fragments	Thonningianin A,Tricin 7-[feruloyl-(->2)-glucuronyl-(1->2)-glucuronide]	JYRTYJUTHIUANS-FNORWQNLNA-N,XQVKQEFQGYTUAR-UHFFFAOYSA-N
188	896.4831	251.97	52612.2	43355.79	31139.92	32317.43	29610.33	39755.38	32285.86	36132.79	32443.05	28911.81	4558.32	4385.42	NA	NA	NA	NA	1975.17	4789.11	4053.2	3135.45	positive	No Fragments	PS(20:3(8Z,11Z,14Z)/22:6(4Z,7Z,10Z,13Z,16Z,19Z)),PS(20:5(5Z,8Z,11Z,14Z,17Z)/22:4(7Z,10Z,13Z,16Z)),PS(22:4(7Z,10Z,13Z,16Z)/20:5(5Z,8Z,11Z,14Z,17Z)),PS(22:6(4Z,7Z,10Z,13Z,16Z,19Z)/20:3(8Z,11Z,14Z))	BLVCYLFOBFRSDN-NYNDEQJMSA-N,IENWKZPCOMXACK-NGQBJKLHSA-N,QPQIUVRFRMEHGI-KTIJQTJVSA-N,VISXXMLFJHGJHW-IWNYUZRQSA-N
189	356.1034	252.77	41667.09	22862	29197.87	30468.3	27805.47	29543.14	17561.01	23317.97	16726.98	20435.52	8310.87	3674.51	5573.59	10801.83	7913.26	7089.55	8197.33	7853.59	10151.67	8523.18	positive	No Fragments
190	362.2903	254.45	33897.59	29504.49	31683.64	39021.66	38159.37	34292.2	36589.43	34847.58	37551.76	37907.74	14410.61	16315.43	12123.44	14113.11	11918.91	12143.47	12217.03	14650.13	12539.22	10980.92	positive	No Fragments
191	367.3323	255.58	12188.47	19298.51	17732.72	22105.13	27074.46	23770.77	34799.64	27070.93	25049.45	20606.37	11095.81	9733.79	9215.88	10219.49	11104.07	7517.83	11880.13	8356.21	7467.73	6123.56	positive	No Fragments	N-Oleoylethanolamine,N-oleoyl ethanolamine	BOWVQLFMWHZBEF-KTKRTIGZSA-N
192	325.1226	245.29	23615	18437.77	19191.82	28212.02	30234.59	32161.03	32902.02	25525.67	21052.28	17407.99	NA	NA	NA	2503.68	NA	NA	NA	NA	NA	NA	positive	No Fragments	2,3,4-Trioxycyclopentanone,Acetohexamide,Chromanol 293B,HMR1556	HVSJHHXUORMCGK-UHFFFAOYSA-N,HVSJHHXUORMCGK-UONOGXRCSA-N,KXGMFTLLBZTKAO-UTUOFQBUSA-N,VGZSUPCWNCWDAN-UHFFFAOYSA-N
193	406.1192	252.11	32582.13	18670.25	20637.77	19777.85	22443.05	25963.24	16706.8	19510.55	NA	18466.88	6480.28	NA	6195.13	8008.77	6820.28	6289.58	6631.49	5049.98	9519.6	7080.59	positive	No Fragments
194	323.1436	248.43	30586.46	15174.65	10043.81	27697.28	26981.45	28318.39	32335.89	28076.4	18463.6	21454.17	NA	3182.47	3583.79	2454.41	NA	NA	NA	2539.68	NA	NA	positive	No Fragments
195	311.1435	247.97	18453.18	13116.7	14185.97	24643.13	19504.16	28704.51	31224.78	29085.34	21343.56	21919.97	NA	NA	NA	NA	NA	NA	NA	NA	NA	NA	positive	No Fragments	Arginyl-Asparagine,Asparaginyl-Arginine	JSLGXODUIAFWCF-UHFFFAOYSA-N,NPDLYUOYAGBHFB-UHFFFAOYSA-N
196	374.3627	252.78	8725.13	13997.45	13701.91	12331.81	11328.68	12832.69	13642.05	12697.43	13463.3	10417.22	3758.56	4205.08	3963.79	4454.11	2641.54	3043.88	3723.62	2924.22	4139.82	3242.89	positive	No Fragments
197	265.0855	641.49	7829693	7651960	7557656.5	8836268	7103575	9477820	7989025	6760507	7151811	7347769	84919.88	30563.48	67731.13	109014.51	57491.73	79846.13	73658.23	63620.04	97099.25	79408.32	positive	No Fragments	2'-Hydroxyfurano[2'',3'':4',3']chalcone,Aspartyl-Methionine,Methionyl-Aspartate,N-Acetylcystathionine,gamma-Glutamyl-S-methylcysteine	DYDKXJWQCIVTMR-UHFFFAOYSA-N,QTZXSYBVOSXBEJ-UHFFFAOYSA-N,QWACVTVBTRSCRL-PKPIPKONSA-N,UPCDLBPYWXOCOK-UHFFFAOYSA-N,WXWGKIBMPDYPTH-SOFGYWHQSA-N
198	529.1637	642.67	345623.88	311127.25	314718.16	350891.66	277832.13	450281.66	325640.63	271788.44	291265.75	314037.31	NA	NA	NA	NA	NA	NA	NA	NA	NA	NA	positive	No Fragments	8-Prenyllepidissipyrone,Piperaduncin A	GMFRUUZSYCHLQH-UHFFFAOYSA-N,UWDJCYWVPNETPR-UHFFFAOYSA-N
199	552.1489	633.64	48192.62	62773.79	47157	48674.54	43186.7	48657.85	60813.2	52912.21	52976.75	56468.8	NA	NA	NA	NA	NA	NA	NA	NA	NA	NA	positive	No Fragments	6''-O-Acetylglycitin,Acacetin 7-(2''-acetylglucoside),Acacetin 7-(6''-acetylglucoside),Echioidinin 2'-(6''-acetylglucoside),Isoswertisin 2''-acetate,Phrymarolin I,Trifolirhizin 6'-monoacetate	DUBPGEJGGVZKDD-PFKOEMKTSA-N,JQUDPNSJXPBHNN-GOOBCZEMSA-N,KSWNCDDLOQQQKB-HSQINTTRSA-N,LADIAAQZFHPJSX-HSQINTTRSA-N,NYESETAMVRXBOD-HSQINTTRSA-N,VSTCVIKTKRJCOT-NRDANJJYSA-N,ZGBQEJGNORPNKC-PDLWQGAHSA-N
200	362.2288	633.75	54842.19	50970.66	41395.11	55566.74	35138.39	44576.42	60514.9	41677.02	48172.56	40400.58	NA	NA	NA	NA	NA	NA	NA	NA	NA	NA	positive	No Fragments
201	309.0493	636.33	38328.39	36523.11	39857.23	36297.6	38818.23	31451.08	53402.28	39157.02	41942.16	43306.02	2998.34	NA	5853.99	11411.33	8807.5	11769.35	5677.1	7253.82	9621.68	8307.84	positive	No Fragments	2-Methacryloyloxyethyl phenyl phosphate,Aplysinal	LYRWNAXKUQELGU-UHFFFAOYSA-N,VRWMUPPZOHFLPX-LKTVYLICSA-N
202	753.7901	623.76	32079.96	22826.13	13095.4	26615.63	13781.42	34849.52	32186.99	37170.19	31494.24	39615.09	2375.56	3144.86	NA	2173.42	NA	3354.92	5272.19	2827.07	1488.69	NA	positive	No Fragments
203	235.1192	453.41	9304610	4727202	6015976.5	3444097	2763507.25	2930954.25	3141396.25	3454786.5	1591361	3138127.5	7328474	6064254.5	8590555	7899729.5	5374430	5805275.5	6613114	5347551.5	6418554	5972450	positive	No Fragments	4-(Nitrosoamino)-1-(3-pyridinyl)-1-butanone	NCSVUFYZLCBFKE-UHFFFAOYSA-N
204	251.1505	451.08	1059546.88	740026.31	900033.31	995431.44	655375.44	694777.38	729002.31	765228.44	258811.2	562116.88	1018498.69	854131.5	1098716.5	1106628.5	896427.25	971401.44	851671.75	806562.5	957523.38	860266.75	positive	No Fragments	4-(Methylnitrosamino)-1-(3-pyridyl)-1-butanol	OGRXKBUCZFFSTL-UHFFFAOYSA-N
205	298.1165	454.46	195689.53	144177.19	155314.06	147627.61	108991.49	118121.79	113909.08	110371.57	84002.82	126075.09	142256.86	142788.47	146709.3	165944.63	119187.63	137172.61	136788	144241.16	154192.5	131145.92	positive	No Fragments	4'-hydroxymephenytoin,5-Methoxytryptophan,Alanyl-Tryptophan,Alanyltryptophan,Gamma-glutamyl-Isoleucine,Gamma-glutamyl-Leucine,Glutaminyl-Isoleucine,Glutaminyl-Leucine,Hydroxyprolyl-Lysine,Isoleucyl-Gamma-glutamate,Isoleucyl-Glutamine,Leucyl-Gamma-glutamate,Leucyl-Glutamine,Lysyl-Hydroxyproline,Nicotinate D-ribonucleoside,S-4-Hydroxymephenytoin,Tryptophyl-Alanine	ARPVSMCNIDAQBO-UHFFFAOYSA-N,BFDLYDRHDPSQHM-UHFFFAOYSA-N,BXAQOKHDAYJQPA-UHFFFAOYSA-N,CBUUWFVFZSZOAK-UFBFGSQYSA-N,CNPNWGHRMBQHBZ-UHFFFAOYSA-N,GSRPWCGECLOSNH-UHFFFAOYSA-N,JYOAXOMPIXKMKK-UHFFFAOYSA-N,KVNPSKDDJARYKK-JTQLQIEISA-N,OHGNSVACHBZKSS-UHFFFAOYSA-N,OQPLORUDZLXXPD-UHFFFAOYNA-N,OQPLORUDZLXXPD-UHFFFAOYSA-N,PFUZINYUQIJPNG-UHFFFAOYSA-N,PUEDDPCUCPRQNY-ZYUZMQFOSA-O,WUGMRIBZSVSJNP-UHFFFAOYSA-N,XITLYYA…
206	285.135	451.41	113495.23	78748.38	92318.49	89292.21	74642.98	66867.69	73279.84	78405.93	42676.55	78911.38	99223.51	68536.16	97001.48	91681.77	79864.02	79879.37	78871.06	75912.9	80508.48	71697.3	positive	No Fragments
207	245.0957	451	84262.57	64682.79	72567.28	65424.19	52135.95	45075.87	53389.28	53943.77	18224.68	38624.1	107629.16	90368.23	113429.92	101141.02	102639.55	87788.06	89964.27	86797.78	107745.2	90745.77	positive	No Fragments	Biotin	YBJHBAHKTGYVGT-ZKWXMUAHSA-N
208	259.108	452.82	84644.23	51535.91	56559.41	42208.91	34109.04	40322.26	45486.06	50557.82	34330.01	46879.89	57308.74	43636.6	70735.7	60891.29	43487.48	44097.86	46674.14	47340.35	50459.33	44673.22	positive	No Fragments	(S)-beta-Methylindolepyruvate,3-Methylindolepyruvate	VSANSNPZLCXLRK-UHFFFAOYSA-N,VSANSNPZLCXLRK-ZETCQYMHSA-N
209	250.1163	453.24	51596.13	43022.34	47541.73	41073.84	38653.11	42637.12	33256.75	43223.72	30593.11	55053.64	51079.02	53872.86	50202.29	51642.63	53027.91	43226.94	51794.62	46596.19	46289.49	46607.47	positive	No Fragments	Alanyl-Proline,Prolyl-Alanine	FELJDCNGZFDUNR-UHFFFAOYSA-N,WPWUFUBLGADILS-UHFFFAOYSA-N
210	314.0904	455.35	54407.65	41215.26	40870.29	45886.75	40524.17	40429.88	30645.37	35079.87	41425.8	41008.68	42276.35	42888.9	44017.55	42971.17	35269.15	44816.95	39344.85	40391.71	45170.06	38978.22	positive	No Fragments	2-Methoxycanthin-6-one,4,4'-Methylenediphenyl diisocyanate,5-Methoxycanthin-6-one,Alanyl-Tryptophan,Alanyltryptophan,Tryptophyl-Alanine	CBUUWFVFZSZOAK-UFBFGSQYSA-N,CDWAXMGQLZGHDU-UHFFFAOYSA-N,OHGNSVACHBZKSS-UHFFFAOYSA-N,TXEFUSAHPIYZHD-UHFFFAOYSA-N,UPMLOUAZCHDJJD-UHFFFAOYSA-N,WUGMRIBZSVSJNP-UHFFFAOYSA-N
211	237.1217	453.26	23390.49	10425.53	18629.69	9131.43	7256.29	7970.58	7710.72	8025.18	NA	NA	18890.96	17798.02	21402.86	19002.06	11961.9	12634.25	15002.27	13375.35	16287.62	13647.99	positive	No Fragments
212	273.1324	453.31	16073.52	17318.11	22817.19	12426.12	12375.33	12668.98	11364.17	16542.96	6134.93	6007.32	13241.13	11534.22	16521.52	18193.31	15580.54	12821.41	13932.32	10451.55	11230.23	14022.02	positive	No Fragments	4-(Methylnitrosamino)-1-(3-pyridyl)-1-butanol	OGRXKBUCZFFSTL-UHFFFAOYSA-N
213	267.0776	454.73	19392.78	12774.94	16802.65	9610.01	10139.74	10191.83	7239.5	10067.38	4674.15	11450.65	15994.93	15986.87	18896.96	20249.21	13980.91	16332.48	16023.66	13835.25	17623.26	15959.68	positive	No Fragments	(S)-Curzeone,1,1-Bis(4-hydroxyphenyl)propane,Biotin,Bisphenol A,Cacalol,Lindenenone,Mansonone C,Nabumetone	BLXXJMDCKKHMKV-UHFFFAOYSA-N,FODSYHRFMKIVST-QMMMGPOBSA-N,GREWJSSEUGRGIT-UHFFFAOYSA-N,IISBACLAFKSPIT-UHFFFAOYSA-N,JWUZQAFWZLAXJS-FCHSOHFDSA-N,YBJHBAHKTGYVGT-ZKWXMUAHSA-N,YBJIFGYQRRWWFW-UHFFFAOYNA-N,YKPAABNCNAGAAJ-UHFFFAOYSA-N
214	240.1425	446.34	7621.02	7489.04	8597.33	8814.3	9666.7	7562.35	10113.83	10450.2	2866.1	9621.49	12887.94	13059.62	11291.57	8189.99	12135.96	9166.63	13956.51	10374.26	13265.93	12887.44	positive	No Fragments
215	266.0902	455.62	12759.26	9346.03	9533.92	9573.71	9951.58	8137.95	9421.94	7896.13	7175.74	10489.97	11577	12038.81	12873.1	11808.18	11658.6	11389.22	11001.54	12047.31	12784.64	10901.68	positive	No Fragments	Vasicinone,alpha,beta-Didehydrotryptophan	HXAJMKJPBQFASJ-UITAMQMPSA-N,SDIVYZXRQHWCKF-VIFPVBQESA-N
216	265.1186	458.23	12220.57	6121.58	7419.76	4888.79	4572.96	5728.91	5234.64	6159.99	3751.83	6592.36	8656.32	6215.29	8582.34	9399.18	8158.86	6626.33	8902.89	5770.12	8862.48	5460.66	positive	No Fragments	1',2'-Dihydro-1,1'-dimethyl-2'-oxo-4,4'-bipyridinium(1+),Acetyl-N-formyl-5-methoxykynurenamine,Alpha-N-Phenylacetyl-L-glutamine,Bendiocarb,Dioxacarb,Formyl-N-acetyl-5-methoxykynurenamine,N-Acetyl-L-tyrosine,Phenylacetylglutamine,Salsolinol 1-carboxylate,di-Hydroxymelatonin	CAHKINHBCWCHCF-JTQLQIEISA-N,JFLIEFSWGNOPJJ-JTQLQIEISA-N,JJAUDUMTDBMCJW-UHFFFAOYSA-N,JYWNYMJKURVPFH-UHFFFAOYSA-N,SDKQRNRRDYRQKY-UHFFFAOYSA-N,UEZDFVJSDBULCI-UHFFFAOYSA-N,XEGGRYVFLWGFHI-UHFFFAOYSA-N,XHGLVMDBZZZXDP-NSHDSACASA-N
217	284.1007	453.05	10039.13	9819.95	8808.75	8311.39	9033.33	8517.53	7938.04	8617.86	NA	7875.25	8024.46	8125.76	9919.51	6408.18	7014.57	7860.77	7787.38	7527.5	5752.83	6090.29	positive	No Fragments	2-Deoxystreptamine 4-phosphate,2-Deoxystreptamine phospahte,5-Hydroxy-L-tryptophan,5-Hydroxytryptophan,5-Phosphonooxy-L-lysine,5-phosphonooxy-L-lysine,Asparaginyl-Isoleucine,Asparaginyl-Leucine,Gamma-glutamyl-Valine,Glutaminyl-Valine,Glycyl-Tryptophan,Imazapyr,Isoleucyl-Asparagine,Jasminine,Leucyl-Asparagine,N-Hydroxy-L-tryptophan,Oxitriptan,Phosphoallohydroxy-L-lysine,Tryptophyl-Glycine,Valyl-Ga…	AJHCSUXXECOXOY-UHFFFAOYSA-N,CLQMBPJKHLGMQK-UHFFFAOYSA-N,HXWUJJADFMXNKA-UHFFFAOYSA-N,HZYHBDVRCBDJJV-UHFFFAOYSA-N,KSMITTDZTTZFML-LURJTMIESA-N,LDCYZAJDBXYCGN-UHFFFAOYSA-N,LDCYZAJDBXYCGN-VIFPVBQESA-N,LUFBHSYJRTVRIJ-JDCCYXBGSA-N,MLTRLIITQPXHBJ-UHFFFAOYSA-N,MQLZLIYPFDIDMZ-UHFFFAOYSA-N,MRVYVEQPNDSWLH-UHFFFAOYSA-N,PNBGTYVVHKDDFM-JTQLQIEISA-N,RNVIUPLZMWAIQD-UHFFFAOYSA-N,UBXDUQZBZKTGSW-FPRJBGLDSA-N,UUBDNHD…
218	132.1172	630.1	5789966.5	4461474	4992654.5	3009716	2575378.5	3787570	3114576.75	3572912.75	2750001.25	3200780.5	8883677	6291811.5	9136395	9251673	6879414	7608361.5	8678693	7107606.5	7797054.5	6614672.5	positive	No Fragments
219	154.0839	631.27	6933.4	8055.22	NA	NA	3811.54	NA	NA	NA	NA	NA	65645.43	64878.63	65147.11	90459.04	89919.41	61027.74	64322.25	62442.66	70837.09	58698.56	positive	No Fragments	(2R,3R)-2,3-Butanediol,(3R)-beta-Leucine,(R,R)-Butane-2,3-diol,(S,S)-Butane-2,3-diol,(±)-erythro-Isoleucine,1,1-Dimethoxyethane,1,3-Butanediol,2,3-Butanediol,2-Amino-4-methylpentanoic acid,2-Ethoxyethanol,2S-Amino-3S-methylpentanoic acid,2S-amino-hexanoic acid,3-Aminocaproic acid,6-Aminohexanoate,6-Deoxyfagomine,6-amino-hexanoic acid,Aminocaproic acid,Beta-Leucine,D-Isoleucine,D-Leucine,Isoleucin…	ACZVSMNFVFBOTM-UHFFFAOYSA-N,AGPKZVBTJJNPAG-RFZPGFLSSA-N,AGPKZVBTJJNPAG-UHFFFAOYNA-N,AGPKZVBTJJNPAG-UHFFFAOYSA-N,AGPKZVBTJJNPAG-UHNVWZDZSA-N,AGPKZVBTJJNPAG-WHFBIAKZSA-N,GLUJNGJDHCTUJY-RXMQYKEDSA-N,GLUJNGJDHCTUJY-YFKPBYRVSA-N,KKFDCBRMNNSAAW-UHFFFAOYSA-N,LRQKBLKVPFOOQJ-YFKPBYRVSA-N,OWBTYPJTUOEWEK-IMJSIDKUSA-N,OWBTYPJTUOEWEK-QWWZWVQMSA-N,OWBTYPJTUOEWEK-UHFFFAOYSA-N,PUPZLCDOIYMWBV-UHFFFAOYNA-N,PUPZLCD…
220	596.2679	629.77	66554.01	42350.53	57746.14	27832.02	19793.75	29550.62	19103.48	25529.12	8959.27	15618.75	34493.27	30712.64	44102.53	44598.56	30032.82	30852.07	34053.28	27895.45	46182.53	29956.35	positive	No Fragments	Z-Gly-Pro-Leu-Gly-Pro	DGRDYZZPQWDRBB-FKBYEOEOSA-N
221	418.3167	631.47	36252.04	38515.87	42758.05	34878.77	24841.66	42872.43	25247.64	27992.1	29184.65	22736.36	39705	34257.16	44235.79	43235.16	29869.52	38821.61	35687.25	36623.56	38247.06	34479.79	positive	No Fragments
222	548.7494	631.27	13819.31	NA	9333.19	NA	8330.08	NA	NA	NA	NA	NA	38568.8	41670.59	37976.06	37599.13	29865.5	30852.91	32225.04	29624.38	26051.77	26192.17	positive	No Fragments
223	382.6863	632.58	8517.64	3395.26	5193.34	NA	6824.96	NA	NA	NA	NA	NA	29350.68	23506.78	32989.75	40365.73	13135.48	22314.58	29021.97	18361.89	23097.46	20225.99	positive	No Fragments
224	176.066	630.74	NA	NA	NA	NA	NA	NA	NA	NA	NA	NA	25530.5	26865.4	34848.14	31185.7	28296.01	28976.91	25404.95	27128.25	31026.98	24956.5	positive	No Fragments
225	386.1674	626.19	30602.39	9500.82	14522.45	9871.22	6744.84	6355.63	9114.98	8455.92	NA	4894.43	15633.06	10011.18	17680.1	15798.73	10478.24	10973.77	15931.07	10496.69	13551.27	13144.12	positive	No Fragments
226	351.2646	627.29	NA	NA	NA	NA	NA	NA	5307.14	3984.71	NA	NA	28313.05	23999.52	21282.91	24371.27	21873.42	22617.39	23331.98	24837.53	26255.37	27169.48	positive	No Fragments
227	329.1426	630.91	NA	NA	NA	NA	NA	NA	NA	NA	NA	NA	17172.42	19993.05	24892.39	26913.84	16961.54	22383.46	18199.96	18739.71	21396.61	14694.37	positive	No Fragments	2-hydroxymethylolanzapine,7-hydroxyolanzapine	FPDIERBPQFAFSI-UHFFFAOYSA-N,SMNUCABXNXAPBY-UHFFFAOYSA-N
228	318.1298	633.07	11798.28	9614.92	12798.11	10497.78	7433.35	5488.54	7410.46	6559.76	6623.43	7093.64	18090.98	17134.81	23505.06	25925.77	11532.2	18238.57	17235.91	18851.69	25095.53	16325.52	positive	No Fragments	(5-L-Glutamyl)-L-glutamate,Gamma Glutamylglutamic acid,Glutamyl-glutamic acid,N-(1-Deoxy-1-fructosyl)histidine,Thymidine glycol,Tiocarbazil	KOSRFJWDECSPRO-WDSKDSINSA-N,OWQDWQKWSLFFFR-WDSKDSINSA-N,PHSUVQBHRAWOQD-UHFFFAOYSA-N,RKEITGVZZHXKON-ZSHDHZJENA-N,UCRYORFHYVRBIO-LWFGQFLFNA-N
229	216.0585	632.63	NA	NA	NA	NA	NA	NA	NA	NA	NA	NA	12332.03	17874.6	17733.94	22663.91	20818.59	17533.44	18219.85	19377.42	17710.39	18254.35	positive	No Fragments	Brassilexin	NHMBEDDKDVIBQD-UHFFFAOYSA-N
230	173.1286	630.08	16687.67	17338.83	14813.36	9870.67	9561.13	11938.91	6504.34	14757.16	11902.33	8549.54	19478.44	14412.1	19720.69	20680.25	11795.03	15550.79	17592.29	16977.78	20431.56	15341.87	positive	No Fragments	(3R)-beta-Leucine,(±)-erythro-Isoleucine,2-Amino-4-methylpentanoic acid,2S-Amino-3S-methylpentanoic acid,2S-amino-hexanoic acid,3-Aminocaproic acid,6-Aminohexanoate,6-Deoxyfagomine,6-amino-hexanoic acid,Aminocaproic acid,Beta-Leucine,D-Isoleucine,D-Leucine,Isoleucine,L-Alloisoleucine,L-Isoleucine,L-Leucine,L-Norleucine,Leucine,N,N-Diethylglycine,N-(2-Hydroxyethyl)-morpholine,beta-Alaninebetaine	ACZVSMNFVFBOTM-UHFFFAOYSA-N,AGPKZVBTJJNPAG-RFZPGFLSSA-N,AGPKZVBTJJNPAG-UHFFFAOYNA-N,AGPKZVBTJJNPAG-UHFFFAOYSA-N,AGPKZVBTJJNPAG-UHNVWZDZSA-N,AGPKZVBTJJNPAG-WHFBIAKZSA-N,GLUJNGJDHCTUJY-RXMQYKEDSA-N,GLUJNGJDHCTUJY-YFKPBYRVSA-N,KKFDCBRMNNSAAW-UHFFFAOYSA-N,LRQKBLKVPFOOQJ-YFKPBYRVSA-N,RMJCALHKIHCSMY-UHFFFAOYNA-N,ROHFNLRQFUQHCH-RXMQYKEDSA-N,ROHFNLRQFUQHCH-UHFFFAOYSA-N,ROHFNLRQFUQHCH-YFKPBYRVSA-N,SGXDXUY…
231	192.0869	629.38	10064.28	4605.71	6994.21	5364.12	3059.95	4572.35	3983.52	5021.29	2420.56	3137.82	18828.63	13640.59	20503.94	20277.68	13781.85	20579.35	17495.5	13792.23	13861.7	18433.97	positive	No Fragments	2-Amino-3,7-dideoxy-D-threo-hept-6-ulosonic acid,2-Deoxypentonic acid,2-Deoxyribonic acid,2-deoxy-ribonic acid,Aldehydo-D-xylose,Arabinofuranose,Arabinose,Beta-D-ribopyranose,Calystegine C1,D-Apiose,D-Arabinose,D-Lyxose,D-Ribose,D-Ribulose,D-Xylose,D-Xylulose,L-Arabinofuranose,L-Arabinose,L-Lyxose,L-Ribulose,L-Threo-2-pentulose,L-Xylose,L-Xylulose,Ribulose,Xylose,alpha-D-Lyxose,alpha-D-Ribulose,a…	ASNHGEVAWNWCRQ-UHFFFAOYNA-N,ASNHGEVAWNWCRQ-VPENINKCSA-N,AVGPOAXYRRIZMM-UHFFFAOYSA-N,GGOJRYWHKVYFQK-UHFFFAOYNA-N,HMFHBZSHGGEWLO-CZBDKTQLSA-N,HMFHBZSHGGEWLO-HWQSCIPKSA-N,HMFHBZSHGGEWLO-SOOFDHNKSA-N,HMFHBZSHGGEWLO-TXICZTDVSA-N,IFMHGOADXGYWMO-KVQBGUIXSA-N,LQXVFWRQNMEDEE-OVEKKEMJSA-N,LQXVFWRQNMEDEE-PYHARJCCSA-N,LQXVFWRQNMEDEE-QRHDOFTISA-N,LQXVFWRQNMEDEE-WDCZJNDASA-N,LQXVFWRQNMEDEE-ZZKAVYKESA-N,PYMYPHU…
232	282.0303	635.79	NA	NA	NA	NA	NA	NA	NA	NA	NA	NA	12684.67	12431.89	11193.19	16851.9	13098.69	10378	11538.78	14328.67	12759.02	11694.99	positive	No Fragments
233	282.2795	245.97	5817450.5	7500478	8504024	7035506.5	8243930.5	6933225	7141349.5	6510283	7344963	7263472	3994656	3372110.5	4051752	3596395.75	3637850.75	3473427.75	3395782	4051559.5	3912938.25	4391046.5	positive	No Fragments	1,2-Epoxyhexadecane,11E-Hexadecen-1-ol,11Z-hexadecen-1-ol,2-Hexadecanone,2-methylpentadecanal,3-Methylpentadecan-2-one,7-Hexadecen-1-ol,7Z-hexadecen-1-ol,9-hexadecen-1-ol,9Z-Hexadecen-1-ol,Dodemorph,Elaidamide,Hexadecan-2-one,Hexadecan-3-one,Hexadecanal,Oleamide,Palmitaldehyde	AULXFJFWCQVVTN-UHFFFAOYSA-N,DSZTYVZOIUIIGA-UHFFFAOYSA-N,FATBGEAMYMYZAF-KTKRTIGZSA-N,FATBGEAMYMYZAF-MDZDMXLPSA-N,JMXKCYUTURMERF-UHFFFAOYSA-N,KKGMASVOOYPIGJ-KTKRTIGZSA-N,KKGMASVOOYPIGJ-MDZDMXLPSA-N,LBIYNOAMNIKVKF-BQYQJAHWSA-N,LBIYNOAMNIKVKF-FPLPWBNLSA-N,LTMXHUUHBSCKEK-UHFFFAOYSA-N,NIOYUNMRJMEDGI-UHFFFAOYSA-N,OHERYIXJQJIISS-UHFFFAOYSA-N,RHVMNRHQWXIJIS-AATRIKPKSA-N,RHVMNRHQWXIJIS-WAYWQWQTSA-N,XCXKZBW…
234	924.6627	241.74	141634.67	182241.31	190939.58	440607.13	417444.59	455700.91	518669.16	467962.19	341132.31	409257.19	16628.4	10992.22	8978.22	5810.37	9603.94	19571.07	15312.08	14743.38	20845.68	14409.19	positive	No Fragments
235	344.3162	243.51	327592.03	372838.94	400105.97	362125.19	406246.72	343252.5	357502.5	345311.84	344852.22	354449.88	150752.61	123836.35	141578.84	139172.97	131252.2	117065.06	114270.33	125491.27	133473.73	143245.47	positive	No Fragments	Ethanolamine Oleate	KGWDUNBJIMUFAP-KVVVOXFISA-N
236	910.6474	241.82	147855.72	174019.13	157388.02	385637.56	363741.47	349019.56	387522.91	349453.19	298686.81	294080.03	22572.12	12597.37	10027.78	12938.56	12246.61	28283.6	21228.6	20335.97	34257.88	23964.98	positive	No Fragments
237	675.6777	239.19	21500.02	166402.31	264422.66	190912.39	296234.53	310058.06	312589.44	256541.14	331965.56	318504	20458.35	14087.89	12336.61	8093.03	5385.61	16621.91	19710.62	19217.34	17950.78	19805.25	positive	No Fragments
238	305.2691	241.48	157354.08	170961.38	113271.7	156303.7	201695.66	170432.67	231404.17	151100.39	184040.02	137458.88	NA	NA	NA	12854.71	NA	NA	10615.9	NA	NA	NA	positive	No Fragments
239	366.3218	239.59	165712.36	162833.53	127262.1	140534.55	161943.22	145086.39	229201.05	147818.02	159712.72	158036.19	6559.46	6672.84	7494.84	8412.33	8230.97	7986.76	8500.29	8310.71	7977.49	7111.68	positive	No Fragments
240	929.6185	242.13	93590.85	108173.99	107576.79	226840.94	222421.03	171812.61	196426.56	200378.77	180224.75	185262.86	11081.22	10927.36	9156.65	7126.85	9565.22	19904.61	17259.02	15805.72	23280.5	17271.21	positive	No Fragments
241	387.1934	242.91	208532.22	64479.86	86628.84	170046.88	195686.28	203193.81	217256.36	188199.92	173298.75	201554.23	121023.63	108436.38	126274.2	172749.23	192656.06	128744.37	79623.79	151704.2	96907.59	143117.08	positive	No Fragments	11-deoxy-11-methylene-15-keto-PGD2,11b,21-Dihydroxy-5b-pregnane-3,20-dione,11beta,21-Dihydroxy-5beta-pregnane-3,20-dione,17a,21-Dihydroxypreg-nenolone,17alpha,21-Dihydroxypregnenolone,3-(1,1-Dimethyl-2-propenyl)-8-(3-methyl-2-butenyl)xanthyletin,3a,21-Dihydroxy-5b-pregnane-11,20-dione,3alpha,17alpha-Dihydroxy-5beta-pregnane-11,20-dione,3alpha,21-Dihydroxy-5beta-pregnane-11,20-dione,3b,15b,17a-Tri…	AIFBIDNFLLKTLI-RSBWHNKUSA-N,AIZCSTFUIXPHFD-XYOKQWHBNA-N,AYEXSTRNLGYBSQ-YOBHSKELSA-N,CTTOFMJLOGMZRN-MGXYISIMSA-N,CTTOFMJLOGMZRN-UHFFFAOYSA-N,FJAXIOQOBQWBDS-ZOZYKHBLSA-N,FLFGTTDEJGTDGY-BTMOMFKHSA-N,GDSKYKXCFPEIPI-FPCPCMOOSA-N,JNHJGXQUDOYJAK-IYRCEVNGSA-N,JYCJDSPNULQUKV-UHFFFAOYSA-N,OKKXFUWPZCKUST-BLBACJNTSA-N,PIOKBHKPGZHPHS-UHFFFAOYSA-N,QPSYZJDGMPQMSV-UHFFFAOYSA-N,RJKJQHWLCLYSHD-DGFNXGTDSA-N,RPNGXJG…
242	896.6321	242.16	82929.82	94701.94	92205.52	189793.17	176250.06	166172.55	202949.7	186979.83	153342.63	153261.28	9592.31	6217.26	7626.51	7383.07	6020.25	12623.14	11886.53	9519.26	13948.02	10962.33	positive	No Fragments
243	915.6028	242.57	95136.09	98494.84	98871.74	170818.38	202273.75	137475.48	172218.72	161362.73	136047.42	142474.09	22043.36	11255.55	13426.49	16707.36	13115.57	31605.13	21972.22	21210.58	35387.88	23681.42	positive	No Fragments
244	329.0054	242.05	194276.03	120124.44	119097.88	162540.19	139859	119859.91	166205.81	132026.47	101239.35	99686.02	77653.21	57563.74	90248.14	119021.23	76418.16	109679.7	66891.01	77061.34	72157.15	68609.26	positive	No Fragments
245	327.0083	243.66	193742.44	124528.42	111176.88	150939.41	168672.47	128783.7	181636.28	126010.15	114006.51	98265.38	86244.26	61801.34	102030.85	134565.28	83429.93	97342.03	64037.3	90684.34	66970.68	74503.79	positive	No Fragments
246	647.6458	239.89	21767.88	120242.49	166483.34	131918.78	175764.95	189976.42	178134.08	168796.48	166329.02	169590.81	16942.88	14009.1	10786.54	10002.18	8220.16	18031.42	18340.26	20948.21	17961.29	22369.56	positive	No Fragments
247	322.2954	241.46	133963.09	151219.91	116088.56	128006.01	153343.11	148993.75	189956.55	120145.06	175062.91	116115.04	9258.43	9294.93	9792.39	8928.24	13000	12092.52	10176.38	13527	10916.79	13469.83	positive	No Fragments
248	938.6783	241.91	52775.14	71798.89	52124.3	153291.61	160651.47	169611.34	180387	181274.88	135101.53	154361.48	5335.61	NA	NA	NA	4661.19	7013.08	5707.67	6137.95	7017.15	6448.33	positive	No Fragments
249	349.2951	240.02	104467.8	113577.58	85121.86	111195.59	117677.18	108854.48	166593.86	105093.83	124847.87	116587.14	6578.32	4813.23	3578.2	7826.15	6935.29	7670.86	4537.42	4987.22	4334.15	4843.42	positive	No Fragments
250	953.6985	242.17	31416.93	45214.74	41818.58	108523.59	117640.59	121696.74	156314.17	109691.7	107592.4	110365.92	NA	NA	NA	NA	NA	3605.91	NA	4265.75	1847.16	3132.39	positive	No Fragments	TG(13:0/22:3(10Z,13Z,16Z)/22:6(4Z,7Z,10Z,13Z,16Z,19Z))[iso6],TG(13:0/22:4(7Z,10Z,13Z,16Z)/22:5(7Z,10Z,13Z,16Z,19Z))[iso6],TG(15:0/20:3(5Z,8Z,11Z)/22:6(4Z,7Z,10Z,13Z,16Z,19Z)),TG(15:0/20:3(8Z,11Z,14Z)/22:6(4Z,7Z,10Z,13Z,16Z,19Z))[iso6],TG(15:0/20:3n6/22:6(4Z,7Z,10Z,13Z,16Z,19Z)),TG(15:0/20:4(5Z,8Z,11Z,14Z)/22:5(4Z,7Z,10Z,13Z,16Z)),TG(15:0/20:4(5Z,8Z,11Z,14Z)/22:5(7Z,10Z,13Z,16Z,19Z)),TG(15:0/20:4(…	ABTKSIJOSLEBPV-RHRCQRCESA-N,AHFGJPDJWVHBAY-DZUQMSELSA-N,AKLPPKMWILWYAT-LFIHFASMSA-N,AVGBWEWMOZXGRX-SHSKUUFWSA-N,CARULNZCBHWGLE-BOLQDGEBSA-N,CMXITSXHMXDWEM-YSWBRIFWSA-N,COHKXBSCSKHZAI-FPXGLRLHSA-N,CPFJQZZYVFYOOY-VMQITBPVSA-N,CSKVHYQCCRDQRN-QERFJAPSSA-N,DDVOJDYHZUYEEE-CEJNJCLCSA-N,DGWMPWNGRQGHKT-RYUXCDEXSA-N,DRQRJZILDNVMHR-MLUKTLDOSA-N,FCNLLNPOKDHJIF-BMOUURONSA-N,FCNLLNPOKDHJIF-TTWZZAOASA-N,FFXFODB…
251	291.253	242.5	153856.58	121712.23	102087.11	108070.68	119272.25	105597.25	132989.75	94858.02	118486.41	102319.85	13399.16	14687.5	13829.87	17195.78	17970.42	17264.37	13284.24	14333.55	14992.93	19122.93	positive	No Fragments
252	352.306	241.04	127652.57	94884.88	81286.61	73559.39	77854.83	80848.14	109760.48	75958.2	103553.35	88497.04	4695.45	4829.73	7313.06	6015.59	6870.21	7348.97	5717.82	8386.14	6403.18	5643.13	positive	No Fragments
253	396.3323	240.28	121084.95	97961.21	62479.54	68786.89	74082.15	78262.05	113538.69	71491.12	98569.34	83628.41	NA	NA	NA	4130.03	5135.95	7881.9	4747.73	5075.65	NA	3568.09	positive	No Fragments
254	335.2794	241.38	112494.17	80045.49	64395.16	70214.2	64592.75	62353.38	109520.09	64057.94	80176.76	72039.49	5704.44	4693.87	4464.16	7150.6	5863.58	6944.74	5660.58	8717.79	6020.19	4123.93	positive	No Fragments	Arachidonic Acid (d8)	YZXBAPSDXZZRGB-FBFLGLDDSA-N
255	957.6505	244.16	44468.08	50866.54	44159.32	91561.72	101315.42	101150.92	99994.55	101285.47	90659.52	108341.44	4281.55	3308.38	NA	NA	NA	5100.44	5521.95	5559.11	5785.24	7848.26	positive	No Fragments
256	308.2799	241.98	107811.35	89653.67	75107.69	68248.68	78750.78	79530.36	99725.18	63362.17	83487.92	78502.2	9777.75	6989.4	9543.91	10229.65	10551.97	10316.57	10513.21	11989.98	11007.91	11188.16	positive	No Fragments
257	565.5696	243.36	31813.78	64726.23	55491.08	67480.86	70623.8	59710.52	104214.17	63252.39	60709.68	61124.98	10157.42	12028.66	13330.17	6905.94	9242.62	13326.55	11813.81	14796.22	11664.86	14677.24	positive	No Fragments
258	943.6352	242.93	31790.82	42518.96	35506	81339.43	96386.4	71265.04	69284.35	79531.67	62747.62	73699.05	5059.68	4077.77	NA	NA	2880.84	6012.47	5771.2	6112.08	7083.02	7161.15	positive	No Fragments
259	901.5876	242.82	63803.17	55099.07	63017.59	92978.48	93723.46	71648.95	69579.67	76429.98	67473.16	77620.43	9088.94	6953.89	6786.89	9908.93	6862.44	11510.18	11291.11	7736	16229.41	14221.62	positive	No Fragments
260	295.1483	243.4	33332.34	44707.18	65550.7	60085.32	84394.06	68429.81	92359.77	70537.17	72024.95	74281.2	24009.5	29693.54	32670.19	32687.14	28116.31	30611.19	24546	32240.54	28159.89	33270.08	positive	No Fragments	Arginyl-Glycine,Fenothiocarb,Glycyl-Arginine	HMIBKHHNXANVHR-UHFFFAOYSA-N,JLXVRFDTDUGQEE-UHFFFAOYSA-N,XUUXCWCKKCZEAW-UHFFFAOYSA-N
261	882.6165	242.16	38091.73	38658.52	37378.7	64623.52	69191.38	59258.52	83063.5	56875.67	54289.27	62866.78	7464.92	3307.67	4341.89	6959.88	5924.72	9292.3	7228.78	6324.14	7771.14	9336.03	positive	No Fragments
262	343.1334	243.79	34269.49	34431.18	27244.63	42119.4	51080.34	41824.64	79247.83	68832.86	47616.01	77254.16	4202.72	3867.17	6366.53	3343.98	8809.61	4439.17	3477.7	5448.52	5325.08	4089.95	positive	No Fragments
263	359.3158	236.98	23274.49	29264.09	29316.16	34341.23	33325.15	63820.37	28998.07	24562.95	66397.8	51469.93	16932.96	9408.07	17077.31	10767.29	8453.08	19021.16	18021.73	16842.21	17326.23	15963.36	positive	No Fragments	Glycerol 1-octadecanoate,MG(0:0/18:0/0:0),MG(18:0/0:0/0:0),MG(18:0/0:0/0:0)[rac]	VBICKXHEKHSIBG-FQEVSTJZSA-N,VBICKXHEKHSIBG-UHFFFAOYNA-N,VBICKXHEKHSIBG-UHFFFAOYSA-N,YQEMORVAKMFKLG-UHFFFAOYSA-N
264	360.3244	239.82	9060.12	39426.06	57272.85	26222.95	40370.71	29785.16	34930.04	35193.58	39200.67	40316.98	30259.29	27007.64	21627.41	17825.66	16065.93	29315.59	26519.14	36195.19	23374.61	30410.35	positive	No Fragments	(Z)-11-Eicosen-1-ol,11E-Eicosen-1-ol,11Z-eicosen-1-ol,15Z-Eicosen-1-ol,6,14-Dimethyloctadecan-2-one,Eicosanal,Phytanal,Phytol,Thromboxane	BOTWFXYSPFMFNR-PYDDKJGSSA-N,FWBUWJHWAKTPHI-UHFFFAOYSA-N,HKRYKDQSFPAHCR-UHFFFAOYSA-N,LISGFRBQPTUNBA-LEAGNCFPSA-N,QYOZAXQSDUAPDS-KTKRTIGZSA-N,QYOZAXQSDUAPDS-MDZDMXLPSA-N,RZWIIPASKMUIAC-VQTJNVASSA-N,YFYDQSFDJVMUOJ-WAYWQWQTSA-N
265	366.3735	237.57	8346.25	22837.96	32836.27	25403.02	38384.65	38031.82	35120.79	38378.63	38359.66	50159.4	7715.35	6113.5	6218.03	3585.02	4078.06	5636.95	6183.38	10683.8	7309.35	6946.37	positive	No Fragments
266	619.656	241.88	5002.94	30424.91	37166.18	30730.17	44338.69	31117.81	33148.9	36026.16	31573.36	28268.67	4712.21	4768.54	NA	NA	NA	5865.21	3266.07	5010.41	4420.96	4921.51	positive	No Fragments
267	404.2201	242.98	41938.65	16987.42	18254.43	31106.25	37762.57	35489.97	38847.53	37209.98	33907.43	42935.18	23914.76	16634.76	21667.08	30037.24	31963.75	22513.2	14240.97	29675.44	17151.74	25489.46	positive	No Fragments	17-Hydroxy-3-oxo-17alpha-pregna-1,4-diene-21-carboxylic acid, gamma-lactone,Canrenone,Norethindrone acetate,Piperochromenoic acid	IMONTRJLAWHYGT-ZCPXKWAGSA-N,MSDAWPKHHPLFBC-RQZCQDPDSA-N,UJVLDDZCTMKXJK-WNHSNXHDSA-N,XFDFDWJXWMKQGW-WNHSNXHDSA-N
268	568.4942	241.15	12423.76	29239.21	36126.72	35934.22	42719.51	25766.78	39365.53	27869.55	37041.36	28500.36	13024.8	12026.2	9663.25	7538.41	9203.79	9143.3	10754.37	12417.17	9715.04	8230.57	positive	No Fragments	DG(12:0/17:0/0:0)[iso2],DG(13:0/16:0/0:0)[iso2],DG(14:0/0:0/15:0),DG(14:0/15:0/0:0),DG(15:0/14:0/0:0)	BLZDFJIFJXGCSQ-PMERELPUSA-N,LZDQYCRTXJPPHT-PMERELPUSA-N,QBQHXAHSQVJBAJ-UHFFFAOYSA-N,UOYOFKCILLNWTE-PMERELPUSA-N,UWIIGCBFEBKNOZ-PMERELPUSA-N
269	331.2848	240.29	19574.83	18681.18	17160.96	27486.65	23080.98	18909.93	17877.19	16796.48	42438.67	22004.28	14353.5	14767.38	14907.63	16394.57	12670.35	17425.06	17797.69	15770.27	16932.59	19250.6	positive	No Fragments	Glycerol 1-hexadecanoate,MG(0:0/16:0/0:0),MG(16:0/0:0/0:0),MG(16:0/0:0/0:0)[rac]	BBNYCLAREVXOSG-UHFFFAOYSA-N,QHZLMUACJMDIAE-SFHVURJKSA-N,QHZLMUACJMDIAE-UHFFFAOYNA-N,QHZLMUACJMDIAE-UHFFFAOYSA-N
270	887.5723	242.74	24410.99	21969.08	27162.77	39324.22	38023.21	30573.26	29478.95	30396.78	28222.22	29156.03	6961.76	3051.29	4486	5208.84	5115.06	8386.37	6334.35	8687.51	10739.51	7318.92	positive	No Fragments
271	309.1641	244.21	19453.05	13150.62	11934.45	24222.86	26360.36	25204.84	36498.16	31342.85	20740.26	24722.67	NA	4202.35	3896.62	3308.55	2672.44	2975.25	2986.34	3574.06	NA	3420.23	positive	No Fragments	Alanyl-Arginine,Arginyl-Alanine,beta-Alanyl-L-arginine	DLRGFJGVZXSSTP-LURJTMIESA-N,DLRGFJGVZXSSTP-MDOHGIEYNA-N,SITWEMZOJNKJCH-UHFFFAOYSA-N,WVRUNFYJIHNFKD-UHFFFAOYSA-N
272	357.1488	244.14	26466.56	18592.87	13507.6	32153.8	28184.18	31001.07	28365.59	27438.67	18038.87	18285.29	NA	NA	NA	NA	NA	NA	NA	NA	NA	NA	positive	No Fragments
273	286.2378	248.31	18983.88	21968.81	18716.59	29486.04	26482.66	23622.3	31865.66	23981.73	25665.46	30622.68	9931.49	8521.5	11559.3	8237.99	8703.94	8471.83	7554.83	9916.84	10213.02	9977.93	positive	No Fragments	(R)-3-Hydroxy-tetradecanoic acid,10-hydroxy-tetradecanoic acid,11-hydroxy-tetradecanoic acid,11S-hydroxy-tetradecanoic acid,2-Hydroxymyristic acid,2S-Hydroxytetradecanoic acid,3-(L-Menthoxy)-2-methylpropane-1,2-diol,3-hydroxy-tetradecanoic acid,3R-hydroxy-tetradecanoic acid,3S-hydroxy-tetradecanoic acid,5-hydroxy-tetradecanoic acid,6-hydroxy-tetradecanoic acid,6R-hydroxy-tetradecanoic acid,Ethyl …	ATRNZOYKSNPPBF-CYBMUJFWSA-N,ATRNZOYKSNPPBF-UHFFFAOYSA-N,ATRNZOYKSNPPBF-ZDUSSCGKSA-N,CQLRIUYMQWJYSR-UHFFFAOYSA-N,DMCZWEUMVOFXBT-UHFFFAOYSA-N,DMCZWEUMVOFXBT-ZDUSSCGKSA-N,DYUGTPXLDJQBRB-UHFFFAOYSA-N,JOSXCARTDOQGLV-UHFFFAOYSA-N,JYZJYKOZGGEXSX-UHFFFAOYSA-N,JYZJYKOZGGEXSX-ZDUSSCGKSA-N,RIOQEURNPLKGHG-UHFFFAOYSA-N,WWQJYRLZAYKMGV-UHFFFAOYSA-N,XCNCWOPROFTLGU-UHFFFAOYNA-N,XQMCCPUZOKUEHG-CYBMUJFWSA-N,XQMCCPU…
274	383.3998	238.08	9647.96	31687	20711.27	16560.74	17853.31	13595.37	21901.07	21266.55	18397.95	23316.66	8374.25	8795.58	7795.82	4962.06	6193.5	4161.76	8979.28	11381.93	9851.78	10610.55	positive	No Fragments
275	289.2737	239.58	13817.3	19477.11	12290.24	21005.37	17447.34	14155.1	29624.83	27413.68	17206.59	16443.52	12029.42	9224.49	14605.74	16054.28	12161.62	13949.51	12023.14	12159.98	10946.31	11836.4	positive	No Fragments	Piproctanyl	NTHCPJMKRGXODE-UHFFFAOYSA-N
276	316.2482	240.87	11741.86	12289.84	17445.88	11199.6	17667.73	16169.71	29399.7	22353.95	24699.21	15678.05	11242.16	13039.21	23704.86	11008.51	11687.98	9586.48	11666.37	11030.33	10634.79	10895.82	positive	No Fragments	1-Dodecanoyl-sn-glycerol,1-dodecanoyl-sn-glycerol,2,15-dihydroxy-pentadecylic acid,3,12-dihydroxy-pentadecanoic acid,4,12-dihydroxy-pentadecanoic acid,Decanoylcarnitine,O-Decanoyl-L-carnitine,O-decanoyl-R-carnitine	ARIWANIATODDMH-AWEZNQCLSA-N,BYSNBUIZJVDCKG-UHFFFAOYSA-N,FSZLBXAVPUVPDY-UHFFFAOYSA-N,LZOSYCMHQXPBFU-OAHLLOKOSA-N,LZOSYCMHQXPBFU-UHFFFAOYSA-N,QGZOSDDYSABQFX-UHFFFAOYSA-N
277	482.4055	235.36	8481.97	27972.99	12925.18	11814.89	20109.25	6190.97	15507.82	10982.24	13741.14	10154.77	10819.49	9170.63	9134.25	9321.1	13879.79	10861.08	13713.22	11757.5	6607.75	11972.63	positive	No Fragments
278	360.1597	252.08	13349.78	17008.51	13154.33	18995.5	21336.99	19884.57	26497.8	19922.42	19364.01	19835.33	NA	NA	3782.68	4760.13	5136.39	3212.1	NA	NA	NA	3859.03	positive	No Fragments
279	294.207	241.19	23533.62	13580.58	16422.64	18713.63	17157.69	19935.24	7683.47	6507.91	11569.34	13154.83	14732.23	11176.69	13174.86	14253.39	14534.66	10512.7	12388.52	12437.46	15540.36	13839.56	positive	No Fragments	(+)-2-Sterpurene-6,12,15-triol,(+/-)-5-[(tert-Butylamino)-2'-hydroxypropoxy]-1,2,3,4-tetrahydro-1-naphthol,(4R,5S,7R,11R)-11,12-Dihydroxy-1(10)-spirovetiven-2-one,1-Hydroxyepiacorone,2,3-Dihydroabscisic alcohol,3(4->5)-Abeo-4,11:4,12-diepoxy-3-eudesmanol,6alpha-Carissanol,9-Hydroxy-helminthosporol,Acorusdiol,Apotrichodiol,Bisacurone B,Cuauhtemone,Dendrobane A,Dihydromyoporone,Epioxylubimin,Hydrox…	AWMMKZCBBAJJAU-HJPIBITLSA-N,BROZQMCDYUJKFQ-UHFFFAOYNA-N,CMCSZZOVEJFBEY-UHFFFAOYNA-N,DIAZNFMKLJLDNM-AQAKBEBOSA-N,DJPISZPEZJGKKI-UHFFFAOYNA-N,DQKXQSGTHWVTAD-UHFFFAOYSA-N,FWLWCLDHPUPCHO-UHFFFAOYNA-N,JIXIFPSGUSMCIL-FNORWQNLNA-N,JSKHHRWONMXCPX-ZYVQPCPRSA-N,JYWBCQDZTOFWOI-TUVASFSCSA-N,KAQCTOHOWHIWCT-AHDPXTMNSA-N,LAOQYXNUSDEVJK-UITAMQMPNA-N,LGXDICLRWHYEIS-UHFFFAOYSA-N,LKEZYVLTHMLNIH-UHFFFAOYSA-N,LRGJZQC…
280	348.1961	247.99	8724.97	11502.32	20121.57	14358.89	14607.11	16415.35	20547.72	14925.75	22196.07	20653.33	8601.53	8632.33	10538.99	8944.74	10675.54	7795.1	7049.99	6475.93	8328.43	9980.1	positive	No Fragments	(R)-Mahanine,Farnesylcysteine,Mukoenine B,Murrayazolinol,Pyrafoline D	DWMBXHWBPZZCTN-UHFFFAOYNA-N,HYKYGURKMDNXGG-WJDWOHSUSA-N,SIYXICWJEWHFMI-UHFFFAOYNA-N,SYSLNQMKLROGCL-BCYUYYMPSA-N,WWXYBSVWYPHUPZ-UHFFFAOYNA-N
281	306.3001	241.97	10971.07	10766.16	8654.18	11090.58	16659.01	9445.33	20987.54	16722.66	10368.88	7041.79	7181.71	5014.84	8151.4	8541.94	8378.41	9944.31	8599.98	5722.44	4281.12	7254.42	positive	No Fragments
282	324.2176	239.23	9128.26	16317.67	13517.66	11700.09	13086.97	12023.05	20955.74	14193.18	11617.76	16159.26	9950.39	11514.41	14605.28	9034.95	10767.4	5625.12	10710.93	10831.85	7005.98	10611.78	positive	No Fragments	(-)-Jasmonoyl-L-isoleucine,12-trans-Hydroxy juvenile hormone III,Lactapiperanol C,Lycofawcine,N-Jasmonoylisoleucine	DEBINYRQIQKNDF-UHFFFAOYNA-N,IBZYPBGPOGJMBF-QRHMYKSGSA-N,IBZYPBGPOGJMBF-VOTSOKGWNA-N,SQVPMPJSJJNPOS-TWAVMNLWSA-N,ZHMNKOPAHVBXQW-HCXPVWKYSA-N
283	353.1517	242.92	6116.14	15813.17	19750.01	12818.28	17412.41	19645.01	18577.03	16785.03	11590.12	16507.86	9841.88	13727.36	15061.75	13189.84	15771.08	13846.39	12898.49	12468.01	9717.56	14630.49	positive	No Fragments	10-Hydroxyestra-1,4-dien-3-one acetate,12-Hydroxy-7-oxo-8,11,13-abietatrien-18-al,17-Ethynyl-10-hydroxy-19-nortestosterone,19-Oxo-9-cis-retinoic acid,19-Oxo-all-trans-retinoic acid,3,4,4'-Trihydroxy-5,5'-diisopropyl-2,2'-dimethylbiphenyl,3-Methoxy-androsta-3,5-diene-7,17-dione,4-Oxo-13-cis-retinoate,4-oxo-Retinoic acid,DACP analog of retinoic acid,Estra-1,3,5(10)-triene-3,17beta-diol 3-phosphate,…	AUFJJDNCJZQOKS-ZESOOZHZSA-N,CASURZYJSMDOEQ-CBTMWXCYSA-N,FNNZMRSRVYUVQT-AZUAARDMSA-N,FSLMGODKGHHERM-FRCNGJHJSA-N,GFPFWODQGPZXMQ-VYJAJWGXSA-N,GGCUJPCCTQNTJF-FRCNGJHJSA-N,GYRPICHNIDQFOD-RPZLJYRGSA-N,HNHWYZDOESMBLD-UHFFFAOYSA-N,HRGSZQQJTWZVHP-ZBRFXRBCSA-N,JEKMKNDURXDJAD-UHFFFAOYNA-N,KSSYIBXTLHIBBX-OZZAOFPBSA-N,KVTOPOITUALWOF-UHFFFAOYNA-N,KYOFWFWEZCLKDW-UHFFFAOYNA-N,MPHXYQVSOFGNEN-JGHPTVLTSA-N,MPHXYQV…
284	332.2934	240.84	7399.35	19172.12	19534.88	17188.63	14751.49	15162.26	19342.66	12469.51	16930.43	15156.76	10498.45	12328.68	12034.43	7595.04	8380.1	11626.31	11075.97	13675.95	10503.82	14132.18	positive	No Fragments
285	290.1964	239.43	7731.59	7209.63	8253.5	12730.69	8811.11	9951.21	17130.26	19233.28	13062.75	10900.7	6836.44	5187.39	7617.6	5597.93	6145.01	5143.93	6927.63	8467.94	5657.48	5254.73	positive	No Fragments	Dihydro-2,4,6-tris(2-methylpropyl)-4h-1,3,5-dithiazine	RQGPQWUKHADVPF-UHFFFAOYNA-N
286	376.1911	239.65	9508.67	10409.57	12526.32	13595.27	14939.98	11974.5	18750.69	15050.05	11794.06	11970.96	2945.3	2891.36	3871.87	5311.78	5338.03	4886.73	4113.99	3778.27	2723.77	NA	positive	No Fragments	9-Fluoro-16alpha-hydroxyandrost-4-ene-3,11,17-trione,Cyphenothrin,N-Undecylbenzenesulfonic acid	FJDPATXIBIBRIM-UHFFFAOYSA-N,IASWIBHERBRGSC-MCRQTLMJSA-N,UCDCOJNNUVYFKJ-UHFFFAOYSA-N
287	350.3269	232.01	10480.42	12511.96	11256.68	12768.47	11159.74	11303.82	15215.73	13796.86	12521.11	13809.51	8301.19	6711.51	13331.08	12673.92	12629.28	13312.05	9848.42	10215.83	7087	12630.97	positive	No Fragments
288	166.0865	598.99	8346484	4919774.5	6640159	4044388.75	3541703.5	4591919	4119370.5	4061388.75	2755434.75	3788494	5076721	3761262.75	5632287.5	5456056	3120618.25	4092323.5	4179987	3605709.5	4314855.5	4108944	positive	No Fragments	1-(2-Furanyl)-1-propanone,1-(2-Furanyl)-2-propanone,2,3-Dihydroxytoluene,2-Acetyl-3-methylfuran,2-Acetyl-5-methylfuran,2-Hydroxybenzyl alcohol,3-Hydroxybenzyl alcohol,3-Pyridinebutanoic acid,4,6-Heptadiyne-1,3-diol,4-Hydroxy-1-(3-pyridinyl)-1-butanone,4-Hydroxybenzyl alcohol,4-Methylcatechol,5-(3-Pyridyl)-2-hydroxytetrahydrofuran,Benzocaine,Benzyl glycinate,D-Phenylalanine,D-beta-Phenylalanine,Et…	BLFLLBZGZJTVJG-UHFFFAOYSA-N,BVJSUAQZOZWCKN-UHFFFAOYSA-N,COLNVLDHVKWLRT-MRVPVSSYSA-N,COLNVLDHVKWLRT-QMMMGPOBSA-N,COLNVLDHVKWLRT-UHFFFAOYSA-N,CQRYARSYNCAZFO-UHFFFAOYSA-N,FUCUVXOXNOUYJN-ICWBMWKASA-N,FUCUVXOXNOUYJN-VNKDHWASSA-N,GVOWHGSUZUUUDR-UHFFFAOYSA-N,HCBOYQSYWSEVID-UHFFFAOYNA-N,HCPORNAVHSWTOJ-UHFFFAOYSA-N,IQOJTGSBENZIOL-UHFFFAOYSA-N,JXYACYYPACQCDM-UHFFFAOYSA-N,KEFJLCGVTHRGAH-UHFFFAOYSA-N,KTXUGZH…
289	230.1138	596.83	118147.54	80962.9	73688.13	68895.55	47850.8	67084.89	48910.73	57022.01	47393.84	51034.98	38467.81	30593.22	42382.31	44422.04	25320.54	29962.66	29886.17	33424.02	36336.51	34760.48	positive	No Fragments	Asparaginyl-Proline,Glycyl-Hydroxyproline,L-glycyl-L-hydroxyproline ,N-Acetylglutamine,Prolyl-Asparagine	GADKFYNESXNRLC-UHFFFAOYSA-N,JQOHKCDMINQZRV-UHFFFAOYSA-N,KSMRODHGGIIXDV-UHFFFAOYSA-N,ZJQXGJBINIMBOY-UHFFFAOYSA-N
290	395.1679	597.11	92424.38	34139.94	52965.75	23080.61	19840.78	18892.35	18890.71	21494.34	7898.95	15011.25	69018.7	54133.32	80013.8	90532.57	48435.21	66921.93	70707.08	59457.08	71414.91	66389.63	positive	No Fragments
291	239.114	595.85	76520.77	54001.45	60232.18	40701.32	33296.58	33023.95	33104.03	44940.04	30079.62	34037.05	58002.54	48818.9	71293.25	61865.55	49349.2	54575.12	56508	51928.2	55250.41	52643.09	positive	No Fragments	HC Red No. 3,Methyl5-(but-3-en-1-yl)amino-1,3,4-oxadiazole-2-carboxylate,N-Acetyl-L-histidine,N-Acetylhistidine	GZGZVOLBULPDFD-UHFFFAOYSA-N,KBOJOGQFRVVWBH-UHFFFAOYSA-N,KBOJOGQFRVVWBH-ZETCQYMHSA-N,RYZCYLNZNIEFLI-UHFFFAOYSA-N
292	208.0695	598.84	68910.95	56407.88	62435.64	43544.45	39865.98	40455.09	40421.72	40763.09	33519.32	40085.74	47219.64	41710.2	57691.73	50921.75	33118.73	40478.99	38599.67	42599.13	45920	45056.36	positive	No Fragments	(S)-N-(4,5-Dihydro-1-methyl-4-oxo-1H-imidazol-2-yl)alanine,N-Nitrosoproline	SKIVBBIKOOPRPR-UHFFFAOYSA-N,WLKPHJWEIIAIFW-BYPYZUCNSA-N,WLKPHJWEIIAIFW-UHFFFAOYSA-N
293	760.4147	600.55	45413.39	53254.55	45301.93	41266.98	28678.03	36529.88	37947.12	31097.81	33104.43	43755.68	37393.43	35911.25	36767.75	35338.32	49653.14	32786.65	38453.08	40219.47	39382.29	35688.75	positive	No Fragments
294	760.6653	601.17	31746.41	52906.48	28477.55	30909.84	32652.9	33373.17	31051.96	23688.3	28908.02	30544.29	39660.21	38875.93	40487.34	34345.07	37705.87	32096.63	34238.59	29870.73	28824.43	30775.86	positive	No Fragments
295	210.0503	597.93	37647.46	31774.02	33479.63	26551.81	25914.25	19994.27	19311.28	19246.64	16682.07	19799.19	35971.65	39365.02	44674.34	46668.99	36478.25	38363.28	37105.41	38274.09	40192.81	37927.06	positive	No Fragments
296	760.9157	601	22629.39	31960.32	34243.71	22930.49	24769.18	16988.99	20856.94	20552.59	19782.47	24844.96	22232.81	25365.11	30966.38	25746.38	23557.65	21537.78	23524.38	18983.02	21266.86	16332.28	positive	No Fragments
297	186.0876	598.11	31474.52	18026.93	25614.82	16417.03	12578.01	16845.76	17040.03	15564.61	9318.97	14459.44	25627.8	15444.37	22257.21	20818.89	12682.51	17582.97	17986.71	14649.62	19008.59	17253.11	positive	No Fragments	(S)-N-(4,5-Dihydro-1-methyl-4-oxo-1H-imidazol-2-yl)alanine,N-Nitrosoproline	SKIVBBIKOOPRPR-UHFFFAOYSA-N,WLKPHJWEIIAIFW-BYPYZUCNSA-N,WLKPHJWEIIAIFW-UHFFFAOYSA-N
298	169.0608	598.2	26982.25	16435.86	25833.86	14933.02	13366.95	15384.02	16050.91	13896.39	12492.81	13406.16	19789.35	17949.01	23337.95	22625.67	14332.79	17968.15	17106.76	15432.52	19069.07	18303.69	positive	No Fragments	2,3,6-Trihydroxypyridine,2,3-Diaminosalicylic acid,2-Pyrroloylglycine,5-Hydroxypyrrole-2-carboxylate,5-Nitro-ortho-anisidine,Benzenediazonium,Hydroxyminaline	CGKSFNAGRBJNJO-UHFFFAOYSA-N,CIZVQWNPBGYCGK-UHFFFAOYSA-N,FCGOBISRCUOUQH-UHFFFAOYSA-N,GCBXCOXVQXMSOS-UHFFFAOYSA-N,NIPDVSLAMPAWTP-UHFFFAOYSA-N,QAJSFWNJRLTBCG-UHFFFAOYSA-N,YXJHZIOEJRCYHK-UHFFFAOYSA-N
299	251.1141	598.82	22103.81	22358.66	21501.78	17649.65	18990.46	21073.01	19017.78	22173.2	18756.52	18231.76	10263.71	7667.97	12103.29	10748.76	6928.57	10212.05	7778.59	7635.12	10867.72	8922.76	positive	No Fragments	4-Acetamido-2-amino-6-nitrotoluene	VVBFFAYCAFLAAG-UHFFFAOYSA-N
300	190.0865	598.74	21835.98	13729.59	18820.45	12467.79	9573.99	14107.46	13584.45	11177.62	8117.61	10827.54	16470.21	11108.92	19226.81	13957.83	8910.99	11026.14	12340.66	9959.41	13635.01	9949.45	positive	No Fragments	(E)-3-(2-Hydroxyphenyl)-2-propenal,(E)-3-(4-Hydroxyphenyl)-2-propenal,1,3-Dimethyl-6,8-isoquinolinediol,1-Phenyl-1,2-propanedione,3,4-Dihydro-2H-1-benzopyran-2-one,3-Hydroxy-1-indanone,3-Indolepropionic acid,3-Isochromanone,4-Hydroxycinnamyl aldehyde,6,7-Dimethoxyisoquinoline,Cinnamic acid,Di-2-furanylmethane,Dihydrocoumarin,Indole-3-methyl acetate,Methyl (indol-3-yl)acetate,Phensuximide,Pyruvoph…	BSDNZCQPDVTDET-HWKANZROSA-N,BVQVLAIMHVDZEL-UHFFFAOYSA-N,CJXMVKYNVIGQBS-OWOJBTEDSA-N,GOLXRNDWAUTYKT-UHFFFAOYSA-N,ILHLUZUMRJQEAH-UHFFFAOYSA-N,JAJVYESKUNMYPN-UHFFFAOYSA-N,KTHADMDGDNYQRX-UHFFFAOYSA-N,NFCOBHKSUZDTLE-UHFFFAOYSA-N,UOBZGMJWBBQSLX-UHFFFAOYSA-N,VMUXSMXIQBNMGZ-UHFFFAOYSA-N,WBYWAXJHAXSJNI-SREVYHEPSA-N,WBYWAXJHAXSJNI-VOTSOKGWSA-N,WLWFNJKHKGIJNW-UHFFFAOYSA-N,YHGNXEIQSHICNK-UHFFFAOYSA-N
301	441.2348	595.22	19768.9	15893.74	16171.18	4278.17	6066.19	6117.1	3639.23	4810.15	2249.87	2706.12	12275.99	10529.22	12586.63	17250.96	9488.95	13637.91	10868.6	10426.95	11244.84	12095.51	positive	No Fragments
302	253.0934	605.71	18074.4	10339.94	11655.55	7086.34	4405.6	4926.6	3861.21	5533.97	3463.37	5113.6	14110.58	14208.73	14607.85	14126.71	11360.54	13962.53	13760.53	12933.79	15927.7	10516.55	positive	No Fragments	Deoxyinosine,N-D-Ribosylpurine,Nebularine,Nicorandil	LBHIOVVIQHSOQN-UHFFFAOYSA-N,MRWXACSTFXYYMV-FDDDBJFASA-N,MRWXACSTFXYYMV-UHFFFAOYNA-N,VGONTNSXDCQUGY-RRKCRQDMSA-N
303	184.1181	599.77	8097.92	6122.12	13368.54	5899.55	4301.14	16992.74	7293.31	4965.12	6988.56	8192.22	6746.96	5342.02	12499.01	7310.98	5045.4	6141.72	7288.02	7520.09	5905.3	4449.77	positive	No Fragments	Betaine aldehyde hydrate,Bethanechol,L-Carnitinamide,Putreanine	BTSHXVLJDRJCMM-UHFFFAOYSA-O,HEHORKLRCFPRON-UHFFFAOYSA-N,KWIXGIMKELMNGH-ZCFIWIBFSA-O,NZUPCNDJBJXXRF-UHFFFAOYSA-O
304	224.0433	598.48	11008.88	8284.22	12559.61	6337.08	8243.42	6218.47	5079.39	9915.82	6362.42	6871.62	11491.78	12813.45	12915.79	11181.48	10280.88	9616.8	11167.24	11635.59	13961.58	10779.92	positive	No Fragments	(S)-N-(4,5-Dihydro-1-methyl-4-oxo-1H-imidazol-2-yl)alanine	SKIVBBIKOOPRPR-UHFFFAOYSA-N
305	359.2655	602.26	12823.62	6007.52	9977.72	4481.58	2393.24	5270.41	3650.73	3021.93	2960.1	4007.84	11571.23	7615.31	11228.12	12983.78	4973.04	9113.71	8646.49	7034.14	9500.37	9531.99	positive	No Fragments
306	452.3012	599.47	11877.25	7143.69	8904.81	5351.84	5844.08	6912.83	6509.34	6731.97	5219.78	5093.21	6530.48	6822.84	8102.23	7736.84	4475.65	5612.14	7397.35	5790.42	5887.48	6891.34	positive	No Fragments	Cabergoline,PGF2alpha-11-acetate methyl ester,Sterol 3-beta-D-glucoside	KORNTPPJEAJQIU-KJXAQDMKSA-N,XJOFOZUEVJESOR-BOKRIMDLSA-N,ZGDWNZMBIMUYME-YNRDDPJXSA-N
307	283.1265	606.88	5601.35	4065.78	3647.21	4119.8	3490.56	4799.78	4834.86	5125.17	3908.64	3742.24	8317.31	5408.01	8088.77	9384.34	5504.63	7179.37	7424.3	6279.94	6292.91	6949.93	positive	No Fragments	L-gamma-glutamyl-L-isoleucine ,L-gamma-glutamyl-L-leucine ,Pantothenate,Pantothenic acid	GHOKWGTUZJEAQD-UHFFFAOYSA-N,GHOKWGTUZJEAQD-ZETCQYMHSA-N,MYFMARDICOWMQP-UHFFFAOYSA-N,SNCKGJWJABDZHI-UHFFFAOYSA-N
308	273.1924	599.99	8074.87	3333.55	5992.34	2697.74	2393.57	3087.69	NA	NA	NA	NA	5622.85	5554.07	8212.85	7200.89	4832.71	6302.37	7316.08	5399.53	6022.34	4765.03	positive	No Fragments	Gamma-Aminobutyryl-lysine	OCBQYJFUZHJRIU-UHFFFAOYSA-N
309	226.0241	597.58	5027.97	5061.54	4622.05	4881.45	3635.95	3657.12	4045.62	3526.13	2510.19	2540.07	7382.93	6485.14	7243.42	7199.35	6200.67	6264.65	6269.87	5807.51	6148.5	5827.81	positive	No Fragments
310	238.1551	596.25	6730.61	2726	3887.7	NA	3216.88	NA	3089.8	NA	2012.46	2082.22	3625.78	3122.84	3727.94	5164.45	2644.44	3166.72	4123.18	2599.96	2903.71	2623.02	positive	No Fragments	2-Isopropyl-3,5-dimethoxy-6-methylpyrazine,Fasoracetam,L-alpha-Amino-1H-pyrrole-1-hexanoic acid	GOWRRBABHQUJMX-MRVPVSSYSA-N,KVCPIDDKLUDCQJ-UHFFFAOYNA-N,RPOATJOHCIPTNJ-UHFFFAOYSA-N
311	348.177	609.47	5428.59	5622.85	3766.44	3916.15	4092.79	4553.69	5235.55	3934.26	3229.77	3414.21	5986.04	3073.65	4058.15	5579.4	3300.7	2943.61	3593.26	3170.04	2896.84	3153.93	positive	No Fragments	Lupinate	LJJHXRRUVASJDX-YPNJUMGQSA-N
312	265.0855	634.48	5826783	7131225.5	5457252.5	6549674.5	6286507	7540925	7989025	6222220	6382906.5	6397642	58478.99	17894.79	60493.13	79421.95	52164.84	57537.63	54903.83	63620.04	72563.66	63192.16	positive	No Fragments	2'-Hydroxyfurano[2'',3'':4',3']chalcone,Aspartyl-Methionine,Methionyl-Aspartate,N-Acetylcystathionine,gamma-Glutamyl-S-methylcysteine	DYDKXJWQCIVTMR-UHFFFAOYSA-N,QTZXSYBVOSXBEJ-UHFFFAOYSA-N,QWACVTVBTRSCRL-PKPIPKONSA-N,UPCDLBPYWXOCOK-UHFFFAOYSA-N,WXWGKIBMPDYPTH-SOFGYWHQSA-N
313	1002.8882	618.97	96752.36	107545.04	77531.44	96194.03	55532.79	107361.34	127290.1	114517.88	96845.98	148597.88	24311.27	32777.41	27892.98	29544.74	40670.09	23107.68	39319.74	29867.5	39470.25	39638.82	positive	No Fragments
314	288.0707	627.96	77221.9	112043.59	93284.66	116131.8	110793.86	99381.49	117955.99	101133.23	111280.73	112187.88	NA	NA	NA	NA	NA	NA	NA	NA	NA	NA	positive	No Fragments	5'-Dehydroadenosine,Nifuradene	CWNMDMYGRVHXDR-KQYNXXCUSA-N,VSVAVMVWTLLTCH-BJMVGYQFSA-N
315	1003.5564	617.43	63873.53	69521.21	51002.94	67635.02	45998.39	58231.02	80882.48	85407.31	47770.38	92603.48	17333.01	22382.07	22809.84	22754.52	19339.25	19386.95	19076.91	20263.72	22647.64	28997.47	positive	No Fragments
316	573.1279	633.64	54235.7	68431.41	60829.61	61088.96	69223.52	65869.9	74440.44	68140.98	63521.42	77130.85	NA	NA	NA	NA	NA	NA	NA	NA	NA	NA	positive	No Fragments
317	300.1202	632.54	33688.95	46966	32581	54173.25	57918.3	65941.64	44891.29	35813.6	55313	44795.84	7348.65	3120.83	5806.12	8505.01	4564.74	5432.28	6077.44	3932.04	7894.18	4982.15	positive	No Fragments	3'-Deaminofusarochromanone,3-Dimethylallyl-4-hydroxymandelic acid,Carboxy-ibuprofen,Ethyl vanillin isobutyrate,PC(0:0/2:0),PC(2:0/0:0)	BTCQMCOBMIXUCG-UHFFFAOYSA-N,DIVLBIVDYADZPL-UHFFFAOYNA-N,GUILTLWLDALBNW-UHFFFAOYSA-N,RYCNUMLMNKHWPZ-SNVBAGLBSA-N,VBHJEUYYPUPECH-UHFFFAOYSA-N,ZHRISDYJXKPXAW-SNVBAGLBSA-N
318	289.063	626.99	36473.11	44534.08	40416	46594.21	52990.93	50444.32	59011.16	51953.99	58763.64	55129.03	NA	NA	NA	NA	NA	NA	NA	NA	NA	NA	positive	No Fragments	Flindersiachromone	VNZNWFQJBFLELF-UHFFFAOYSA-N
319	289.1506	626.27	31871.24	33008.91	32378.82	44330.64	31425.9	39342.57	54068.1	38853.58	41942.09	34771.44	2178.7	NA	1599.42	1946.12	NA	1765.99	2694.42	1099.77	1446.56	2473.28	positive	No Fragments	Gamma-glutamyl-Threonine,Glutaminyl-Threonine,Threoninyl-Gamma-glutamate,Threoninyl-Glutamine	BTVBLYICTTUOEJ-UHFFFAOYSA-N,BWUHENPAEMNGQJ-UHFFFAOYSA-N,HHSJMSCOLJVTCX-UHFFFAOYSA-N
320	286.1011	629.54	19646.59	22246.76	31274.97	36953.04	32547.17	38307.41	26501.46	34191.89	40217.83	33242.18	NA	NA	NA	NA	NA	NA	NA	NA	NA	NA	positive	No Fragments
321	362.0862	625.6	17341	12437.26	14946.84	37205.19	32901.81	25913.83	32578.31	31262.5	22962.46	22565.72	NA	NA	NA	NA	NA	NA	NA	NA	NA	NA	positive	No Fragments	2,2',3-Trihydroxy-3'-methoxy-5,5'-dicarboxybiphenyl,2,3-Dihydrogossypetin,Amaronol A,Dihydromyricetin,trans-3,3',4',5,5',7-Hexahydroxyflavanone	IOAGJFSRYOGIAF-UHFFFAOYSA-N,KJXSIXMJHKAJOD-LSDHHAIUSA-N,KJXSIXMJHKAJOD-UHFFFAOYNA-N,KZFYMOSMINTUQG-UHFFFAOYSA-N,ZHPLPRUARZZBET-ARLHGKGLSA-N
322	324.1193	621.65	17540.99	16886.15	13945.11	17222.27	12061.54	18011.27	23643.69	19834.53	15869.64	19401.69	NA	NA	NA	NA	NA	NA	NA	NA	NA	NA	positive	No Fragments	Dinoseb acetate	RDJTWDKSYLLHRW-UHFFFAOYNA-N,RDJTWDKSYLLHRW-UHFFFAOYSA-N
323	192.1597	449.68	2298139	1059428.63	1923824.38	5490080	4495787.5	7343015	6362630	5539373.5	4646940.5	5491481	2107506.5	2393548.5	2937753	2496792.25	3236552.75	2240943.5	2256852	2220954.75	2499229.5	2424284.5	positive	No Fragments
324	218.1249	863.99	5835300.5	4937237.5	5042572.5	6106308.5	5080993.5	5860540.5	6488817.5	4998702.5	4515041	3900482.5	137678	111145.55	132801.64	173369.95	108008.38	124841.48	143825.48	144981.17	134511.16	130552.6	positive	No Fragments	Canavanine	FSBIGDSBMBYOPN-VKHMYHEASA-N
325	227.1002	863.32	275750.69	170897.66	237905.98	265362.31	178986.16	192699.59	235358.28	200904.63	194910.09	215534.03	8427.69	3622.03	6896.94	12045.1	3012.44	9261.59	8920.35	5577.66	9902.14	10946.31	positive	No Fragments	1-Deoxynojirimycin,2-Amino-4-ethoxy-3-hydroxybutanoic acid,2-Deoxy-scyllo-inosamine,3,4-Dihydroxy-2-hydroxymethyl-1-pyrrolidinepropanamide,Bicine,D-Fucosamine,D-Quinovosamine,DMDP,Deoxymannojirimycin,Deoxynojirimycin,N,N-Dihydroxy-L-isoleucine,N5-(L-1-Carboxyethyl)-L-ornithine,N6-Acetyl-5S-hydroxy-L-lysine,N6-Acetyl-N6-hydroxy-L-lysine,Serinyl-Valine,Valyl-Serine	ARJIGPTXXUGWDZ-UHFFFAOYSA-N,DEGCDQUOHKYOQM-WDSKDSINSA-N,FSVCELGFZIQNCK-UHFFFAOYSA-N,FVTTTYGNCVTXEI-UHFFFAOYSA-N,HGJWTABGNGOSDZ-UHFFFAOYNA-N,ILVGMCVCQBJPSH-UHFFFAOYSA-N,LXBIFEVIBLOUGU-JGWLITMVSA-N,LXBIFEVIBLOUGU-KVTDHHQDSA-N,LXBIFEVIBLOUGU-UHFFFAOYNA-N,PFYHYHZGDNWFIF-KVTDHHQDSA-N,QXQNRSUOYNMXDL-KGJVWPDLSA-N,SCCQCCCXSLYFHJ-WHFBIAKZSA-N,STTYIMSDIYISRG-UHFFFAOYSA-N,TVTGZVYLUHVBAJ-GASJEMHNSA-N,TVTGZVY…
326	275.1351	865.92	108451.39	36900.51	84499.36	84713.74	84911.59	107052.88	69715.68	85758.57	80004.33	76658.71	7533.55	4181.31	5049.01	8563.18	1921.17	5166.31	5013.61	3956.5	5575.28	5692.62	positive	No Fragments	Asparaginyl-Threonine,Gamma-glutamyl-Gamma-glutamate,Gamma-glutamyl-Glutamine,Gamma-glutamyl-Serine,Glutaminyl-Gamma-glutamate,Glutaminyl-Glutamine,Glutaminyl-Serine,N2-Succinoylarginine,N2-Succinyl-L-arginine,Serinyl-Gamma-glutamate,Serinyl-Glutamine,Threoninyl-Asparagine	LOJYQMFIIJVETK-UHFFFAOYSA-N,UJTZHGHXJKIAOS-UHFFFAOYSA-N,UKKNTTCNGZLJEX-UHFFFAOYSA-N,UMOXFSXIFQOWTD-LURJTMIESA-N,UMOXFSXIFQOWTD-UHFFFAOYSA-N,UQTNIFUCMBFWEJ-UHFFFAOYSA-N,VBKIFHUVGLOJKT-UHFFFAOYSA-N,XSBSFWZOXUFADP-UHFFFAOYSA-N,YWPMFELGYPTDIO-UHFFFAOYSA-N
327	279.1551	865.1	83160.98	27477.52	65305.44	90892.56	73588.94	87563.41	57070.62	72152.94	57574.61	46439.24	NA	NA	NA	NA	NA	NA	NA	NA	NA	NA	positive	No Fragments
328	243.0744	861.68	41531.89	48707.55	41925.62	53825.17	36364.02	36859.43	48437.18	41251.18	50308.77	48790.71	1996.33	786.02	1553.42	2379.24	1021.35	2758.1	2710.35	1680.97	2597.95	3019.22	positive	No Fragments	1-(4-Methoxyphenyl)-2-nitroethylene,2,5,6-Trihydroxy-5,6-dihydroquinoline,2-Deoxystreptamine 4-phosphate,2-Deoxystreptamine phospahte,3,4-Dihydroxy-2-hydroxymethyl-1-pyrrolidinepropanamide,3-Succinoylpyridine,5-Hydroxy-L-tryptophan,5-Hydroxytryptophan,5-Phosphonooxy-L-lysine,5-phosphonooxy-L-lysine,Adrenochrome,Hippurate,Hippuric acid,Jasminine,Methyl n-formylanthranilate,N-Acetylanthranilate,N-H…	ARJIGPTXXUGWDZ-UHFFFAOYSA-N,DEGCDQUOHKYOQM-WDSKDSINSA-N,FVTTTYGNCVTXEI-UHFFFAOYSA-N,HPQLNKXDNOVXAK-UHFFFAOYSA-N,HRNPZFOYXWWMFL-UHFFFAOYSA-N,ILVGMCVCQBJPSH-UHFFFAOYSA-N,JGSUNMCABQUBOY-UHFFFAOYSA-N,JKQUXSHVQGBODD-VOTSOKGWSA-N,KSMITTDZTTZFML-LURJTMIESA-N,LDCYZAJDBXYCGN-UHFFFAOYSA-N,LDCYZAJDBXYCGN-VIFPVBQESA-N,LUFBHSYJRTVRIJ-JDCCYXBGSA-N,PNBGTYVVHKDDFM-JTQLQIEISA-N,QIAFMBKCNZACKA-UHFFFAOYSA-N,QSACCXV…
329	505.0885	871.81	35310.4	22642.4	26105.89	30850.06	28879.12	26757.91	27651.46	31287.64	22335.78	23603.25	1607.96	828.87	1171.95	1927.77	1593.17	1841.18	2250.05	1744.91	1267.5	1368.72	positive	No Fragments	Neosilyhermin A,Neosilyhermin B,Silandrin,Silyhermin,Silymonin	AQRHXQBZDLTXPO-QOTJCZOLSA-N,AQRHXQBZDLTXPO-UHFFFAOYNA-N,CRPGUMMYQABYES-DNVKUUNQSA-N,CRPGUMMYQABYES-UHFFFAOYNA-N,LNLXUVRWFZAUFM-KNQGUNCGSA-N,ODFCTVKAFKIYJI-ICEPTDCXSA-N,ODFCTVKAFKIYJI-OFVDEFNUSA-N,ODFCTVKAFKIYJI-UHFFFAOYNA-N
330	297.1174	864.52	29303.4	15176.67	22268.48	21674.24	18957.31	16808.93	20143.59	18495.11	19620.8	19893.63	1820.05	1735.9	1404.25	2279.62	657.07	1935.72	1887.72	1664.51	1994.94	2187.95	positive	No Fragments	Asparaginyl-Threonine,Gamma-glutamyl-Gamma-glutamate,Gamma-glutamyl-Glutamine,Gamma-glutamyl-Serine,Glutaminyl-Gamma-glutamate,Glutaminyl-Glutamine,Glutaminyl-Serine,N2-Succinoylarginine,N2-Succinyl-L-arginine,Serinyl-Gamma-glutamate,Serinyl-Glutamine,Threoninyl-Asparagine	LOJYQMFIIJVETK-UHFFFAOYSA-N,UJTZHGHXJKIAOS-UHFFFAOYSA-N,UKKNTTCNGZLJEX-UHFFFAOYSA-N,UMOXFSXIFQOWTD-LURJTMIESA-N,UMOXFSXIFQOWTD-UHFFFAOYSA-N,UQTNIFUCMBFWEJ-UHFFFAOYSA-N,VBKIFHUVGLOJKT-UHFFFAOYSA-N,XSBSFWZOXUFADP-UHFFFAOYSA-N,YWPMFELGYPTDIO-UHFFFAOYSA-N
331	262.1398	866.59	28389.31	13418.72	20554.98	23346.18	21372.96	25952.64	20873.2	25737.43	21836.12	20613.7	1546.27	1236.05	1425.76	1807.97	1348.78	1700.86	1775.53	1186.84	2168.38	1958.86	positive	No Fragments	Alpha-Aspartyl-lysine,Aspartyl-Lysine,Aspartylysine,Gamma glutamyl ornithine,Hercynine,Lysyl-Aspartate,N-Acetyl-b-glucosaminylamine,N-Acetyl-beta-D-glucosaminylamine,Threoninyl-Threonine	CIOWSLJGLSUOME-UHFFFAOYSA-N,DSGIVWSDDRDJIO-UHFFFAOYSA-N,FCQBDQYWNGUTPD-BQBZGAKWSA-N,GPPYTCRVKHULJH-QMMMGPOBSA-O,MCGXOCXFFNKASF-FMDGEEDCSA-N,OAMLVOVXNKILLQ-BQBZGAKWSA-N,OAMLVOVXNKILLQ-UHFFFAOYSA-N,QGNYWQOMJSTUQZ-BQBZGAKWSA-N
332	249.1446	858.02	20589.51	7010.23	13094.37	16296.22	12892.38	16248.28	15656.19	13676.99	12004.86	11330.04	851.79	1387.54	NA	1192.93	NA	NA	1068.26	NA	753.14	NA	positive	No Fragments	2-Deoxy-2-dimethylamino-alpha-D-Glucose,Miglitol,N-Ethylglycocyamine	CTNBESGEKMCKRZ-AACCOFLISA-N,IBAQFPQHRJAVAV-ULAWRXDQSA-N,UNIOAPGQAGSMOR-PVFLNQBWSA-N
333	249.0824	863.01	18840.75	15687.64	16955.5	19556.41	12306.48	9539.59	19907.95	14552.83	13455.71	18119.86	NA	NA	NA	1721.11	961.39	1482.56	871.91	NA	1375.38	1312.08	positive	No Fragments
334	235.1289	862.56	16998.28	8551.13	10091.11	15690.85	12652.94	15233.33	13493.92	11538.51	10178.88	11601.17	NA	NA	NA	NA	NA	NA	NA	NA	NA	NA	positive	No Fragments	2,6-Diamino-7-hydroxy-azelaic acid	XMYUTJGBCFJNFF-UHFFFAOYSA-N
335	313.0912	863.34	10385.48	10443.72	9646.98	11427.49	5642.2	5856.01	9757.77	8496.1	8439.18	10460.1	NA	955.97	811.21	839.15	NA	805.58	NA	783.58	889.31	796.76	positive	No Fragments	Gamma-glutamyl-Gamma-glutamate,Gamma-glutamyl-Glutamine,Glutaminyl-Gamma-glutamate,Glutaminyl-Glutamine,N2-Succinoylarginine,N2-Succinyl-L-arginine	LOJYQMFIIJVETK-UHFFFAOYSA-N,UMOXFSXIFQOWTD-LURJTMIESA-N,UMOXFSXIFQOWTD-UHFFFAOYSA-N,YWPMFELGYPTDIO-UHFFFAOYSA-N
336	271.0645	863.11	7155.2	9289.55	8197.36	8933.21	5053.31	4175.54	7974.55	6238.14	7217.19	8779.72	NA	NA	NA	NA	NA	NA	NA	NA	NA	738.38	positive	No Fragments
337	301.1373	866.01	7009.62	5330.93	4572.59	6156.59	4083.61	5446.73	5281.68	4030.88	3360.32	3483.1	NA	NA	NA	NA	NA	NA	NA	NA	NA	NA	positive	No Fragments	11,11-Difluoro-9Z-dodecenyl acetate,7,7-Difluoro-8Z-dodecenyl acetate,Promazine 5-sulfoxide	KSHDHDWHIWBNHA-UHFFFAOYSA-N,QXRHOBWXLBAWOX-YFHOEESVSA-N,XRYUEUXQCVPHNH-LUAWRHEFSA-N
338	527.0704	868.59	5656.25	6550.69	4430.17	5757.25	4654.77	4143.81	4577.21	5277.13	3836.16	3806.42	NA	NA	NA	NA	NA	NA	NA	NA	NA	NA	positive	No Fragments	CDP-choline,Citicoline	RZZPDXZPRHQOCG-OJAKKHQRSA-N
339	231.2067	867.05	4091.98	3963.76	4061.18	3836.18	3845.87	4073.06	5611.92	3570.67	3751.58	4002.77	654.87	747.2	NA	715.85	917.24	666.73	860.48	596.47	640.86	758.7	positive	No Fragments
340	104.1544	801.25	5639843	5385777	6147365.5	4455397	4669452	5399657.5	5826813.5	5601047.5	4454312	5325566.5	883751.13	617019.13	777593.81	831531.75	502234.81	738994	723990.69	582353.81	719882.5	666873.63	positive	No Fragments
341	146.0925	800.95	772033.75	543511.38	678609.25	633275	536724.44	616794.38	798819.63	710858.94	584774.94	639140.94	132432.66	70880.98	100251.92	162173.52	97511.59	120278.48	115944.4	91127.38	157626.05	133366.52	positive	No Fragments	2,3-Diaminopropanoate,2,3-Diaminopropionic acid,2,3-diamino-propionic acid,3-Amino-L-alanine,4-Guanidinobutanoate,4-Guanidinobutanoic acid	PECYZEOJVXMISF-REOHCLBHSA-N,PECYZEOJVXMISF-UHFFFAOYSA-N,TUHVEAJXIMEOSA-UHFFFAOYSA-N
342	275.1351	802.09	474545.69	322598.41	398096.97	349339.94	316312.78	395907.69	451774.91	391239.66	378782.31	368802.75	2209.39	951.36	1578.09	3368.78	1704.67	2765.84	2455.76	2307.06	2409.67	NA	positive	No Fragments	Asparaginyl-Threonine,Gamma-glutamyl-Gamma-glutamate,Gamma-glutamyl-Glutamine,Gamma-glutamyl-Serine,Glutaminyl-Gamma-glutamate,Glutaminyl-Glutamine,Glutaminyl-Serine,N2-Succinoylarginine,N2-Succinyl-L-arginine,Serinyl-Gamma-glutamate,Serinyl-Glutamine,Threoninyl-Asparagine	LOJYQMFIIJVETK-UHFFFAOYSA-N,UJTZHGHXJKIAOS-UHFFFAOYSA-N,UKKNTTCNGZLJEX-UHFFFAOYSA-N,UMOXFSXIFQOWTD-LURJTMIESA-N,UMOXFSXIFQOWTD-UHFFFAOYSA-N,UQTNIFUCMBFWEJ-UHFFFAOYSA-N,VBKIFHUVGLOJKT-UHFFFAOYSA-N,XSBSFWZOXUFADP-UHFFFAOYSA-N,YWPMFELGYPTDIO-UHFFFAOYSA-N
343	205.1184	783.32	343208.16	180627.66	268292.13	268895.88	219935.09	280927.38	330529.22	276475.91	241104.75	267647.44	7548.01	2845.13	7992.09	9481.81	6014.07	6240.08	8020.16	4815.47	10833.78	10365.92	positive	No Fragments	1-Deoxynojirimycin,2-Amino-4-ethoxy-3-hydroxybutanoic acid,2-Deoxy-scyllo-inosamine,3,4-Dihydroxy-2-hydroxymethyl-1-pyrrolidinepropanamide,Bicine,D-Fucosamine,D-Quinovosamine,DMDP,Deoxymannojirimycin,Deoxynojirimycin,N,N-Dihydroxy-L-isoleucine,N5-(L-1-Carboxyethyl)-L-ornithine,N6-Acetyl-5S-hydroxy-L-lysine,N6-Acetyl-N6-hydroxy-L-lysine,Serinyl-Valine,Valyl-Serine	ARJIGPTXXUGWDZ-UHFFFAOYSA-N,DEGCDQUOHKYOQM-WDSKDSINSA-N,FSVCELGFZIQNCK-UHFFFAOYSA-N,FVTTTYGNCVTXEI-UHFFFAOYSA-N,HGJWTABGNGOSDZ-UHFFFAOYNA-N,ILVGMCVCQBJPSH-UHFFFAOYSA-N,LXBIFEVIBLOUGU-JGWLITMVSA-N,LXBIFEVIBLOUGU-KVTDHHQDSA-N,LXBIFEVIBLOUGU-UHFFFAOYNA-N,PFYHYHZGDNWFIF-KVTDHHQDSA-N,QXQNRSUOYNMXDL-KGJVWPDLSA-N,SCCQCCCXSLYFHJ-WHFBIAKZSA-N,STTYIMSDIYISRG-UHFFFAOYSA-N,TVTGZVYLUHVBAJ-GASJEMHNSA-N,TVTGZVY…
344	105.1464	802.6	252879	232411.14	245922.58	203184.75	205518.8	241200.13	258038.75	240206.28	190696.8	240403.02	36105.66	24944.12	32341.24	36508.31	20951.96	30087.72	31934.6	23393.83	29906.28	29221.41	positive	No Fragments
345	430.1468	804.62	41142.88	29708.1	30651.58	27734.64	24187.6	41230.64	59247.96	40376.57	34154.86	49737.9	14418.09	6262.08	14167.3	9514.57	11059.49	11374.04	18964.62	10050.02	20791.47	14473.07	positive	No Fragments	7-beta-D-Glucopyranosyloxybutylidenephthalide	LNWJAAMNXBMBCE-UXBLZVDNNA-N
346	187.108	802.26	49580.64	35266.59	38583.87	39713.77	33152.11	38713.23	51191.85	42866.4	40963.22	40071.2	973.95	NA	832.77	1360	938.67	1026.07	922.82	1035.13	1702.96	1246.42	positive	No Fragments	(S)-2-amino-6-oxohexanoate,(S)-5-Amino-3-oxohexanoate,(S)-5-Amino-3-oxohexanoic acid,2-Amino-5-oxohexanoate,2-Keto-6-aminocaproate,3-oxo-5S-amino-hexanoic acid,4-Acetamidobutanoate,4-Acetamidobutanoic acid,6-Amino-2-oxohexanoate,Alanyl-Proline,Allysine,Isobutyrylglycine,L-2-Aminoadipate 6-semialdehyde,L-cis-4-(Hydroxymethyl)-2-pyrrolidinecarboxylic acid,L-trans-5-Hydroxy-2-piperidinecarboxylic ac…	CISMGNUPDUKNQK-UHFFFAOYNA-N,DCICDMMXFIELDF-UHFFFAOYSA-N,FAASBXNEOGMQHS-BYPYZUCNSA-N,FELJDCNGZFDUNR-UHFFFAOYSA-N,GFXYTQPNNXGICT-UHFFFAOYSA-N,GFXYTQPNNXGICT-YFKPBYRVSA-N,GWENQMVPLJAMAE-UHFFFAOYSA-N,KSIJECNNZVKMJG-UHFFFAOYSA-N,RKEYKDXXZCICFZ-UHFFFAOYNA-N,UZTFMUBKZQVKLK-UHFFFAOYSA-N,VIWZVFVJPXTXPA-UHFFFAOYSA-N,WPSSBBPLVMTKRN-UHFFFAOYSA-N,WPWUFUBLGADILS-UHFFFAOYSA-N,YUUAYBAIHCDHHD-UHFFFAOYSA-N
347	150.0762	804.74	49801.28	44632.54	45733.19	43139.6	40866.44	42687.37	50859.88	48561.25	37436.72	43852.79	4915.9	2817.87	6334.76	5578.03	3620.13	5139.08	4585.82	3928.14	4726.43	4680.05	positive	No Fragments	2,2-Dihydroperoxypropane,N,N-Dihydroxy-L-valine	VWRMUTKBDQWLAX-BYPYZUCNSA-N,XJHMOGCOFPLTNG-UHFFFAOYSA-N
348	128.1001	806.33	38712.64	35392.39	39509.45	27143.65	25669.3	32745.96	33012.89	33772.03	26921.01	28176.37	4767.44	3521.94	4710.86	4965.41	3032.6	4979.99	4636.91	3797.89	4696.31	4482.46	positive	No Fragments
349	622.069	798.98	30363.84	15461.02	26290.88	34357.89	26500.35	31758.3	31102.32	29377.57	23832.53	24312.89	NA	NA	NA	NA	NA	NA	NA	NA	NA	NA	positive	No Fragments	UDP-D-galacturonate,UDP-L-iduronate,UDP-N-acetyl-2-amino-2-deoxy-D-glucuronate,UDP-N-acetyl-D-galactosaminuronic acid,UDP-N-acetyl-D-mannosaminouronate,UDP-glucuronate,Uridine diphosphate glucuronic acid	DZOGQXKQLXAPND-ALERELDYSA-N,DZOGQXKQLXAPND-HHKCBAECSA-N,DZOGQXKQLXAPND-XHUKORKBSA-N,HDYANYHVCAPMJV-GXNRKQDOSA-N,HDYANYHVCAPMJV-LXQIFKJMSA-N,HDYANYHVCAPMJV-NTWGTYGRSA-N,HDYANYHVCAPMJV-RDKSFWDPSA-N
350	491.7327	800.95	21315.51	14670.52	14876.77	24483.74	19108.38	21214.21	27385.61	22316.14	18961.39	20925.83	NA	NA	NA	NA	NA	NA	NA	NA	NA	NA	positive	No Fragments
351	106.148	802.96	24561.87	18758.08	25559.11	14368.53	16443.61	18084.47	17244.86	19098.04	14448.33	16514.32	3060.76	1722.58	2440.51	2792.99	1789.92	1855.91	2411.08	2003.16	2530.54	2484.99	positive	No Fragments
352	105.14	803.34	19419.15	15129.91	17038.19	12887.45	12339.27	15133.2	22163.35	16757.01	12801.27	13445.15	3170.09	1951.14	2451.24	2529.64	1024.98	2110.35	1828.28	1803.12	1931.23	2457.91	positive	No Fragments
353	232.1294	813.45	19918.58	12210.74	15191.49	17844.34	19397.43	20175.9	18245.62	21687.24	14046.12	14004.97	1273.11	685.62	1878.22	1338.44	656.97	975.86	1451.6	994.28	1759.51	1188.41	positive	No Fragments	2-Amino-4-[(2-hydroxy-1-oxopropyl)amino]butanoic acid,Alanyl-Threonine,Asparaginyl-Valine,Diaminopimelic acid,LL-2,6-Diaminoheptanedioate,N-(gamma-Glutamyl)ethanolamine,Threoninyl-Alanine,Valyl-Asparagine,diamino-pimelic acid,meso-2,6-Diaminoheptanedioate	BKHCIFAZUHUBPL-JKYOMAOYNA-N,BUQICHWNXBIBOG-UHFFFAOYSA-N,DGBJQQBLTDLFMF-UHFFFAOYSA-N,GMKMEZVLHJARHF-SYDPRGILSA-N,GMKMEZVLHJARHF-WHFBIAKZSA-N,KWBQPGIYEZKDEG-UHFFFAOYSA-N,VPZKQTYZIVOJDV-UHFFFAOYSA-N,WITCOKQIPFWQQD-UHFFFAOYSA-N
354	404.0257	802.68	17600.91	9923.65	11237.6	18186.14	13301.53	14775.89	13314.77	11690.74	9422.88	10488.69	NA	NA	NA	1143.65	NA	NA	NA	NA	NA	NA	positive	No Fragments	Bis(4-nitrophenyl)phosphate,CDP	MHSVUSZEHNVFKW-UHFFFAOYSA-N,ZWIADYZPOWUWEW-XVFCMESISA-N
355	260.1356	802.69	9494.11	6388.02	6792.42	6329.22	6986.87	6828.19	8307.78	8041.41	5632.85	6056.04	2247.83	1732.44	1955.86	2134.78	1636.35	1835.31	2297.34	2347.26	2331.45	2095.43	positive	No Fragments
356	104.1544	388.63	6037581.5	4768825.5	3568471.25	2706271	2668697	3579418.5	4422573.5	3969206.75	2564199	2204641	471606.25	158379.25	371240.59	586804.06	322950.81	382526.44	424534.69	261745.52	476436.53	482289.41	positive	No Fragments
357	105.1464	382.59	267410.38	211125.5	160199.05	115717.63	115159.45	157298.63	194060.39	156511.53	115941.59	94738.04	19967.05	5859.7	13953.4	24901.65	14367.11	14771.42	15993.49	9399.35	18097.38	18114.36	positive	No Fragments
358	162.0762	360.08	139816.45	115619.83	164079.05	226715.88	179269.75	216497.17	210551.31	209824.75	199564.73	216901.06	8290.42	5344.82	8791.81	10332.05	6322.87	8278.59	7766.86	7358.14	7829.01	6971.06	positive	No Fragments	(S)-3,4-Dihydroxybutyric acid,(±)-2,2'-Iminobispropanoic acid,2,4-Dihydroxybutanoic acid,2,4-dihydroxy-butanoic acid,3-Amino-2,3-dideoxy-scyllo-inosose,3S,4-dihydroxy-butyric acid,4-Deoxyerythronic acid,4-Deoxythreonic acid,4-Methyl-L-glutamate,4-deoxy-erythronic acid,A,b-Dihydroxyisobutyric acid,Acetylhomoserine,Alanopine,Aminoadipic acid,D-Alanyl-(R)-lactate,D-Erythrose,D-Erythrulose,D-Threose,…	DGADNPLBVRLJGD-UHFFFAOYSA-N,DZAIOXUZHHTJKN-UHFFFAOYSA-N,DZAIOXUZHHTJKN-VKHMYHEASA-N,FCXZBWSIAGGPCB-UHFFFAOYNA-N,FCXZBWSIAGGPCB-YFKPBYRVSA-N,FIOHTMQGSFVHEZ-UHFFFAOYNA-N,FIOHTMQGSFVHEZ-UHFFFAOYSA-N,FMAORJIQYMIRHF-BCDHYOAOSA-N,FMAORJIQYMIRHF-HERZVMAMSA-N,FSUGCKMUTGKWIE-YGIVHSIPSA-N,KRKRAOXTGDJWNI-BKLSDQPFSA-N,LOUGYXZSURQALL-GBXIJSLDSA-N,LOUGYXZSURQALL-PWNYCUMCSA-N,LOUGYXZSURQALL-UHFFFAOYSA-N,OAWHMSF…
359	134.0966	360.71	11535.79	15846.37	12122.12	17204.03	15312.78	23880.53	19352.84	14689.85	10399.1	8855.21	1721.55	794.37	1215.92	1340.03	809.93	1090.42	1184.21	928.48	1393.19	1467.12	positive	No Fragments	1,2,3,4-Tetrahydroisoquinoline,Toluene,Tranylcypromine	AELCINSCMGFISI-YGPZHTELSA-N,UWYZHKAOTLEWKK-UHFFFAOYSA-N,YXFVVABEGXRONW-UHFFFAOYSA-N
360	126.0816	374.57	15517.69	17260.7	11666.78	8929.46	8920.53	12068.17	13294.64	15033.21	9200.09	7982.79	2133.97	1080.45	1748.65	2266.14	1527.48	2014.04	1722.13	1852.25	2999.35	2084.59	positive	No Fragments
361	145.0973	377.29	16730.21	9751.93	6417.34	5695.09	4563.05	8753.57	10504.19	9062.35	5686.55	4741.92	1927.71	1148.15	1239.28	1426.6	1130.17	1488.04	1071.53	870.22	1230.45	1371.84	positive	No Fragments	(R)-3-Amino-2-methylpropanoate,(R)-b-amino-isobutyric acid,(R)-b-aminoisobutyric acid,(S)-2-Aminobutanoate,(S)-b-amino-isobutyric acid,(S)-b-aminoisobutyric acid,2-Amino-2-methylpropanoate,2-Aminoisobutyric acid,2-amino-isobutyric acid,2R-amino-butanoic acid,2S-amino-butanoic acid,3-Aminobutanoic acid,3-Aminoisobutanoic acid,3-Aminoisobutyric acid,3-amino-isobutanoic acid,4-Amino-1-piperidinecarb…	BTCSSZJGUNDROE-UHFFFAOYSA-N,FFDGPVCHZBVARC-UHFFFAOYSA-N,FUOOLUPWFVMBKG-UHFFFAOYSA-N,GDFAOVXKHJXLEI-VKHMYHEASA-N,HBVZRPAKZOLBPL-UHFFFAOYSA-N,JQJPBYFTQAANLE-UHFFFAOYSA-N,NQNQKLBWDARKDG-UHFFFAOYSA-N,OOHIGOIEQKKEPK-UHFFFAOYSA-N,OQEBBZSWEGYTPG-UHFFFAOYNA-N,QCHPKSFMDHPSNR-GSVOUGTGSA-N,QCHPKSFMDHPSNR-UHFFFAOYSA-N,QCHPKSFMDHPSNR-VKHMYHEASA-N,QWCKQJZIFLGMSD-GSVOUGTGSA-N,QWCKQJZIFLGMSD-VKHMYHEASA-N,QWCKQJZ…
362	565.5197	207.47	4347495	3860736.5	4033418.5	5213558	5434584	5349074	5309936	5604083	3635154.25	4651381.5	115939.99	41548.21	64814.96	108631.84	75726.69	121524.23	100997.48	90544.87	168110.05	115194.7	positive	No Fragments
363	754.5605	207.1	3367807.75	2905684	2994428.25	3896041.25	3898719.5	3963580.5	4126240.5	4344337.5	2636697	3833223.5	68417.05	22700.97	38954.73	71474.84	43166.47	64312.64	58849	50772.6	99627.43	72264.27	positive	No Fragments
364	737.5333	206.98	1119794.5	989309.13	1093750.38	1443152.88	1347854.75	1502162.25	1423470.75	1498436	934813.69	1304003	19883.61	8119.63	13930.85	21164.79	13520.38	21055.01	17751.53	16685.53	30970.44	24164.28	positive	No Fragments	PG(12:0/21:0),PG(13:0/20:0),PG(14:0/19:0),PG(15:0/18:0),PG(16:0/17:0),PG(17:0/16:0),PG(18:0/15:0),PG(19:0/14:0),PG(20:0/13:0),PG(21:0/12:0)	ASYKAEHSXYLWIS-PQQNNWGCSA-N,BSNCOASFTOXTOE-PQQNNWGCSA-N,DTAKYBBKAGWHOP-PQQNNWGCSA-N,ILTOCVUJZXMWRV-PQQNNWGCSA-N,JLSXCZLXBSPMOU-PQQNNWGCSA-N,JVFIFHJGDMOOEX-PQQNNWGCSA-N,MXWSMQMRZPPNRI-PQQNNWGCSA-N,OLIZXERMUJCOCL-PQQNNWGCSA-N,RGQUZNYXKALIBB-PQQNNWGCSA-N,UMBWADWRQBQDRD-PQQNNWGCSA-N
365	723.518	206.94	1225876.25	1069757.5	1031178.56	1270588.88	1287359.88	1286744.5	1307292.25	1416473	844741.5	1116467	29299.95	9679.94	17262.81	29369.09	19350.15	25545.69	25628.73	20804.57	39894.99	32197.66	positive	No Fragments	PG(12:0/20:0),PG(13:0/19:0),PG(14:0/18:0),PG(15:0/17:0),PG(16:0/16:0),PG(17:0/15:0),PG(18:0/14:0),PG(19:0/13:0),PG(20:0/12:0)	AFAVZKYGXFCBLW-MPQUPPDSSA-N,BIABMEZBCHDPBV-MPQUPPDSSA-N,FBKGSVNNAGRXSN-MPQUPPDSSA-N,KULKTYXEEICVKS-MPQUPPDSSA-N,MLMUQPVUWKHGQY-MPQUPPDSSA-N,RZIRDOIKNAPAKQ-MPQUPPDSSA-N,UWDMCRRLCMNFAI-MPQUPPDSSA-N,XGIRCYXBGOWWNV-MPQUPPDSSA-N,ZMGBVRPIWCJICI-MPQUPPDSSA-N
366	765.5651	207.94	515629.94	502877.84	556581.75	783743.25	784655.25	793912.13	867616.44	853614.69	555247.38	693932.44	7938.36	3346.69	4080.38	6090.31	5434.02	7455.16	7598.07	5790.96	12589.42	9266.5	positive	No Fragments	PG(13:0/22:0),PG(14:0/21:0),PG(15:0/20:0),PG(16:0/19:0),PG(17:0/18:0),PG(18:0/17:0),PG(19:0/16:0),PG(20:0/15:0),PG(21:0/14:0),PG(22:0/13:0)	BAGOYPVIIVGLBF-ZESVVUHVSA-N,DRHNOKWADYJMHK-ZESVVUHVSA-N,GLKFPORBNMRRRL-ZESVVUHVSA-N,GWCRSAIXBFXOBE-ZESVVUHVSA-N,JCSBQIAIVRILDE-ZESVVUHVSA-N,MKMMWGCBZYLDOO-ZESVVUHVSA-N,SDJHHOTUPDCUPU-ZESVVUHVSA-N,WXDNYCHHTCISSS-ZESVVUHVSA-N,XSJKEOCUSUUVLE-ZESVVUHVSA-N,ZZYYYXJLEUWJEX-ZESVVUHVSA-N
367	751.5497	206.93	387586.88	375003.63	400668.47	587953.88	524523	542553.5	547110.31	580922.44	400491.63	487373.72	8711.74	2295.85	4624.08	7338.21	5260.17	7361.67	6383.66	5622.63	12139.74	9027.76	positive	No Fragments	PG(12:0/22:0),PG(13:0/21:0),PG(14:0/20:0),PG(15:0/19:0),PG(16:0/18:0),PG(17:0/17:0),PG(18:0/16:0),PG(19:0/15:0),PG(20:0/14:0),PG(21:0/13:0),PG(22:0/12:0)	ARBUBMSULZWAHS-QPPIDDCLSA-N,AWZREDVMSWQERJ-QPPIDDCLSA-N,COQWJWFHZUPHCO-QPPIDDCLSA-N,FFWBVTHGHZROME-QPPIDDCLSA-N,KBPVYRBBONZJHF-QPPIDDCLSA-N,RHKLEUQCQMMTHF-QPPIDDCLSA-N,SPFRLTWPPAORML-QPPIDDCLSA-N,UHTROENDJRCOSQ-QPPIDDCLSA-N,WYVBOKLMHDFYQD-QPPIDDCLSA-N,ZBVHXVKEMAIWQQ-QPPIDDCLSA-N,ZZURIKFMKOVUIQ-QPPIDDCLSA-N
368	709.5025	207.28	473558.28	464751.5	449461.66	509130.13	550170.56	575047.81	543935.88	562548.56	350016	450499.16	15398.2	4367.48	8657.13	17225.62	8861.4	15008.47	11662.68	9938.49	18611.15	15823.86	positive	No Fragments	PG(12:0/19:0),PG(13:0/18:0),PG(14:0/17:0),PG(15:0/16:0),PG(16:0/15:0),PG(17:0/14:0),PG(18:0/13:0),PG(19:0/12:0)	BIHMHDBIFGEHNS-OIDHKYIRSA-N,CGKGOCDDWJEIFC-OIDHKYIRSA-N,ISKGHSOAUJFSJZ-OIDHKYIRSA-N,PKNLMEZEMVTJDM-OIDHKYIRSA-N,QKGLLZIQCSVVIS-OIDHKYIRSA-N,XEWGNFBGFJTIKP-OIDHKYIRSA-N,XJCOWHHMMBKIKB-OIDHKYIRSA-N,XJUQIQOHBWZVLH-OIDHKYIRSA-N
369	695.4869	207.76	254961.67	255051.42	230621.8	257096.8	245728.41	273447.66	260246.27	265735.84	148069.56	204768.78	19048.37	6422.55	13279.53	23229.37	12446.8	19095.47	14720.44	13039.01	25770.24	25327.8	positive	No Fragments	PG(12:0/18:0),PG(13:0/17:0),PG(14:0/16:0),PG(15:0/15:0),PG(16:0/14:0),PG(17:0/13:0),PG(18:0/12:0)	BOQHDGQNLSKBHU-SZAHLOSFSA-N,HLUNRBJVJBCPOS-SZAHLOSFSA-N,JEGMUNDQDSSICV-SZAHLOSFSA-N,PSYBVECDCRLWFY-SZAHLOSFSA-N,XFLCMIQNOIKTSV-SZAHLOSFSA-N,YWGQFCQRZHYWAU-SZAHLOSFSA-N,ZAXBYLHGBBMAAY-SZAHLOSFSA-N
370	614.5364	208.34	84518.2	188213.88	141709.33	146469.5	119041.31	124549.95	247985.44	223832.67	93820.1	148175.66	66281.94	40660.91	52215.97	39089.97	42798.34	43063.54	36947.93	49255.06	49881.73	43594.62	positive	No Fragments
371	586.5045	208.09	124926.56	210500.11	145523.02	168318.02	105294.84	138313.98	238327.63	214197.94	91266.7	128532.81	88313.56	50194.8	71957.98	48490.86	60431.83	49467.18	46812.97	61032.02	56457.62	53507.09	positive	No Fragments
372	642.5675	208.3	63224	174809.44	117743.74	143705.75	96439.3	135795.53	228306.27	232739.53	90708.55	139042.63	54280.13	28092.42	38708.24	24383.62	31990.45	31082.24	26190.82	40280.21	37009.09	33171.47	positive	No Fragments
373	670.5985	208.66	44912.88	107085.45	88900.08	115175.77	83129.61	110398.8	176372.59	175930.22	76066.3	120071.52	36372.64	18504.63	22647.44	12309.85	18650.68	19285.68	22169.96	26622.59	24701.94	22491.82	positive	No Fragments
374	698.4979	208.62	175042.25	144678.95	117661.05	143849.27	145499.31	151842.7	150084.25	152371.52	84728.46	121415.41	5776.2	2236.13	5008.23	6649.29	3898.03	5535.1	5968.66	4486.94	9032.95	6014.82	positive	No Fragments
375	593.5904	208.88	84593.7	93209.86	89444.99	145784.61	137720.39	148167.39	163827.7	144140.84	101757.35	143439.8	1706.76	NA	NA	NA	NA	NA	NA	1366.15	3123.18	2163.49	positive	No Fragments
376	796.6065	208.22	66304.98	75033.7	76813.01	123394.7	130232.67	123555.3	137591.3	127340.42	81483.96	108596.23	NA	NA	NA	NA	970.77	NA	1883.25	1104.21	2235.28	1495.33	positive	No Fragments	GalCer(d18:0/20:0),GlcCer(d18:0/20:0)	JMHGBISEAGEKAI-FBMZPBPRSA-N,JMHGBISEAGEKAI-XDGDAAGESA-N
377	700.5733	207.32	52915.35	130610.37	62797.98	86397.15	52238.41	65205.29	112473.86	108799.8	48709.28	67531.05	34653.45	21300.53	23377.13	17964.08	21065	19638.46	16770.57	23051.29	21183.5	19703.07	positive	No Fragments	GalCer(d18:1/16:0),Galactosylceramide (d18:1/16:0),GlcCer(d14:1/20:0),GlcCer(d16:1/18:0),GlcCer(d18:1/16:0),Glucosylceramide (d18:1/16:0)	CBEFWCLRPKIYCH-BFZYYLOBSA-N,JPNHVVBQIGJRTL-BFZYYLOBSA-N,VJLLLMIZEJJZTE-BFZYYLOBSA-N,VJLLLMIZEJJZTE-CSYDNKSLSA-N,VJLLLMIZEJJZTE-DQVPDRNHSA-N,VJLLLMIZEJJZTE-NNTBDIJYSA-N
378	698.6304	209.41	17526.88	70181.02	58474.03	87730.63	73231.89	80193.16	123681.4	114822.33	59658.05	82539.7	18813.87	12828.9	8734.18	5938.44	8608.71	11125.01	11213.39	15784.99	15227.31	13012.72	positive	No Fragments
379	728.6042	207.17	41873.48	99539.5	68127.09	97144.77	60096.6	69605.8	122903.63	107911.18	58972.59	77834.55	26760.77	16428.07	21319.85	15073.52	17096.41	17958.73	14680.87	20195.98	19429.33	16375.56	positive	No Fragments	1-O-alpha-D-glucopyranosyl-(2-tetradecanoyloxy)-eicosan-1-ol,DGCC(16:0/16:0),GalCer(d18:1/18:0),Galactosylceramide (d18:1/18:0) ,GlcCer(d14:1/22:0),GlcCer(d16:1/20:0),GlcCer(d18:0/18:1(9Z)),GlcCer(d18:1/18:0),Glucosylceramide (d18:1/18:0)	DDMRYWCSBZPTJO-WKNYTNFBSA-N,PMKXORXRGNPVFB-DCXRTHIBSA-N,SIWCYNPACGGIGG-XKXZFCBOSA-N,SKXJUHJRBBWBOH-WKNYTNFBSA-N,YMYQEDCYNANIPI-DYJXBSQNSA-N,YMYQEDCYNANIPI-JAZRPXJTSA-N,YMYQEDCYNANIPI-KMYDIEBBSA-N,YMYQEDCYNANIPI-WKNYTNFBSA-N,ZYLKWFDDNNHLLH-DORPWGLESA-N
380	759.516	204.96	92179.99	87250.98	98112.25	98731.41	112659.74	99484.08	120634.51	110445.66	91693.48	122505.26	20653.02	7184.55	12464.99	22152.11	12308.33	20402.85	19748.81	15526.43	33732.11	25358.26	positive	No Fragments	PG(12:0/21:0),PG(13:0/20:0),PG(14:0/19:0),PG(15:0/18:0),PG(15:0/20:3(8Z,11Z,14Z)),PG(15:1(9Z)/20:2(11Z,14Z)),PG(16:0/17:0),PG(17:0/16:0),PG(17:0/18:3(6Z,9Z,12Z)),PG(17:0/18:3(9Z,12Z,15Z)),PG(17:1(9Z)/18:2(9Z,12Z)),PG(17:2(9Z,12Z)/18:1(9Z)),PG(18:0/15:0),PG(18:1(9Z)/17:2(9Z,12Z)),PG(18:2(9Z,12Z)/17:1(9Z)),PG(18:3(6Z,9Z,12Z)/17:0),PG(18:3(9Z,12Z,15Z)/17:0),PG(19:0/14:0),PG(20:0/13:0),PG(20:2(11Z,14…	ASYKAEHSXYLWIS-PQQNNWGCSA-N,BQHJUNAZLJLLPF-FYEORKCNSA-N,BSNCOASFTOXTOE-PQQNNWGCSA-N,DRTJHSCNKQURLR-JCGFRRIZSA-N,DTAKYBBKAGWHOP-PQQNNWGCSA-N,GKUOBXNAKFCQRU-KMPZTKSBSA-N,HAIMKUSRKNDECB-RNKDRWLXSA-N,ILTOCVUJZXMWRV-PQQNNWGCSA-N,JBTAAFALLGDSIA-UVOIFRNGSA-N,JLSXCZLXBSPMOU-PQQNNWGCSA-N,JVFIFHJGDMOOEX-PQQNNWGCSA-N,KRGBDQLFUKCQPF-KMPZTKSBSA-N,MGZVPJWZFYKSPN-FYEORKCNSA-N,MKSZRYXUROVQGL-RZUOFOGFSA-N,MXWSMQM…
381	751.513	207.1	119028.9	99412.99	79758.93	102213.41	105331.23	118556.16	108531.91	104562.64	63011.46	100154.32	NA	NA	NA	1849.15	NA	1610.62	1568.23	NA	2135.49	NA	positive	No Fragments	1,26-Hexacosanediol diferulate,1,28-Dicaffeoyloctacosanediol,PE-Cer(d14:2(4E,6E)/24:1(15Z)),PE-Cer(d16:2(4E,6E)/22:1(13Z))	CWBAUBYZOXBMBF-BNRZXNFUSA-N,IXOGPOOZKLHKNF-BNRZXNFUSA-N,QFUFVSYJHLNTNO-NSKPGURMSA-N,SFLSUHMSWOIRJM-NLENLNNMSA-N
382	672.5417	207.38	72136.47	113953.84	62132.56	89715.77	48490.36	69313.77	118252	106241.43	45717.98	67949.08	33452.52	21705.03	30018.3	21656.18	24811.87	18280.38	20274.53	25096.71	24681.36	19604.5	positive	No Fragments	Galactosylceramide (d18:1/14:0) ,GlcCer(d14:1/18:0),GlcCer(d18:1/14:0)	BDGGMKFFYWPIFU-BHYJONMXSA-N,BDGGMKFFYWPIFU-RVGPXRCNSA-N,YLICPKPCDXHMJQ-BHYJONMXSA-N
383	644.5105	208.05	75565.15	113878.44	71369.31	81119.3	55627.06	44917.75	107181.55	96856.95	NA	52066.27	36065.21	19545.28	26575.37	19673.55	23930.56	20311.32	18058.03	25038.37	22936.49	18759.01	positive	No Fragments	1-(O-alpha-D-glucopyranosyl)-3-keto-(1,27R)-octacosanediol,1-(O-alpha-D-mannopyranosyl)-3-keto-(1,27R)-octacosanediol,Galactosylceramide (d18:1/12:0) ,GlcCer(d14:1/16:0),GlcCer(d18:1/12:0),Glucosylceramide (d18:1/12:0),Pipecuronium	HOQFSYQZOYFFAM-IRGWLEBRSA-N,HOQFSYQZOYFFAM-RFNAYFTJSA-N,IYCYEZLMOLRFAN-IUGLYQEMSA-N,IYCYEZLMOLRFAN-KXKCTSJCSA-N,IYCYEZLMOLRFAN-MMYIVCENSA-N,OWWLUIWOFHMHOQ-XGHATYIMSA-N,WTKWMHXDBWRUJY-MMYIVCENSA-N
384	756.6362	207.72	36961.96	80042.52	58097.82	78806.96	48174.08	61116.41	113031.12	105103.3	44782.51	59290.99	26108.09	13625.14	16433.26	9266.46	13707.11	13320.73	10968.93	14975.99	16355.69	12889.02	positive	No Fragments	1-O-alpha-D-glucopyranosyl-(2-hexadecanoyloxy)-eicosan-1-ol,GalCer(d16:1/22:0),GalCer(d18:1/20:0),Galactosylceramide (d18:1/20:0) ,GlcCer(d14:1/24:0),GlcCer(d16:1/22:0),GlcCer(d18:1/20:0),Glucosylceramide (d18:1/20:0)	DFELABABMXOKTD-IYFIADHGSA-N,DFELABABMXOKTD-QIKWIXAXSA-N,DFELABABMXOKTD-RBULGSFCSA-N,DFELABABMXOKTD-RFZZSINGSA-N,HJMNKCWRXPNYBS-QIKWIXAXSA-N,IRYUYISTIPWPQG-QIKWIXAXSA-N,IRYUYISTIPWPQG-VGNRXBDKSA-N,UYWVHVKHISMCFK-NKXYKAQSSA-N
385	616.4792	208.66	80107.73	85748.55	58936.77	72590.7	45313.64	46600.61	105806.13	77294.95	36941.83	54754.54	32246	19449.42	25959.2	20875.31	22228.2	20973.11	16443.62	22989.93	18758.76	18887.27	positive	No Fragments	1-(O-alpha-D-glucopyranosyl)-3-keto-(1,25R)-hexacosanediol	ZAOCREGSHHBKIE-WTFAMJSXSA-N
386	779.5432	206.97	90813.3	85875.69	73513.73	81798.63	90663.3	103115.97	94423.13	95131.91	43791.52	69375.11	NA	NA	NA	NA	NA	NA	NA	NA	NA	NA	positive	No Fragments
387	579.5743	207.75	63948.46	73609.74	60781.6	100186.13	101949.56	102067.31	97417.48	101947.59	61244.52	90694.73	1315.59	NA	NA	1569.92	NA	2501.46	1732.94	1932.57	2794.31	2070.02	positive	No Fragments
388	745.4994	205.68	90819.53	77780.44	88676.52	85654.9	81057.92	80951.87	88451.96	90187.63	69338.07	101995.66	27185.09	8356.18	16844.52	28381	17404.63	25968.76	24210.79	21560.74	37798.2	31234.22	positive	No Fragments	PG(12:0/20:0),PG(13:0/19:0),PG(14:0/18:0),PG(14:0/20:3(8Z,11Z,14Z)),PG(14:1(9Z)/20:2(11Z,14Z)),PG(15:0/17:0),PG(16:0/16:0),PG(16:0/18:3(6Z,9Z,12Z)),PG(16:0/18:3(9Z,12Z,15Z)),PG(16:1(9Z)/18:2(9Z,12Z)),PG(17:0/15:0),PG(17:1(9Z)/17:2(9Z,12Z)),PG(17:2(9Z,12Z)/17:1(9Z)),PG(18:0/14:0),PG(18:2(9Z,12Z)/16:1(9Z)),PG(18:3(6Z,9Z,12Z)/16:0),PG(18:3(9Z,12Z,15Z)/16:0),PG(19:0/13:0),PG(20:0/12:0),PG(20:2(11Z,14…	AFAVZKYGXFCBLW-MPQUPPDSSA-N,APMLSHWTKXOHER-LAHHSGMSSA-N,BIABMEZBCHDPBV-MPQUPPDSSA-N,FBKGSVNNAGRXSN-MPQUPPDSSA-N,HTKSHFXCKKXOLW-WJAPAJAMSA-N,JDUWHYXMJHOKEC-WVAQXVMCSA-N,JRYQGDXDSGZUJK-SWQTZBCUSA-N,KULKTYXEEICVKS-MPQUPPDSSA-N,LZCSTAJDQULBAS-FTZNWAQRSA-N,MLANVLMRGHBUJH-FTZNWAQRSA-N,MLMUQPVUWKHGQY-MPQUPPDSSA-N,MVHBCRUZHMRQHX-UIWSMAGISA-N,MXXBXORMSDVEFW-UICYIPPFSA-N,PTJBFPPEYDFAAQ-IEVJMAIKSA-N,RHSJAPS…
389	588.4474	209.79	65444.74	77899.94	51363.86	58567.7	31350.95	43448.85	97684.66	67565.54	39648.22	36082.04	24862.28	19317.94	21612.62	17825.13	20945.25	17228.15	15933.97	21333.37	19370.87	17567.96	positive	No Fragments
390	787.547	207.31	47673.79	50750.54	62332.62	69725.05	79189.77	80230.28	92433.83	97379.63	74454.57	91938.18	7944.6	3021.48	3701.24	5537.19	4406.85	9007.29	7102.01	5686.01	12461.91	9700.96	positive	No Fragments	PG(13:0/22:0),PG(14:0/21:0),PG(15:0/20:0),PG(15:1(9Z)/22:2(13Z,16Z)),PG(16:0/19:0),PG(17:0/18:0),PG(17:0/20:3(8Z,11Z,14Z)),PG(17:1(9Z)/20:2(11Z,14Z)),PG(17:2(9Z,12Z)/20:1(11Z)),PG(18:0/17:0),PG(18:2(9Z,12Z)/19:1(9Z)),PG(18:3(6Z,9Z,12Z)/19:0),PG(18:3(9Z,12Z,15Z)/19:0),PG(19:0/16:0),PG(19:0/18:3(6Z,9Z,12Z)),PG(19:0/18:3(9Z,12Z,15Z)),PG(19:1(9Z)/18:2(9Z,12Z)),PG(20:0/15:0),PG(20:1(11Z)/17:2(9Z,12Z))…	ATTJBMWPIYHOQS-HSHOTAADSA-N,BAGOYPVIIVGLBF-ZESVVUHVSA-N,DRHNOKWADYJMHK-ZESVVUHVSA-N,FYNPSSNYHATNOH-VXNOEBJMSA-N,GLKFPORBNMRRRL-ZESVVUHVSA-N,GUXNWMDSGKBRLM-HMKVOMNISA-N,GWCRSAIXBFXOBE-ZESVVUHVSA-N,HVTLGULFKYWCHA-GGGIOLGLSA-N,IXNHVVSTOZLGKO-ZQWUQZBSSA-N,JCSBQIAIVRILDE-ZESVVUHVSA-N,JLFIVOYMTMBMEX-ASCTXPRASA-N,MKMMWGCBZYLDOO-ZESVVUHVSA-N,NNDBCFNZVYMUMQ-VXNOEBJMSA-N,NTOZCCISHWUGMU-XNJMBEEBSA-N,RUSAHWC…
391	784.6677	207.48	17680.95	62533.64	42342.74	81755.74	51490.39	70522.54	89578.7	94511.62	44807.03	52597.05	14900.63	8866.41	10738.39	5329.73	10981.54	9242.03	9223.15	11794.58	12103.16	10104.23	positive	No Fragments	GalCer(d18:1/22:0),Galactosylceramide (d18:1/22:0) ,GlcCer(d16:1/24:0),GlcCer(d18:1/22:0),Glucosylceramide (d18:1/22:0)	QMYGQSYNQBLKGY-YAEABVQUSA-N,YIGARKIIFOHVPF-CNUVFPMCSA-N,YIGARKIIFOHVPF-NOWGBCNKSA-N,YIGARKIIFOHVPF-UEJODPTRSA-N,YIGARKIIFOHVPF-YAEABVQUSA-N
392	566.561	208.88	58713.43	52962.55	53748.1	74310.78	75073.98	71409.2	68022.95	87831.19	53875.54	67758.98	NA	NA	NA	NA	NA	1708.29	NA	1341.11	2100.44	2214.31	positive	No Fragments
393	681.4708	207.83	69701.66	75103.52	53280.24	61779.08	77190.94	77788.57	75073.82	69182.28	36753.96	66703.48	2240.63	NA	NA	2728.57	NA	2453.9	2261.32	2118.52	2960.73	2872.81	positive	No Fragments	PG(12:0/17:0),PG(13:0/16:0),PG(14:0/15:0),PG(15:0/14:0),PG(16:0/13:0),PG(17:0/12:0)	ADZRPPHMYNWJJO-JHOUSYSJSA-N,AQWCXOUDUSQQLB-JHOUSYSJSA-N,GQSWZDXAZVYNPQ-JHOUSYSJSA-N,PXBYENWNDZYBPB-JHOUSYSJSA-N,QFAIUDGCZQNULH-JHOUSYSJSA-N,RYHJACYQTJIGMZ-JHOUSYSJSA-N
394	569.478	208.19	47002.48	72117.01	49530.59	55301.59	30140.13	39034.91	68046.8	66998.97	31932.99	48712.4	23322.58	16371.66	18660.45	13076.56	17317.4	15358.74	14299.88	17716.74	17452.09	17027.65	positive	No Fragments
395	773.5314	205.21	33163.98	35969.92	39524.39	40608.04	47184.85	54005.97	57687.18	52284.3	44079.4	56880.52	9132.22	2859.98	4342.27	7812.63	5133.81	8042.35	7842.24	6319.13	13672	9916.22	positive	No Fragments	PG(12:0/22:0),PG(13:0/21:0),PG(14:0/20:0),PG(14:1(9Z)/22:2(13Z,16Z)),PG(15:0/19:0),PG(16:0/18:0),PG(16:0/20:3(5Z,8Z,11Z)),PG(16:0/20:3(8Z,11Z,14Z)),PG(16:1(9Z)/20:2(11Z,14Z)),PG(17:0/17:0),PG(17:2(9Z,12Z)/19:1(9Z)),PG(18:0/16:0),PG(18:0/18:3(6Z,9Z,12Z)),PG(18:0/18:3(9Z,12Z,15Z)),PG(18:1(11Z)/18:2(9Z,12Z)),PG(18:1(9Z)/18:2(9Z,12Z)),PG(18:2(9Z,12Z)/18:1(11Z)),PG(18:2(9Z,12Z)/18:1(9Z)),PG(18:3(6Z,9Z…	ANONYDIPJOFTGS-OAXDXBKMSA-N,AQIAGGRCCDLKEY-MUJLYBRFSA-N,ARBUBMSULZWAHS-QPPIDDCLSA-N,AWZREDVMSWQERJ-QPPIDDCLSA-N,COQWJWFHZUPHCO-QPPIDDCLSA-N,FFBVDPVUHGAXJY-OAXDXBKMSA-N,FFWBVTHGHZROME-QPPIDDCLSA-N,FSVTVWTVWNNIQX-MODZKLJDSA-N,HMCBKSCPOOACOE-MQMIVTRASA-N,ILTZKQRTHXYCKE-GZPSIAITSA-N,JCHOAIKYBGMYIZ-WQQWEMLQSA-N,KBDCFYFMQOAHAN-WUQMUQDBSA-N,KBPVYRBBONZJHF-QPPIDDCLSA-N,MFMFDUSGTGUBKM-YRUDZPEDSA-N,NDGDVGU…
396	625.5409	209.12	17281.83	48277.57	32412.51	39037.58	28526.29	34298.11	56684.15	54072.97	19190.23	37078.24	14967.03	10109.37	10878.7	7303.69	8772.21	8004.39	7890.62	9922.04	10108.18	8761.74	positive	No Fragments
397	840.7297	209.2	8953.91	30374.16	22443.51	38551.53	27956.51	37312	55218.28	52405.85	33643.68	48874.16	5165.99	4071.73	3574.14	1264.65	2197.97	3632.15	3962.48	4351.95	4724.76	3671.78	positive	No Fragments	GalCer(d18:0/26:1),GalCer(d18:1/26:0),GlcCer(d18:0/26:1(17Z)),GlcCer(d18:1/26:0),Glucosylceramide (d18:1/26:0)	BSRSUMIOOGETSD-IAIZXCBMSA-N,BSRSUMIOOGETSD-OVRFZMSHSA-N,DOIOUJPHIXRQFM-MLRWQCEGSA-N,DOIOUJPHIXRQFM-WBOUPBNQSA-N,DOIOUJPHIXRQFM-YNFHLPPXSA-N
398	810.6219	208.93	24750.17	30926.2	27425.03	48673.83	43676.73	45548.94	50813.98	45961.84	38295.54	45247.08	NA	NA	NA	NA	NA	NA	NA	NA	NA	NA	positive	No Fragments	1-O-Hexadecyl-2-(9Z-octadecenoyl)-sn-glycero-3-phosphocholine	SIEDNCDNGMIKST-XDOYNYLZSA-O
399	813.7006	209.14	NA	34884.54	21759.9	36833.83	21942.02	26980.26	48959.49	42503.71	20294.27	25253.89	6076.54	3509.04	3165.34	1565.82	2131.83	3256.72	2847.13	4310.77	4764.3	3583.13	positive	No Fragments
400	584.5621	211.88	8585.71	19718.74	19808.49	23503.38	17063.5	26204.17	45132.51	46203.18	13408.51	28748.52	7378.66	3996	3651.84	2537.49	5075.34	3507.87	4855.35	6929.48	5498.63	5007.2	positive	No Fragments	Cer(d18:0/18:0(2OH)),Cer(d20:0/16:0(2OH)),Cer(t18:0/18:0),Cer(t20:0/16:0)	IEZRNEGTKRQRFV-LFBNJJMOSA-N,PDRMZAIPYFJROJ-LFBNJJMOSA-N,RRAZIZSGJDNXLF-GWDKEWMYSA-N,TWVUZTCVZAHCIE-GWDKEWMYSA-N
401	779.5811	212.37	25132.37	18196.69	23950.68	38173.79	43120.83	45424.09	46094.77	42030	26253.42	32253.02	NA	NA	NA	NA	NA	NA	NA	NA	NA	NA	positive	No Fragments	PG(14:0/22:0),PG(15:0/21:0),PG(16:0/20:0),PG(17:0/19:0),PG(18:0/18:0),PG(19:0/17:0),PG(20:0/16:0),PG(21:0/15:0),PG(22:0/14:0)	DEELMJVHNHKHJJ-IOLBBIBUSA-N,FVJZSBGHRPJMMA-IOLBBIBUSA-N,JRLPVMRLGYOFKW-IOLBBIBUSA-N,KSRFHCUKUWGRGC-IOLBBIBUSA-N,OBCQBHSYJXRZTI-IOLBBIBUSA-N,TTXBGARQDYJXOE-IOLBBIBUSA-N,VRXBINAFDUHENA-IOLBBIBUSA-N,XBLDYJNTBLDULM-IOLBBIBUSA-N,YFZMFJQREBEDCU-IOLBBIBUSA-N
402	653.5722	208.99	12228.93	30374.38	27085.94	36963.13	22602.46	33924.33	43707.21	40504.26	24429.45	31276.52	11651.68	6519.54	5784.82	3198.76	4661.69	5590.49	5514.52	6563.66	8177.59	5776.57	positive	No Fragments	TG(12:0/12:0/13:0)[iso3]	OERJCCATXMXPHT-DIPNUNPCSA-N
403	655.3167	206.01	39917.35	14669.11	24350.09	20654.24	28792.32	43395.91	38699.42	34457.01	41379.68	39867.4	10135.84	8918.44	11232.05	11135.64	12811.55	8598	10643.19	12148.62	15497.9	11814.53	positive	No Fragments
404	731.484	208.26	42329.36	35042.09	35861.55	38461.31	32071.07	33794.61	34316.96	36330.23	34135.14	30270.02	11475.46	5068.03	8011.99	15351.36	8720.31	11254.36	12051.43	10934.33	15984.17	11797.52	positive	No Fragments	PG(12:0/19:0),PG(13:0/18:0),PG(13:0/20:3(8Z,11Z,14Z)),PG(14:0/17:0),PG(15:0/16:0),PG(15:0/18:3(6Z,9Z,12Z)),PG(15:0/18:3(9Z,12Z,15Z)),PG(15:1(9Z)/18:2(9Z,12Z)),PG(16:0/15:0),PG(16:1(9Z)/17:2(9Z,12Z)),PG(17:0/14:0),PG(17:2(9Z,12Z)/16:1(9Z)),PG(18:0/13:0),PG(18:2(9Z,12Z)/15:1(9Z)),PG(18:3(6Z,9Z,12Z)/15:0),PG(18:3(9Z,12Z,15Z)/15:0),PG(19:0/12:0),PG(20:3(8Z,11Z,14Z)/13:0)	ANPXFISVQYALFL-UBUYEQFGSA-N,BGACOMFOSIWHOI-ZWXPMBJISA-N,BIHMHDBIFGEHNS-OIDHKYIRSA-N,BRJDUVAQDSIYGY-MYZYGXEYSA-N,CGKGOCDDWJEIFC-OIDHKYIRSA-N,CNGPNGGMXCBKQG-PZLOIPQWSA-N,GGOQXGMLSWBHMX-UBUYEQFGSA-N,HXMOBDSFPKUGLZ-MYZYGXEYSA-N,ISKGHSOAUJFSJZ-OIDHKYIRSA-N,LWWZIFWITIZGBC-PZLOIPQWSA-N,PKNLMEZEMVTJDM-OIDHKYIRSA-N,QKGLLZIQCSVVIS-OIDHKYIRSA-N,QRCMJMWRUPTXIC-APSJYFHLSA-N,VZOGPZMTZXDLOP-APSJYFHLSA-N,XEWGNFB…
405	134.0603	748.85	4897517.5	3366969.5	4760460.5	4277191.5	3535076.75	4892546.5	4304557	4267917	4155003.25	4075661	225272.52	100556.99	245403.7	320819.16	195016.67	243338.13	275257.22	179343.06	299756.34	270057.94	positive	No Fragments	(S)-Mandelonitrile,(±)-2-Hydroxy-2-phenylacetonitrile,2-Methyl-4,5-benzoxazole,4-Hydroxybenzeneacetonitrile,4-Hydroxyphenylacetonitrile,5-Hydroxyindole,Hydroxyindole,Indolin-2-one,Indoxyl,Mandelonitrile	AYKYOOPFBCOXSL-UHFFFAOYSA-N,DQSHFKPKFISSNM-UHFFFAOYSA-N,JYGFTBXVXVMTGB-UHFFFAOYSA-N,LMIQERWZRIFWNZ-UHFFFAOYSA-N,NLMQHXUGJIAKTH-UHFFFAOYSA-N,NNICRUQPODTGRU-MRVPVSSYSA-N,NNICRUQPODTGRU-QMMMGPOBSA-N,NNICRUQPODTGRU-SVGMAFHSNA-N,NNICRUQPODTGRU-UHFFFAOYNA-N,PCKPVGOLPKLUHR-UHFFFAOYSA-N
406	156.0268	749.25	519645.5	687762.19	538215	573516.75	492433.72	518093.5	566655.44	564689.25	649470.44	609756.56	52871.7	21343.59	65531.08	104577.02	49143.96	73547.45	75886.07	44396.76	100253.12	84653.43	positive	No Fragments	Aspartate,D-Aspartate,D-Aspartic acid,Iminodiacetate,Iminodiacetic acid,L-Aspartate,L-Aspartic acid,Trifluoroacetic acid	CKLJMWTZIZZHCS-REOHCLBHSA-N,CKLJMWTZIZZHCS-UHFFFAOYSA-N,CKLJMWTZIZZHCS-UWTATZPHSA-N,DTQVDTLACAAQTR-UHFFFAOYSA-N,NBZBKCUXIYYUSX-UHFFFAOYSA-N
407	321.1294	751.51	280903.97	175223.84	228728.7	236314.06	193289.38	256508.73	259615.06	254793.95	206806.66	228001.16	3177.12	1536.87	2927.65	3053.33	1870.77	2437.94	3433.3	1653.39	4047.34	2366.62	positive	No Fragments	3-Epihydroxy-2'-deoxymugineic acid,D-Fructosazine,Isomugineic acid,Mugineic acid	GJRGEVKCJPPZIT-JBDRJPRFSA-N,GJRGEVKCJPPZIT-UHFFFAOYNA-N,NPWQIVOYGNUVEB-UHFFFAOYNA-N,UQYFTKWTXJZWBK-JBDRJPRFSA-N
408	318.1662	746.35	168223.56	116946.14	155920.09	203932.58	143426.98	217199.34	180244.3	160732.03	132350.13	141866.14	1450.06	1120.26	1712.12	1976.06	1376.22	1947.9	1468.04	1100.09	1951.09	1716.73	positive	No Fragments	N6-(L-1,3-Dicarboxypropyl)-L-lysine,Saccharopine	ZDGJAHTZVHVLOT-YUMQZZPRSA-N
409	178.0088	748.26	50564.98	126184.61	59977.42	59530.46	51716.1	48467.95	62223.11	58058.21	58106.66	60476.58	17862.74	11981.07	24837.29	31891.93	24563.29	25861.84	25417.15	19827.18	30508.07	25357.05	positive	No Fragments	2,4-Dimethyl-5-vinylthiazole,Trifluoroacetic acid	DTQVDTLACAAQTR-UHFFFAOYSA-N,MLBCDQHOBLVBQD-UHFFFAOYSA-N
410	205.1184	750.06	111221.4	94752.82	86533.84	92659.14	78555.11	88025	106114.3	106674.1	96265.61	97963.44	9363.42	5160.9	9198.84	11448.22	6014.07	6240.08	9017.1	5827.76	10833.78	10365.92	positive	No Fragments	1-Deoxynojirimycin,2-Amino-4-ethoxy-3-hydroxybutanoic acid,2-Deoxy-scyllo-inosamine,3,4-Dihydroxy-2-hydroxymethyl-1-pyrrolidinepropanamide,Bicine,D-Fucosamine,D-Quinovosamine,DMDP,Deoxymannojirimycin,Deoxynojirimycin,N,N-Dihydroxy-L-isoleucine,N5-(L-1-Carboxyethyl)-L-ornithine,N6-Acetyl-5S-hydroxy-L-lysine,N6-Acetyl-N6-hydroxy-L-lysine,Serinyl-Valine,Valyl-Serine	ARJIGPTXXUGWDZ-UHFFFAOYSA-N,DEGCDQUOHKYOQM-WDSKDSINSA-N,FSVCELGFZIQNCK-UHFFFAOYSA-N,FVTTTYGNCVTXEI-UHFFFAOYSA-N,HGJWTABGNGOSDZ-UHFFFAOYNA-N,ILVGMCVCQBJPSH-UHFFFAOYSA-N,LXBIFEVIBLOUGU-JGWLITMVSA-N,LXBIFEVIBLOUGU-KVTDHHQDSA-N,LXBIFEVIBLOUGU-UHFFFAOYNA-N,PFYHYHZGDNWFIF-KVTDHHQDSA-N,QXQNRSUOYNMXDL-KGJVWPDLSA-N,SCCQCCCXSLYFHJ-WHFBIAKZSA-N,STTYIMSDIYISRG-UHFFFAOYSA-N,TVTGZVYLUHVBAJ-GASJEMHNSA-N,TVTGZVY…
411	191.1028	755.29	67652.55	63161.85	68033.55	69938.27	60063.29	63923.3	83220.27	70398.12	72264.83	72733.98	7612.15	3493.82	6224.02	7940.75	5198.12	6504.64	6615.66	4484.4	7869.27	6975.66	positive	No Fragments	2-Amino-4-[(2-hydroxy-1-oxopropyl)amino]butanoic acid,Alanyl-Threonine,Diaminopimelic acid,LL-2,6-Diaminoheptanedioate,N,N-Dihydroxy-L-valine,N-(gamma-Glutamyl)ethanolamine,Threoninyl-Alanine,diamino-pimelic acid,meso-2,6-Diaminoheptanedioate	BKHCIFAZUHUBPL-JKYOMAOYNA-N,BUQICHWNXBIBOG-UHFFFAOYSA-N,DGBJQQBLTDLFMF-UHFFFAOYSA-N,GMKMEZVLHJARHF-SYDPRGILSA-N,GMKMEZVLHJARHF-WHFBIAKZSA-N,VPZKQTYZIVOJDV-UHFFFAOYSA-N,VWRMUTKBDQWLAX-BYPYZUCNSA-N
412	176.1283	745.02	46922.46	46436.13	44189.95	54502.3	43574.99	48393.66	64082.63	48511.48	50174.67	63018.12	6657.53	2708.52	5372.53	8632.58	6301.05	6343.21	8684.11	3921.01	8752.66	6202.68	positive	No Fragments	1,2,6-Hexanetriol,Polypropylene glycol (m w 1,200-3,000)	DUFKCOQISQKSAV-UHFFFAOYNA-N,ZWVMLYRJXORSEP-UHFFFAOYSA-N
413	333.0284	748.33	22116.93	51691.48	25296.28	25772.63	20313.4	19711.53	26624.94	25394.59	27505.51	28974.33	4759.94	1563.56	6364.54	6927.94	5343.59	7234.85	6377.95	3666.44	8293.11	6991.22	positive	No Fragments
414	178.1076	744.86	35106.32	45839.58	36283.14	39376.3	36968.12	42403.52	49274.3	36723.71	40028.13	39009.45	6010.09	1956.26	5557.08	9628.39	4081.51	5670.56	7033.06	3843.82	8194.55	5766.71	positive	No Fragments	1-Deoxy-D-ribitol,2-Deoxy-D-ribitol,2-Methylerythritol ,3-Deoxy-D-arabinitol,Anthopleurine,N-Methyl-1-deoxynojirimycin	AAKDPDFZMNYDLR-UHFFFAOYNA-N,FJGNTEKSQVNVTJ-UHFFFAOYNA-N,HGVJFBSSLICXEM-ROLXFIACSA-N,VHDMXHLHMMROPO-UHFFFAOYNA-N,ZDAWZDFBPUUDAY-UHFFFAOYNA-N,ZOPACRMLVDFSGJ-NTSWFWBYSA-N
415	136.0491	748.34	38050.05	23572.63	28865.6	30869.22	22675.23	29587.31	26746.23	28716.92	35352.58	28671.68	1389.42	630.38	1509.66	2600.97	1628.71	1833.62	1825.94	823.52	1773.47	1729.73	positive	No Fragments
416	343.1116	751.27	32303.04	17222.66	23555.57	22895.18	20716.62	21466.13	25174.56	25822.19	17476.24	22828.41	NA	NA	NA	NA	NA	NA	NA	NA	NA	NA	positive	No Fragments	3-Epihydroxy-2'-deoxymugineic acid,D-Fructosazine,Isomugineic acid,Mugineic acid,Streptidine 6-phosphate	GJRGEVKCJPPZIT-JBDRJPRFSA-N,GJRGEVKCJPPZIT-UHFFFAOYNA-N,NPWQIVOYGNUVEB-UHFFFAOYNA-N,UQYFTKWTXJZWBK-JBDRJPRFSA-N,UUUGVWGQJIFFRM-FUHDGFEASA-N
417	205.0821	750.58	30713.35	16988.09	22437.03	20892.43	19329.85	21712.12	22316.07	22689.72	26405.09	22578.25	NA	NA	3815.54	NA	NA	NA	NA	NA	NA	NA	positive	No Fragments	3-Hydroxy-L-glutamate,4-Hydroxy-L-glutamate,5-L-Glutamylglycine,Alanyl-Aspartate,Aspartyl-Alanine,L-N-Carboxymethylserine,L-beta-aspartyl-L-alanine ,L-erythro-4-Hydroxyglutamate	ACIJGUBIMXQCMF-BYPYZUCNSA-N,ARSVRKCVNFIICJ-UHFFFAOYSA-N,DVUFTQLHHHJEMK-UHFFFAOYSA-N,HBDWQSHEVMSFGY-SCQFTWEKSA-N,HBDWQSHEVMSFGY-STHAYSLISA-N,LKZIEAUIOCGXBY-AOIFVJIMSA-N,NAALTSITEQTADZ-UHFFFAOYNA-N,XAEWTDMGFGHWFK-UHFFFAOYSA-N
418	278.1059	750.8	14122.87	23440.49	14720.66	17067.4	18655.45	25946.34	15482.49	18379.51	15226.56	14371.05	NA	NA	NA	NA	NA	NA	NA	NA	NA	NA	positive	No Fragments	2-(4'-Methylthio)butylmalic acid,3-(4'-Methylthio)butylmalic acid,Anatalline,Buturon,Metazachlor	BYYMILHAKOURNM-UHFFFAOYSA-N,COWQBMIVVHLMNO-UHFFFAOYSA-N,MHYITDUVXNMMNZ-UHFFFAOYSA-N,STEPQTYSZVCJPV-UHFFFAOYSA-N,ZIZLDVKLMYVMNX-UHFFFAOYSA-N
419	305.0293	748.97	17383.56	8828.05	17452.31	16453.2	15785.07	24416.41	15190.02	16778.06	16540.72	15215.79	NA	NA	NA	NA	NA	NA	NA	NA	NA	NA	positive	No Fragments	Glyphosine	OXHDYFKENBXUEM-UHFFFAOYSA-N
420	256.1657	743.61	14391.57	14965.69	17068.87	12019.35	15655.19	14124.12	14663.34	16697.24	14931.2	14348.98	NA	NA	NA	NA	NA	NA	NA	NA	NA	NA	positive	No Fragments	Dethiobiotin,L-Pyrrolysine,Prolyl-Valine,Valyl-Proline	AUTOLBMXDDTRRT-JGVFFNPUSA-N,AUTOLBMXDDTRRT-UHFFFAOYSA-N,AWJGUZSYVIVZGP-UHFFFAOYSA-N,GIAZPLMMQOERPN-UHFFFAOYSA-N,ZFOMKMMPBOQKMC-KXUCPTDWSA-N
421	427.3899	445.91	197682.55	25749.41	25218.75	40565.61	22846.57	27519.22	16317.02	10573.56	4766730.5	1155550.63	31687.29	31747.39	36393.09	32997.2	21846.97	32865.09	21192.27	26425.13	34507.07	24356.12	positive	No Fragments
422	130.1013	694.63	2927861	3243036.5	3487621.5	4295103.5	3649048.75	3860241.5	4092822.5	3629436.75	3271228.5	3001656	110315.91	81189	112979.68	142561.83	106338.91	99594.34	125022.75	119407.08	105722.48	90909.88	positive	No Fragments
423	217.1549	693.09	835166.25	878725.94	744935.06	925612.25	864469.38	964361	1051245.38	866872.75	752494.88	709099.94	11431.45	4754.09	9765.87	17228.3	11638.71	10541.33	12129.88	9022.99	16230.22	13972.69	positive	No Fragments	Valyl-Valine	KRNYOVHEKOBTEF-UHFFFAOYSA-N
424	230.1138	684.25	352479.06	350198.56	296747.97	334416.38	311424.25	349050.13	340519.59	305290.5	300417.19	287052.09	93625.45	65721.7	106776.47	126262.91	58914.82	85502.01	89505.6	64896.15	82651.94	71468.68	positive	No Fragments	Asparaginyl-Proline,Glycyl-Hydroxyproline,L-glycyl-L-hydroxyproline ,N-Acetylglutamine,Prolyl-Asparagine	GADKFYNESXNRLC-UHFFFAOYSA-N,JQOHKCDMINQZRV-UHFFFAOYSA-N,KSMRODHGGIIXDV-UHFFFAOYSA-N,ZJQXGJBINIMBOY-UHFFFAOYSA-N
425	197.1287	705.15	130773.19	152382.89	120012.73	134355.31	122721.45	132146.31	144987.7	135946.23	125816.82	119716.99	2551.72	2499.37	2656.97	4959.09	2887.16	3614.59	2869.01	2297.16	3932.16	2520.09	positive	No Fragments	2-Isopropyl-3,5-dimethoxy-6-methylpyrazine,Arecoline,Fasoracetam,Heliotridine,L-alpha-Amino-1H-pyrrole-1-hexanoic acid,Retronecine,Scopoline	GOWRRBABHQUJMX-MRVPVSSYSA-N,HJJPJSXJAXAIPN-UHFFFAOYSA-N,HJSJELVDQOXCHO-HTQZYQBOSA-N,HJSJELVDQOXCHO-JGVFFNPUSA-N,KVCPIDDKLUDCQJ-UHFFFAOYNA-N,MEGPURSNXMUDAE-IKTQEEBSSA-N,RPOATJOHCIPTNJ-UHFFFAOYSA-N
426	307.1502	692.42	103656.03	49735.61	67288.48	46907.36	30091.75	39633.04	53218.7	43756.18	33283.24	33161.62	NA	NA	NA	NA	NA	NA	NA	1599.46	1838.12	NA	positive	No Fragments	D-1-[(3-Carboxypropyl)amino]-1-deoxyfructose	HUEOABWGBTXQNF-LGFOQWRMNA-N
427	542.0686	694.73	71781.58	78172.62	59627.29	74842.7	82053.57	74907.52	87944.3	61797.99	58817.34	57814.27	4890.57	1472.79	3739.14	6188.5	4335.97	4948.52	4431.01	2737.6	5919.09	5259.27	positive	No Fragments	Cyclic ADP-ribose,Fucofuroeckol B,GW 4064	BQOHYSXSASDCEA-KEOHHSTQSA-N,BYTNEISLBIENSA-MDZDMXLPSA-N,RGNBIKVVGUORSW-UHFFFAOYSA-N
428	145.0609	694.56	38398.16	46703.41	44996.72	40790.36	32568.19	42226.91	55711.16	53172.73	40593.14	43028.71	2963.62	2689.97	3567.94	5177.78	2883.49	2791.96	3453.5	2687.73	2785.51	2946.62	positive	No Fragments	(Z)-3-Peroxyaminoacrylate,2-Aminomalonate semialdehyde,3-Oxoalanine,N-Nitrosoproline,Pyruvate oxime,Pyruvatoxime	MVGBKLTYYAYYGY-DUXPYHPUSA-N,MVGBKLTYYAYYGY-RQOWECAXSA-N,WLKPHJWEIIAIFW-BYPYZUCNSA-N,WLKPHJWEIIAIFW-UHFFFAOYSA-N,WQKGFGLGYOHJOG-UPHRSURJSA-N,XMTCKNXTTXDPJX-REOHCLBHSA-N,XMTCKNXTTXDPJX-UHFFFAOYSA-N
429	229.1186	694.28	42627.69	38856.01	38248.5	45698.36	44359.85	47061.98	49396.57	42229.01	41789.52	43249.35	8603.94	6326.18	9523.77	9832.24	7910.44	7209.71	9570.4	5022.76	8780.52	8152.12	positive	No Fragments	(S)-ATPA,2-Keto-6-acetamidocaproate,6-Acetamido-2-oxohexanoate,6-Acetamido-3-oxohexanoate,Hydroxyprolyl-Proline,N-(3-(S)-Hydroxybutyryl)homoserine lactone,N-(3S-hydroxy-butanoyl)-homoserine lactone,N2-Acetyl-L-aminoadipate semialdehyde,Prolyl-Hydroxyproline,Prolylhydroxyproline,Tetraacetylethylenediamine	BGRWYDHXPHLNKA-UHFFFAOYSA-N,CRVYRJLIQHSUOQ-ZETCQYMHSA-N,FIXDIFPJOFIIEC-ZBHICJROSA-N,GICCYAKQXAHHKY-UHFFFAOYSA-N,GIOMWAZJQDYWEU-UHFFFAOYSA-N,NGCXIFFZXAZRAF-UHFFFAOYSA-N,ONPXCLZMBSJLSP-CSMHCCOUSA-N,ONPXCLZMBSJLSP-UHFFFAOYSA-N,PIXJURSCCVBKRF-LURJTMIESA-N
430	169.0586	677.91	23434.19	36135.05	25941.81	34890.2	30203.07	32408.92	24528.69	37910.65	28586.13	33526.31	2103.42	6739.98	4494.32	3503.65	1919.18	2574.45	2358.73	1381.31	1933.91	2745.48	positive	No Fragments	2-Amino-3-hydroxypropanoic acid,3-Ureidoisobutyrate,Alanyl-Glycine,Alanylglycine,D-Glutamine,D-Serine,DL-Serine,Glutamine,Isoglutamine,L-Glutamine,L-Serine,Ureidoisobutyric acid	AEFLONBTGZFSGQ-UHFFFAOYSA-N,CXISPYVYMQWFLE-UHFFFAOYSA-N,MTCFGRXMJLQNBG-REOHCLBHSA-N,MTCFGRXMJLQNBG-UHFFFAOYSA-N,MTCFGRXMJLQNBG-UWTATZPHSA-N,PHENTZNALBMCQD-UHFFFAOYSA-N,ZDXPYRJPNDTMRX-GSVOUGTGSA-N,ZDXPYRJPNDTMRX-UHFFFAOYSA-N,ZDXPYRJPNDTMRX-VKHMYHEASA-N
431	174.1126	697.72	30956.19	36615.54	27763.4	34795.45	29518.4	37887.73	36800.71	30002.58	29210.16	24413.28	2349.91	1620.32	2569.94	3247.58	1517.49	2847.28	2767.43	2021.47	2605.31	2223.38	positive	No Fragments	(+/-)-1-Acetoxy-1-ethoxyethane,(5R)-5-Hydroxyhexanoic acid,(R)-3-Hydroxyhexanoic acid,2-Ethyl-2-Hydroxybutyric acid,2-Hydroxy-3-methylpentanoic acid,2-Hydroxycaproic acid,2-Methyl-3-hydroxyvaleric acid,2-ethyl-2-hydroxy-butyric acid,2-hydroxy-3-methyl-pentanoic acid,3R-hydroxy-hexanoic acid,4,4-Dimethoxy-2-butanone,5-Hydroxyhexanoic acid,5-hydroxy caproic acid,5R-hydroxy-hexanoic acid,6-Hydroxyhe…	ABIKNKURIGPIRJ-UHFFFAOYSA-N,AJQOASGWDCBKCJ-UHFFFAOYSA-N,FAIARWOGQAQTPS-UHFFFAOYNA-N,FFJMPYODEQVBEX-UHNVWZDZSA-N,FXUAIOOAOAVCGD-WCTZXXKLSA-N,GPFSWCRCPHKNBU-UHFFFAOYSA-N,HPMGFDVTYHWBAG-RXMQYKEDSA-N,HPMGFDVTYHWBAG-UHFFFAOYSA-N,IWHLYPDWHHPVAA-UHFFFAOYSA-N,LVRFTAZAXQPQHI-RXMQYKEDSA-N,LVRFTAZAXQPQHI-UHFFFAOYSA-N,LVRFTAZAXQPQHI-YFKPBYRVSA-N,LXVSANCQXSSLPA-UHFFFAOYSA-N,NVIHALDXJWGLFD-UHFFFAOYSA-N,NYHNVHG…
432	155.0428	696.71	27268.73	22563.68	24935.43	23681.78	20731.6	22710.98	22223.94	21180.71	24331.99	29127.88	6154.94	5650.58	8005.65	7329.71	4814.67	5464.15	7758.44	6943.45	7276.13	5338.64	positive	No Fragments	3-Ureidopropionate,Asparagine,D-Asparagine,Glycyl-glycine,Glycylglycine,L-Asparagine,Methylazoxymethanol acetate,N-Carbamoylsarcosine,N-Nitroso-N-methylurethane,Ureidopropionic acid	BELPJCDYWUCHKF-WAYWQWQTSA-N,CAUBWLYZCDDYEF-UHFFFAOYSA-N,DCXYFEDJOCDNAF-REOHCLBHSA-N,DCXYFEDJOCDNAF-UHFFFAOYSA-N,DCXYFEDJOCDNAF-UWTATZPHSA-N,JSJWCHRYRHKBBW-UHFFFAOYSA-N,SREKYKXYSQMOIB-UHFFFAOYSA-N,YMAWOPBAYDPSLA-UHFFFAOYSA-N
433	170.1176	698.37	27979.18	26452.99	21769.05	25260.6	22307.07	28203.65	28828.03	26593.72	23633.56	23043.87	NA	NA	NA	NA	NA	NA	NA	867.39	NA	1309.68	positive	No Fragments	1,3-Diacetylpropane,1-Methoxy-3-methylene-2-pentanone,1-Oxa-2-oxo-3-methylcycloheptane,2,2-dimethyl-4-pentenoic acid,2,3-Heptanedione,2,4-Dimethyl-2-pentenoic acid,2-Heptenoic acid,2-Hexenyl formate,2-butyl acrylic acid,2-isopropyl trans-crotonic acid,2-methyl-2E-hexenoic acid,2-methyl-2Z-hexenoic acid,3,4-Heptanedione,3-Isopropyl-3-butenoic acid,3-Methyl-2E-hexenoic acid,3-Methyl-2Z-hexenoic aci…	AKOVMBAFZSPEQU-AATRIKPKSA-N,AKOVMBAFZSPEQU-WAYWQWQTSA-N,BCYXFRMDZWKZSF-SNAWJCMRSA-N,BGUAPYRHJPWVEM-UHFFFAOYSA-N,CHDAMWZEYINXCG-UHFFFAOYSA-N,CQEYYJKEWSMYFG-UHFFFAOYSA-N,DMHLGGQHOSTMJG-GQCTYLIASA-N,DRTXQTMTWPIHLI-UHFFFAOYSA-N,FEUFEGJTJIHPOF-UHFFFAOYSA-N,FJPGAMCQJNLTJC-UHFFFAOYSA-N,GFUGBRNILVVWIE-AATRIKPKSA-N,HAXARIVGMMVELD-UHFFFAOYNA-N,HCLVGAZUVMWYLF-UHFFFAOYSA-N,HGRGPAAXHOTBAM-UHFFFAOYSA-N,IYBOGQY…
434	253.1159	701.18	21493.74	25133.34	20172.66	23948.68	20034.45	22231.44	20979.73	21304.3	23916.35	24094.9	1357.17	NA	2028.41	2240.99	NA	1427.54	1576.92	1164.57	1681.29	1954.19	positive	No Fragments	(2S)-2-{[1-(R)-Carboxyethyl]amino}pentanoate,2 -(Butylamido)-4-hydroxybutanoic acid,Alexine,Australine,Castanospermine,Hydroxyprolyl-Valine,N-Methylcalystegine B2,Valyl-Hydroxyproline	AIQMLBKBQCVDEY-DWOUCZDBSA-N,AIQMLBKBQCVDEY-OZRXBMAMSA-N,AMDDRMIFTJHJGD-RITPCOANSA-N,FWULQXYJOANGSS-UHFFFAOYSA-N,GZDWTPRPLBRISA-UHFFFAOYNA-N,IMOKOCYUKGZZAG-UHFFFAOYSA-N,JDVVGAQPNNXQDW-TVNFTVLESA-N,OBSIPTVJSOCDLZ-UHFFFAOYSA-N
435	373.6821	694.06	20964.63	22739.32	14814.42	22087.86	16096.47	20642.66	18311.93	21100.39	20292.85	17574.69	2558.91	NA	3035.78	3905.12	1632.63	3413.41	3387.64	2251.41	3842.14	2748.94	positive	No Fragments
436	131.0968	700.46	13844.43	12121.73	12323.6	15328.6	14888.48	14503.4	16657.74	16464.55	12653.29	12546.44	1949.04	1201.72	1661.17	1144.54	1575.45	1190.88	1506.18	1320.93	1596.42	1249.66	positive	No Fragments
437	206.0663	701.34	9551.65	10126.23	8957.5	7758	7012.59	10465.39	10235.06	8936.47	8675.44	8075.23	1885.5	2507.96	2269.19	2429.42	1828.67	2044.24	2184.05	1487.37	2326.17	1764.6	positive	No Fragments	1-Isothiocyanato-6-(methylsulfinyl)hexane,2-Dehydro-D-xylonate,Lipoamide,R-1-Propenyl 1-propanesulfinothioate,R-Propyl 1-propenesulfinothioate,S-2-Propenyl 1-propanesulfinothioate,S-Propyl 2-propene-1-sulfinothioate,lipoamide	FCCDDURTIIUXBY-UHFFFAOYSA-N,HGCYYFWMWRCDLT-UHFFFAOYNA-N,NKOHBIIOWAKHMF-GBXIJSLDSA-N,PQPRIQKDDOEUMO-XQRVVYSFNA-N,WIZBTKYLPUKXNY-UHFFFAOYNA-N,XLVMWOFYTFNDKM-HYXAFXHYNA-N,XQZVZULJKVALRI-UHFFFAOYNA-N
438	189.1235	701.15	3275098.5	3324173.5	3095154.25	3071078.75	2822952.5	3862423.5	3204243	3066437	3197143	2963492.5	173533.42	83248.51	155555.36	198635.69	130335.95	172394.56	175694.97	112477.06	212537.2	189164.91	positive	No Fragments	(2R,3R,4R)-2-Amino-4-hydroxy-3-methylpentanoic acid,6-Acetamido-3-aminohexanoate,Alanyl-Valine,Fagomine,Glycyl-Isoleucine,Glycyl-L-leucine,Glycyl-leucine,Isoleucyl-Glycine,Leucyl-Glycine,N-(2-Hydroxyethyl)-morpholine N-oxide,N-Alpha-acetyllysine,N-Hydroxy-L-isoleucine,N2-Acetyl-L-lysine,N6-Acetyl-L-lysine,Valyl-Alanine	DKEXFJVMVGETOO-LURJTMIESA-N,DTERQYGMUDWYAZ-ZETCQYMHSA-N,HSRXSKHRSXRCFC-UHFFFAOYSA-N,KGVHCTWYMPWEGN-UHFFFAOYSA-N,LESXFEZIFXFIQR-UHFFFAOYSA-N,LIWMQSWFLXEGMA-UHFFFAOYSA-N,MBZWIPOSTWTKSV-UHFFFAOYSA-N,OSCCDBFHNMXNME-UHFFFAOYNA-N,UCGDDTHMMVWVMV-UHFFFAOYSA-N,VEYYWZRYIYDQJM-UHFFFAOYSA-N,VEYYWZRYIYDQJM-ZETCQYMHSA-N,WTPGFRPRHSDKNE-UHFFFAOYSA-N,YEGAKLYOVHUQIJ-WHFBIAKZSA-N,YZNNBIPIQWYLDM-HSUXUTPPSA-N,YZNNBIP…
439	245.1498	703.53	1416633.13	1335736.75	1027061.56	1259683.38	1073061.38	1385053.38	1275660.13	1132227.25	1046227.94	987390.69	73623.55	23275.3	61397.77	108832.83	64310.88	79706.76	79964.77	44076.29	110993.77	87582.69	positive	No Fragments	Hydroxyprolyl-Isoleucine,Hydroxyprolyl-Leucine,Isoleucyl-Hydroxyproline,L-Acetylcarnitine,Leucyl-Hydroxyproline	IFZSZULHIWFRSB-UHFFFAOYSA-N,JCCZCUUYYHWRGX-UHFFFAOYSA-N,JKCPTRCNCMWJJG-UHFFFAOYSA-N,LQFJGLSIESIIOM-UHFFFAOYSA-N,RDHQFKQIGNGIED-UHFFFAOYSA-N
440	213.1235	701.16	157428.28	169660.06	143201.78	149008.17	144443.84	174444.09	151428.84	147540.17	158404.78	141576.97	9784.44	6229.6	10185.67	10423.22	6307.78	8215.91	8718.43	6261.14	10357.84	9973.9	positive	No Fragments	Butabarbital,Butethal,Crotanecine,L-prolyl-L-proline ,N-Butyryl-L-homoserine lactone,N-butanoyl-lhomoserine lactone	RWCOTTLHDJWHRS-UHFFFAOYSA-N,STDBAQMTJLUMFW-UHFFFAOYSA-N,VFFNZZXXTGXBOG-LURJTMIESA-N,VFFNZZXXTGXBOG-UHFFFAOYSA-N,VMWCRDCGNVMCGJ-BWZBUEFSSA-N,ZRIHAIZYIMGOAB-UHFFFAOYSA-N
441	306.081	705.55	63106.88	159098.83	102022.16	45718.22	90840.45	99797.2	68629.81	104094.98	88441.82	38775.75	NA	NA	NA	NA	NA	NA	NA	NA	NA	NA	positive	No Fragments	8-Hydroxy-deoxyguanosine,Guanosine,Isoguanosine,Sertraline	HCAJQHYUCKICQH-VPENINKCSA-N,MIKUYHXYGGJMLM-UUOKFMHZSA-N,NYHBQMYGNKIUIF-UUOKFMHZSA-N,VGKDLMBJGBXTGI-SJCJKPOMSA-N
442	322.055	705.35	52925.58	97378.87	87874.5	53232.36	106419.93	78269.35	65965.02	87973.28	86585.4	48140.25	NA	NA	NA	NA	NA	NA	NA	NA	NA	NA	positive	No Fragments	8-Hydroxy-deoxyguanosine,Guanosine,Isoguanosine	HCAJQHYUCKICQH-VPENINKCSA-N,MIKUYHXYGGJMLM-UUOKFMHZSA-N,NYHBQMYGNKIUIF-UUOKFMHZSA-N
443	254.15	716.61	41297.18	45528.36	43926.79	35075.66	31915.78	51408.49	45234.19	40518.18	31152.47	29813.49	NA	NA	NA	NA	NA	NA	NA	NA	NA	1003.74	positive	No Fragments	Butabarbital,Butethal,L-prolyl-L-proline	RWCOTTLHDJWHRS-UHFFFAOYSA-N,STDBAQMTJLUMFW-UHFFFAOYSA-N,ZRIHAIZYIMGOAB-UHFFFAOYSA-N
444	225.1235	701.32	39057.41	35386.54	31341.46	30123.03	26442.02	38869.14	29799.89	29187.11	29951.28	27706.24	NA	NA	NA	NA	NA	NA	NA	NA	NA	NA	positive	No Fragments	Butalbital,Epinephrine,Ginkgotoxin,L-Adrenaline,L-Normetanephrine,Levonordefrin,Methylnoradrenaline,Nicotine imine,Nordephrine,Normetanephrine	GEFQWZLICWMTKF-CDUCUWFYSA-N,GEFQWZLICWMTKF-UHFFFAOYSA-N,GTQXYYYOJZZJHL-UHFFFAOYSA-N,SVINQHQHARVZFF-UHFFFAOYSA-N,UCTWMZQNUQWSLP-VIFPVBQESA-N,UZVHFVZFNXBMQJ-UHFFFAOYSA-N,YNYAYWLBAHXHLL-QMMMGPOBSA-N,YNYAYWLBAHXHLL-UHFFFAOYSA-N
445	241.1157	706.71	28683.79	32050.02	20133.98	26807.12	24248.87	24140.61	18762.21	26056.46	24265.08	29849	1379.47	NA	NA	2680.94	NA	2535.43	2524.1	NA	2527.5	1859.53	positive	No Fragments	Anthopleurine,D-Lysopine,Isoleucyl-Serine,L-Lysopine,Leucyl-Serine,Meprobamate,N-Methyl-1-deoxynojirimycin,Pantothenamide,Serinyl-Isoleucine,Serinyl-Leucine,Threoninyl-Valine,Valyl-Threonine	AAKDPDFZMNYDLR-UHFFFAOYNA-N,AMMYIDAXRNSZSJ-UHFFFAOYSA-N,BXLYSRPHVMCOPS-UHFFFAOYSA-N,CKHWEVXPLJBEOZ-UHFFFAOYSA-N,GVRKWABULJAONN-UHFFFAOYSA-N,NFDYGNFETJVMSE-UHFFFAOYSA-N,NPPQSCRMBWNHMW-UHFFFAOYSA-N,TWVKGYNQQAUNRN-UHFFFAOYSA-N,XGDCYUQSFDQISZ-UHFFFAOYSA-N,ZOPACRMLVDFSGJ-NTSWFWBYSA-N,ZZYYVZYAZCMNPG-RQJHMYQMSA-N,ZZYYVZYAZCMNPG-UHFFFAOYNA-N
446	345.2133	700.65	24604.12	22745.18	22546.6	28746.04	26606.99	30348.74	23741.07	25413.14	20936.51	16677.17	1483.38	NA	1276.92	NA	NA	1688.58	1626.76	1682.94	1840.85	1531.11	positive	No Fragments	Colestipol	GMRWGQCZJGVHKL-UHFFFAOYSA-N
447	254.1499	690.75	23124.26	18089.42	22468.72	19400.24	17960.56	22254.13	27572.78	24427.77	21109.01	25573.31	NA	NA	NA	NA	NA	NA	NA	NA	NA	1003.74	positive	No Fragments	Butabarbital,Butethal,L-prolyl-L-proline	RWCOTTLHDJWHRS-UHFFFAOYSA-N,STDBAQMTJLUMFW-UHFFFAOYSA-N,ZRIHAIZYIMGOAB-UHFFFAOYSA-N
448	220.1374	706.6	17360.49	16130.77	15180.8	15528.08	15423.54	16302.16	17350.84	16056.37	15705.26	15480.88	NA	NA	NA	NA	NA	NA	NA	NA	NA	NA	positive	No Fragments
449	235.1191	485.78	3017711.5	1849701.75	2600928.5	1534600.63	1377083.88	1451908.38	1484246.13	1561153.63	1180246.75	1401351	3503981.25	2133115	2734812	3236024.5	2383737.5	2282865	2147030.75	2013670.63	3035996.75	2059502.38	positive	No Fragments	4-(Nitrosoamino)-1-(3-pyridinyl)-1-butanone	NCSVUFYZLCBFKE-UHFFFAOYSA-N
450	250.059	493.31	40197.13	36666.37	47221.08	38251.52	37787.31	35478.26	33110.64	33658.58	30239.92	54457.47	55890.77	52153.44	58109.64	54310.71	46421.11	55533.94	52601.67	50333.01	56887.96	54426.87	positive	No Fragments	Pyrocoll,Zalcitabine	USCZWOZHDDOBHQ-UHFFFAOYSA-N,WREGKURFCTUGRC-POYBYMJQSA-N
451	308.1717	493.24	30325.81	13471.63	20473.3	8445.3	8846.73	7661.38	8648.06	10668.94	4090.64	6299.22	34246.81	27371.06	34310.46	36948.49	21414.83	26924.18	27852.2	20875.16	26558.55	28092.75	positive	No Fragments
452	491.2129	494.8	15463.33	7511.41	12348.49	5865.1	3903.71	5466.46	4924.02	5215.92	2418.65	2488.03	10393.07	5131.77	9909.21	11353.51	4130.01	6474.1	7139.42	3630.3	7039.67	7275.49	positive	No Fragments	Cymorcin diglucoside	STVIMSVCYHRGIY-UHFFFAOYNA-N
453	365.1934	483.91	9584.32	8620.18	5180.04	3196.53	1705.64	2525.19	2007.25	4375.15	NA	1659.84	9353.89	8007.65	10944.01	9644.24	7178.78	6903.42	8086.59	8643.92	8510.4	8722.08	positive	No Fragments	(-)-11-Hydroxy-9,15,16-trioxooctadecanoic acid,2,3-Dinor-6-keto-prostaglandin F1 a,2,3-Dinor-TXB2,2,3-dinor, 6-keto-PGF1alpha,Monic acid	DNKGWNLXBRCUCF-FNQTXCPHSA-N,DNKGWNLXBRCUCF-NLOSNHEGSA-N,DRPDZKNSZVIOQR-UHFFFAOYNA-N,MUWNEQMGMLXEFO-WOHHHEKHNA-N,RJHNVFKNIJQTQF-LMIBIYGPSA-N
454	256.0669	490.84	8559.9	5037.18	6795.42	3731.63	4803.26	3433.91	4397.84	3722.5	2342.52	2765.96	8461.1	6109.39	8165.11	7888.04	5570.12	6460.31	7181.54	6903.73	6630.59	6935.99	positive	No Fragments	Glutamyl-Serine,Serinyl-Glutamate	LAFKUZYWNCHOHT-UHFFFAOYSA-M,UQHGAYSULGRWRG-UHFFFAOYSA-M
455	330.1538	497.52	5685.44	2673.92	4918.9	2430.61	1829.73	2095.7	2106.45	1496.02	NA	1665.9	5957.32	3874.5	6500.47	6130.44	4089.23	4603.21	4425.23	4341.33	6017	4979.58	positive	No Fragments
456	192.1597	316.65	1676424.63	637798.5	1084629.75	2232842.5	1992064.38	3455552.5	2476944.5	2248337.5	2160338.5	2235672.75	1347445.75	1274091.13	1421127.75	1445829	1334424	1358046.25	1169866.63	1387731.38	1241803.75	1258668.25	positive	No Fragments
457	284.1247	305.2	12881.94	9406.55	15231.62	15056.31	10492.36	15776.84	17589.81	16691.24	18214.56	14168.82	3520.96	2149.56	3414.59	4206.46	2639.96	2842.82	2475.61	2133.13	3670.14	2939.93	positive	No Fragments	HC Yellow No. 4,Telbivudine,Thymidine	IQFYYKKMVGJFEH-CSMHCCOUSA-N,IQFYYKKMVGJFEH-XLPZGREQSA-N,PNENOUKIPPERMY-UHFFFAOYSA-N
458	330.3367	310.11	2597.13	4070.97	5693.39	4638.83	4420.99	6173.54	6212.01	7418.51	8727.43	8507.6	1229.62	2049.8	1523.82	1352.6	1602.41	1575.36	1334.08	1695.85	1573.34	1291.5	positive	No Fragments	N,N-dimethyl-Safingol	BYBHBTCYJMUUDZ-PMACEKPBSA-N
459	232.1122	301.26	3446.49	2290.5	2547.21	3551.62	3216.07	3419.43	6802.75	4828.37	4622.63	4117.68	864.38	725.2	843.57	1319.18	933.96	1134.46	934.37	718.67	NA	NA	positive	No Fragments
460	399.1448	828.25	3338331	3059078	2481639	2825039.25	2393600	2460392.5	2662684	2810533	2524261.5	2812654.75	169746.84	75618.8	142334.58	219905.97	120894.16	172412.97	186892.73	135794.19	255125.23	204702.28	positive	No Fragments	2'-Hydroxypiscerythrinetin,3'-Angeloyloxy-4',6'-dihydroxy-2',5'-dimethoxychalcone,5'-Methoxycurcumin,5,3',4'-Trihydroxy-3,7-dimethoxy-6-prenylflavone,5,4'-Dihydroxy-3,3'-dimethoxy-7-prenyloxyflavone,5,7-Dihydroxy-3,6-dimethoxy-4'-prenyloxyflavone,5,7-Dihydroxy-3,8-dimethoxy-4'-prenyloxyflavone,5,7-Dihydroxy-3-methoxy-2-[3-methoxy-4-[(3-methyl-2-butenyl)oxy]phenyl]-4H-1-benzopyran-4-one,5-Hydroxy-…	BSOHKHJORVDTBW-UHFFFAOYSA-N,CWRZCQHHWZDORT-UHFFFAOYSA-N,DLIXREHRECIYQJ-UHFFFAOYSA-N,FGCOHIKLPLTZAH-UHFFFAOYSA-N,FGQYLXHJJYBZGT-UHFFFAOYSA-N,GNVQLNWJZAHMQS-UHFFFAOYSA-N,IDAXSSXPTYXRHT-UHFFFAOYSA-N,KONYWOHBNGVQST-UHFFFAOYSA-N,LDRUYSCHJOJOIO-UHFFFAOYSA-N,LOFJXYSYEDFQAI-UHFFFAOYSA-N,MEFKEPWMEQBLKI-AIRLBKTGSA-N,MQJGAHXKAZGEGI-NSLJXJERSA-N,SOFOHQOMTJOUFP-UHFFFAOYSA-N,URTJMLCOGKHVDK-OPUDBWHJSA-N,VADQDPH…
461	150.0585	657.59	2679284.5	2487407.75	2876953.25	2624847.75	2496364	2724164	3305785.25	2918391.5	2864478.75	2589803.25	3156590.25	2886354.75	3151866.25	3152311.25	2484450	2219820.25	3087877.25	2463671.75	3128638.75	2657135.25	positive	No Fragments	D-Methionine,L-Methionine,Methionine,Penicillamine,Racemethionine	FFEARJCKVFRZRR-BYPYZUCNSA-N,FFEARJCKVFRZRR-SCSAIBSYSA-N,FFEARJCKVFRZRR-UHFFFAOYNA-N,FFEARJCKVFRZRR-UHFFFAOYSA-N,VVNCNSJFMMFHPL-UHFFFAOYSA-N,VVNCNSJFMMFHPL-VKHMYHEASA-N
462	203.0527	672.68	155783.72	150091.95	127415.91	111268.98	102872.92	110083.06	133153.31	142063.44	161668.14	132285.5	109541.47	38297.08	137652.34	85512.45	87550.79	89163.92	133808.06	117038.21	100288.75	117844.94	positive	No Fragments	2-Deoxy-D-gluconate,3-Deoxyarabinohexonic acid,Allose,Alpha-D-Glucose,Beta-D-Galactose,Beta-D-Glucose,D-Aldose,D-Allose,D-Altrose,D-Fructose,D-Fuconate,D-Galactose,D-Glucose,D-Gulose,D-Hamamelose,D-Hexose,D-Idose,D-Mannose,D-Psicose,D-Sorbose,D-Tagatose,D-Talose,D-chiro-Inositol,Dihydroxyacetone (dimer),Fructose(pyranose),Galactose,L-Fructose,L-Fuconate,L-Galactose,L-Gulose,L-Rhamnonate,L-Sorbose…	BJHIKXHVCXFQLS-PQLUHFTBSA-N,BJHIKXHVCXFQLS-PYWDMBMJSA-N,BJHIKXHVCXFQLS-UYFOZJQFSA-N,CDAISMWEOUEBRE-CDRYSYESSA-N,CDAISMWEOUEBRE-GNIYUCBRSA-N,CDAISMWEOUEBRE-GPIVLXJGSA-N,CDAISMWEOUEBRE-LKPKBOIGSA-N,CDAISMWEOUEBRE-NIPYSYMMSA-N,CDAISMWEOUEBRE-SHFUYGGZSA-N,GZCGUPFRVQAUEE-KCDKBNATSA-N,KEQUNHIAUQQPAC-UHFFFAOYNA-N,LKDRXBCSQODPBY-AMVSKUEXSA-N,LKDRXBCSQODPBY-BGPJRJDNSA-N,LKDRXBCSQODPBY-IANNHFEVSA-N,LKDRXBC…
463	504.3205	210.28	554818.38	18466.22	33797.75	50875.12	28160.11	29282.03	67398.09	NA	3180670.25	981138.94	7222.5	5604.15	4441.46	10559.98	9806.99	9207.31	6781.84	6717.53	9229.77	7202.01	positive	No Fragments	dolichyl-4 phosphate	GYBNOAFGEKAZTA-QOLULZROSA-N
464	514.4195	209.89	23667.02	19786.46	14526.11	14417.98	14891.39	16297.34	25314.55	16439.84	92263.06	32251.02	8993.04	5843.93	7768.83	6110.89	5745.53	5326.55	4772.69	6756.65	6252.32	4598.52	positive	No Fragments
465	226.1804	254.06	1842010.25	2876319.5	666849	2597025.25	386391.81	386157.44	625498.13	645489.38	651853.56	823991.19	223910.75	270374.31	392363.38	294507.72	248445.33	340296.53	249714.59	323074.13	342889.81	195683.44	positive	No Fragments	(2S,6R,8S)-2,8-Dimethyl-1,7-dioxaspiro[5.5]undecane,(2S,6S,8S)-2,8-Dimethyl-1,7-dioxaspiro[5.5]undecane,(E)-3-Heptenyl 2-methylpropanoate,(Z)-3-Hexenyl 3-methylbutanoate,(Z)-3-Methyl-3-decenoic acid,(Z)-3-Methyl-4-decenoic acid,(x)-1-Nonen-3-yl acetate,10-hendecenoic acid,11-Undecanolactone,11-undecanolactone,2,3-Undecanedione,2,7-Diethyl-1,6-dioxaspiro[4.4]nonane,2,7-Dimethyl-1,6-dioxaspiro[4.6]…	AHOKGTBIWXGZNE-DCAQKATOSA-N,AHOKGTBIWXGZNE-OUAUKWLOSA-N,AIQLNKITFBJPFO-WAYWQWQTSA-N,ALWUKGXLBSQSMA-UHFFFAOYNA-N,AMLVNNDHFHTSBV-NTMALXAHSA-N,CIYDGNLCXUMCGG-KPPDAEKUSA-N,CRHITZQXHNFRAZ-FPLPWBNLSA-N,DFRXMRZQBMFKMI-SNAWJCMRSA-N,DRIWYILTZPGTFU-AATRIKPKSA-N,DRIWYILTZPGTFU-WAYWQWQTSA-N,DSMAUFFXECFFMC-UHFFFAOYNA-N,DZNVIZQPWLDQHI-UHFFFAOYNA-N,DZNVIZQPWLDQHI-UHFFFAOYSA-N,FRPZMMHWLSIFAZ-UHFFFAOYSA-N,GOXQRTZ…
466	348.0707	686.24	2226382.75	1125955.5	1445432.13	2145563.25	1569735.5	1768686.75	2464154.75	1971478.38	2005987.25	2491197.5	4643.94	1800.73	2371.36	11906.88	3536.46	4423.49	4452.66	3674.83	5232.39	5029.04	positive	No Fragments	2'-Deoxyguanosine 5'-monophosphate,2-(3,4-Dihydroxybenzoyloxy)-4,6-dihydroxybenzoate,2-Hydroxy-dAMP,2-Protocatechoylphloroglucinolcarboxylate,2-hydroxy-dAMP,3'-AMP,7-alpha-D-Ribosyladenine 5'-phosphate,AMP,Adenosine 2'-phosphate,Adenosine monophosphate,dGMP	GEQDRKVFKBSPSW-KVQBGUIXSA-N,GRXIELRCPYIEQI-UHFFFAOYSA-N,LNQVTSROQXJCDD-KQYNXXCUSA-N,LTFMZDNNPPEQNG-KVQBGUIXSA-N,NVOIXARBSSLBAS-KQYNXXCUSA-N,QDFHPFSBQFLLSW-KQYNXXCUSA-N,QDFHPFSBQFLLSW-VTHZCTBJSA-N,UDMBCSSLTHHNCD-KQYNXXCUSA-N
467	426.0478	686.44	51042.75	36751.23	37765.65	56716.96	51974.59	46980.21	68314.45	55551.99	75341.38	77047.63	NA	NA	NA	NA	NA	NA	NA	NA	NA	NA	positive	No Fragments
468	456.5863	687.85	31357.02	35653.43	27194.84	20113.18	23359.89	25593.53	30780.79	28515.35	17383.71	25385.87	1218.43	NA	NA	1546.91	NA	2295.29	NA	NA	1864.09	1734.42	positive	No Fragments
469	392.0344	686.62	9972.51	6397.61	7162.32	11929.57	5956.37	6811.84	9806.12	9537.67	9360.34	15302.68	NA	NA	NA	NA	NA	NA	NA	NA	NA	NA	positive	No Fragments
470	229.1297	767.68	2248746.5	1359798.13	2007467.88	1667762.75	1711548.13	1807816.13	1914354.88	1979471.88	1951985.63	2312862.75	126191.15	85159.98	154183.19	147470.53	63786.14	106956.13	108189.56	94316.43	112479.36	111910.05	positive	No Fragments	5-Guanidino-3-methyl-2-oxopentanoate,Deoxyguanidinoproclavaminic acid	HLXRGRMMMNFZHD-UHFFFAOYSA-N,UYADDEKIZFRINK-LURJTMIESA-N
471	296.098	765.94	188249.59	93422.04	153684.61	190303.44	157779.66	196964.77	207623.86	177099.81	134783.59	137356.78	14121.33	4036.8	13726.87	21373.06	11878.68	16238.22	15250.33	10206.14	17004.54	15501.79	positive	No Fragments	Fluometuron,Parafluron	CDHBAZHPEVDWMO-UHFFFAOYSA-N,RZILCCPWPBTYDO-UHFFFAOYSA-N
472	338.0767	762.71	101998.82	91183.86	84478.38	84171.9	69500.45	81819.63	135026.52	99708.95	78583.52	90022.43	3497.49	1297.59	3820.05	5701.31	3724.1	3952.05	4294.21	2112.95	4725.47	4906.62	positive	No Fragments	PC(0:0/2:0),PC(2:0/0:0),Rosinidin	GNONHFYAESLOCB-UHFFFAOYSA-O,RYCNUMLMNKHWPZ-SNVBAGLBSA-N,ZHRISDYJXKPXAW-SNVBAGLBSA-N
473	372.5454	771.82	75851.25	66134.2	67296.67	76069.8	63160.02	88741.43	79310.83	71821.08	64759.71	86051.39	5809.93	2168.27	2877.03	7059.26	3331.54	4651.04	4477.28	3488.38	7175.06	5690.04	positive	No Fragments
474	249.1447	767.97	87514.98	62813.87	88258.47	63145.76	66153.92	85576.49	82442.63	82996.98	81729.59	83592.04	1546.65	837.5	1545.44	1619.52	1504.46	1473.39	1520.67	1310.2	1858.93	1326.57	positive	No Fragments	2-Deoxy-2-dimethylamino-alpha-D-Glucose,Miglitol,N-Ethylglycocyamine	CTNBESGEKMCKRZ-AACCOFLISA-N,IBAQFPQHRJAVAV-ULAWRXDQSA-N,UNIOAPGQAGSMOR-PVFLNQBWSA-N
475	412.1959	765.39	63869.83	42451.05	47104.07	45026.43	30828.33	34397.39	66917.36	53275.5	41822.24	50748.38	NA	NA	NA	NA	NA	NA	NA	NA	NA	NA	positive	No Fragments	Alfuzosin,O-Desmethylvenlafaxine glucuronide	VNRFTNKWISCOMJ-DZOWGOHPNA-N,WNMJYKCGWZFFKR-UHFFFAOYSA-N
476	271.1264	767.87	17780.01	29188.21	24056.13	17195.36	24812.57	20614.97	20801.16	25270.07	27579.5	27935.73	NA	NA	NA	NA	NA	896.59	827.25	NA	853.91	1309.51	positive	No Fragments	2-Deoxy-2-dimethylamino-alpha-D-Glucose,Miglitol,N-Desmethylpromazine,N-Ethylglycocyamine	CTNBESGEKMCKRZ-AACCOFLISA-N,IBAQFPQHRJAVAV-ULAWRXDQSA-N,UNIOAPGQAGSMOR-PVFLNQBWSA-N,WOCOVPRTRIBGFZ-UHFFFAOYSA-N
477	235.0928	763.42	13847.28	11151.75	10927.91	10782.57	11707.08	9713.46	17369.42	17042.36	12013.67	9440.48	NA	2533	NA	NA	NA	NA	NA	NA	NA	NA	positive	No Fragments	Aspartyl-Threonine,L-beta-aspartyl-L-threonine ,Threoninyl-Aspartate	IOWJRKAVLALBQB-UHFFFAOYSA-N,NTQDELBZOMWXRS-UHFFFAOYSA-N,XPMVVZFGFJOFSL-UHFFFAOYSA-N
478	317.2185	772.86	8255.96	8424.86	8679.74	15178.91	10277.58	13947.87	15734.72	12719.4	9238.19	8981.46	NA	NA	NA	NA	NA	NA	NA	NA	NA	NA	positive	No Fragments
479	274.1513	766.18	8732.5	3889.5	7007.46	6211.26	6148.06	7108.4	5297.68	4697.53	4599.12	6175.81	3974.12	3293.93	4388.38	5724.18	3177.72	3315.73	4147.18	3676.63	3518.87	3497.67	positive	No Fragments	L-Acetopine	LJNDQMBPIQGDNB-UHFFFAOYNA-N
480	229.1549	598.29	2288604.25	2024386.13	2104546.75	1998143.88	1796697.63	2300883	2044936	2053317.38	1470627.5	2032260	209182.84	63279.73	197637.25	265544.84	138274.95	228956.36	171883.72	116493.86	265742.34	227628.78	positive	No Fragments	(E)-2-Butenyl-4-methyl-threonine,7-oxo-8-amino-nonanoic acid,8-Amino-7-oxononanoate,Isoleucyl-Proline,L-isoleucyl-L-proline ,L-leucyl-L-proline ,Leucyl-Proline,N-Heptanoylglycine,Polyethylene glycol	BBIXOODYWPFNDT-UHFFFAOYSA-N,GUAHPAJOXVYFON-UHFFFAOYSA-N,RNFCYFVPNIXAHP-UHFFFAOYSA-N,RPALEGQGCGCFCX-FIWMUJSFSA-N,VTJUNIYRYIAIHF-UHFFFAOYSA-N
481	241.1548	593.22	153503.53	177573.63	133758.92	155583.13	131970.48	186306.97	160174.48	167719.13	127550.66	138929.27	15111.72	5524.49	14732.63	20623.56	13847.39	NA	16320.83	9149.34	20753.76	15393.4	positive	No Fragments	Ecgonine methyl ester,N-Methylnicotinium,Neotussilagine,Pirbuterol,Tussilagine	HIOROZIUERMMRQ-UHFFFAOYSA-N,LADVYSUMGRTFSZ-QXFUBDJGSA-N,LADVYSUMGRTFSZ-UHFFFAOYNA-N,QIQNNBXHAYSQRY-ABIFROTESA-N,VQDBNKDJNJQRDG-UHFFFAOYSA-N
482	295.129	592.56	76781.09	69603.4	52489.91	44233.75	41923.43	53506.51	46813.24	49160.32	48159.2	58830.01	6140.04	5061.54	7006.42	7413.94	5115.04	5818.05	6739.3	4242.22	6168.22	5162.72	positive	No Fragments	4'-tert-Butyl-2',6'-dimethyl-3',5'-dinitroacetophenone,Aspartame,Dihydroferuloylglycine,Glutamylphenylalanine,Hydroxyprolyl-Tyrosine,L-gamma-Glutamyl-beta-phenyl-beta-L-alanine,N-Acetylvanilalanine,N-gamma-L-Glutamyl-L-phenylalanine,Tyrosyl-Hydroxyproline	FTWOPDCJCRFTHX-UHFFFAOYSA-N,IAOZJIPTCAWIRG-QWRGUYRKSA-N,IAOZJIPTCAWIRG-UHFFFAOYSA-N,IDPGQVFKQDLMJA-UHFFFAOYSA-N,KYOLCXJAAOGMSB-UHFFFAOYSA-N,UKDKTHYZLXZOSS-UHFFFAOYSA-N,WXCMHFPAUCOJIG-UHFFFAOYSA-N,XHHOHZPNYFQJKL-QWRGUYRKSA-N,XHHOHZPNYFQJKL-UHFFFAOYNA-N,YCUOBBBUKFJPOD-UHFFFAOYSA-N
483	276.1192	597.2	48617.82	48853.43	44061.74	41788.55	33322.94	45151.58	42614.33	43593.29	31652.76	33896.12	4484.12	2117.06	4403.27	4846.8	1776.53	2476.7	3210.76	3224.49	3305.65	3926.59	positive	No Fragments	(5-L-Glutamyl)-L-glutamine,Aspartyl-Threonine,Gamma-Glutamyl Glutamine,L-beta-aspartyl-L-threonine ,N-Succinyl-L-citrulline,Norophthalmic acid,Threoninyl-Aspartate	IOWJRKAVLALBQB-UHFFFAOYSA-N,JBFYFLXEJFQWMU-WDSKDSINSA-N,NTQDELBZOMWXRS-UHFFFAOYSA-N,RPVCUZZJCXVVDW-WDSKDSINSA-N,XPMVVZFGFJOFSL-UHFFFAOYSA-N,ZSZFGMMEPZVGMH-LURJTMIESA-N
484	312.1305	600	27944.24	28072.07	30491.88	33172.96	32052.98	39989.39	38006.95	31514.75	24622.43	24527.55	3045.4	1842.27	2278.78	3726.63	3084.41	1876.8	2885.4	2164.77	2656.04	3119.9	positive	No Fragments	1,7-Dimethylguanosine,6-Hydroxyl-1,6-dihydropurine ribonucleoside,Aspartyl-Histidine,Histidinyl-Aspartate,N2,N2-Dimethylguanosine	AISVAXNALHBFPC-IOSLPCCCSA-N,HSPSXROIMXIJQW-UHFFFAOYSA-N,MDCTVRUPVLZSPG-UHFFFAOYSA-N,RSPURTUNRHNVGF-IOSLPCCCSA-N,WGRXVKRHIMUTPD-HRNNJVHXSA-N
485	254.1112	599.87	20333.81	18746.81	20027.34	31036.25	35813.27	31296.88	21889	20479.4	23709.23	36935.13	NA	NA	NA	NA	NA	NA	NA	NA	NA	NA	positive	No Fragments	2-Amino-4-[(2-hydroxy-1-oxopropyl)amino]butanoic acid,Alanyl-Threonine,Asparaginyl-Valine,Diaminopimelic acid,LL-2,6-Diaminoheptanedioate,N-(gamma-Glutamyl)ethanolamine,Threoninyl-Alanine,Valyl-Asparagine,diamino-pimelic acid,meso-2,6-Diaminoheptanedioate	BKHCIFAZUHUBPL-JKYOMAOYNA-N,BUQICHWNXBIBOG-UHFFFAOYSA-N,DGBJQQBLTDLFMF-UHFFFAOYSA-N,GMKMEZVLHJARHF-SYDPRGILSA-N,GMKMEZVLHJARHF-WHFBIAKZSA-N,KWBQPGIYEZKDEG-UHFFFAOYSA-N,VPZKQTYZIVOJDV-UHFFFAOYSA-N,WITCOKQIPFWQQD-UHFFFAOYSA-N
486	281.1136	589.67	25818.19	29397.77	26797	17694.92	12297.8	21373.76	18713.59	16887.12	15289.54	24640.47	2197.24	1505.91	1699.04	2398.94	1311.03	1254.11	1798	1184.91	2069.56	1964.99	positive	No Fragments	Aspartyl-Phenylalanine,L-Aspartyl-L-phenylalanine,L-beta-aspartyl-L-phenylalanine ,Phenylalanyl-Aspartate	HWMGTNOVUDIKRE-UHFFFAOYSA-N,KDGAYJIGGCDHPH-UHFFFAOYSA-N,YZQCXOFQZKCETR-UHFFFAOYSA-N,YZQCXOFQZKCETR-UWVGGRQHSA-N
487	235.0926	599.08	23858.71	27119.86	20702.54	20160.21	16255.89	18609.82	20425.98	15811.36	13447.5	22142.36	NA	NA	NA	NA	NA	NA	NA	NA	NA	NA	positive	No Fragments	Aspartyl-Threonine,L-beta-aspartyl-L-threonine ,Threoninyl-Aspartate	IOWJRKAVLALBQB-UHFFFAOYSA-N,NTQDELBZOMWXRS-UHFFFAOYSA-N,XPMVVZFGFJOFSL-UHFFFAOYSA-N
488	256.0696	592.63	12859.09	14968.12	14419.29	20755.99	17753.94	26810.04	21400.9	18463.34	16690.32	14000.62	NA	NA	NA	NA	NA	NA	NA	NA	NA	NA	positive	No Fragments	Alanyl-Gamma-glutamate,Alanyl-Glutamine,Gamma-glutamyl-Alanine,Glutaminyl-Alanine,N-Acetyl-L-citrulline,N-a-Acetylcitrulline	FAQVCWVVIYYWRR-UHFFFAOYSA-N,HJCMDXDYPOUFDY-UHFFFAOYSA-N,WMQMIOYQXNRROC-LURJTMIESA-N,WMQMIOYQXNRROC-UHFFFAOYSA-N,XEMDRWVKLPUYDR-UHFFFAOYSA-N
489	269.1246	593.74	24315.89	22337.72	13115.23	11757.99	12745.17	15629.26	14114.46	14285.26	16136.99	23131.87	3673.61	2524.75	3915.73	3860.96	2693.86	3509.04	3271.66	2585.38	3530.2	3772.9	positive	No Fragments	Acetylcarnosine,Deoxycoformycin,Deoxycytidine,Dexrazoxane,Histidinyl-Hydroxyproline,Hydroxyprolyl-Histidine,Pentostatin	BKAYIFDRRZZKNF-SECBINFHSA-N,BMKDZUISNHGIBY-ZETCQYMHSA-N,CKTSBUTUHBMZGZ-SHYZEUOFSA-N,FPVKHBSQESCIEP-JQCXWYLXSA-N,JZJSKYCAKGGJBO-UHFFFAOYSA-N,WEUKYXZXBBLBOY-UHFFFAOYSA-N
490	340.1506	600.26	19577.82	16972.92	21300.29	17093.09	13941.93	18585.1	17507.56	16113.58	11212.62	14142.36	2877.75	1380.13	2833.08	4045.76	1575.3	2551	2519.5	1522.98	3444.02	2285.07	positive	No Fragments
491	237.0695	598.73	16569.03	16912.42	19609.89	12652.54	12959.21	14658.25	16147.85	14708.47	12288.64	13902.1	NA	NA	NA	NA	NA	NA	NA	NA	NA	NA	positive	No Fragments	Zileuton	MWLSOWXNZPKENC-UHFFFAOYSA-N
492	298.1016	596.21	11091.7	9586.65	10033.65	16024.13	11625.74	17046.86	14779.25	13065.23	14202.8	11751.38	NA	NA	NA	NA	NA	NA	NA	NA	NA	NA	positive	No Fragments	(5-L-Glutamyl)-L-glutamine,Aspartyl-Threonine,Gamma-Glutamyl Glutamine,L-Menthone 1,2-glycerol ketal,L-beta-aspartyl-L-threonine ,N-Succinyl-L-citrulline,Norophthalmic acid,Threoninyl-Aspartate	IOWJRKAVLALBQB-UHFFFAOYSA-N,JBFYFLXEJFQWMU-WDSKDSINSA-N,MOHAAJWDZWJRHY-UHFFFAOYSA-N,NTQDELBZOMWXRS-UHFFFAOYSA-N,RPVCUZZJCXVVDW-WDSKDSINSA-N,XPMVVZFGFJOFSL-UHFFFAOYSA-N,ZSZFGMMEPZVGMH-LURJTMIESA-N
493	132.092	781.22	2229270.25	1576421.5	1753220.25	1304337.5	1242777.5	1182163.63	1400218.25	1765067.75	1081346.88	1343224.75	1317509.13	1003831.94	1190484	1207256.5	854787.31	1038661.13	942079.38	1113839.25	945522.19	1206117.75	positive	No Fragments
494	142.9482	792.9	13121.98	22952.52	12365.02	12771.5	8039.21	9267.88	13831.45	11460.97	10242.55	12672.17	5952.14	6378.19	10120.74	9646.11	6350.94	7934.43	8350.21	6994.65	8829.76	8012.69	positive	No Fragments	Dibasic sodium phosphate	BNIILDVGGAEEIG-UHFFFAOYSA-L
495	175.1079	790.06	2034219.63	1511949.63	1941264.63	2067788.5	2007426.88	2207430.25	2173746.25	2045493.5	1548396.5	1571742	214396.03	107290.3	188286.33	357229.13	189871.52	262621.94	241100.33	312433.56	285503.47	236870.8	positive	No Fragments	1,4-Dideoxy-1,4-imino-D-ribitol,Glycyl-Valine,L-2-Amino-5-hydroxypentanoic acid,L-Theanine,N-Acetylornithine,N-Hydroxy-L-valine,N-Lactoyl ethanolamine,N5-Ethyl-L-glutamine,Valyl-Glycine	CZWARROQQFCFJB-UHFFFAOYNA-N,DATAGRPVKZEWHA-UHFFFAOYSA-N,DATAGRPVKZEWHA-YFKPBYRVSA-N,IOUPEELXVYPCPG-UHFFFAOYSA-N,JRLGPAXAGHMNOL-LURJTMIESA-N,OQEBIHBLFRADNM-UHFFFAOYNA-N,PXEKBQAJOBYINU-BYPYZUCNSA-N,RZCHTMXTKQHYDT-UHFFFAOYSA-N,STKYPAFSDFAEPH-UHFFFAOYSA-N
496	190.1187	788.95	1023263.88	806216.13	878538.38	796285.88	767753.13	920113.81	842088.38	1081751.13	711769.94	801228.75	127102.85	67424.13	104239.11	154524.66	92441.17	116245.68	123804.23	101578.16	146262.73	137492.95	positive	No Fragments	Homocitrulline,L-Homocitrulline	XIGSAGMEBXLVJJ-YFKPBYRVSA-N
497	364.0654	789.52	42900.97	18868.17	28758.63	38852.6	23075.22	38894.39	41138.27	47145.77	34874.7	47460.87	NA	NA	NA	NA	NA	NA	NA	NA	NA	NA	positive	No Fragments	8-Oxo-dGMP,Cyclic pyranopterin monophosphate,Digallate,GMP,Guanosine 3'-phosphate,Guanosine monophosphate,Precursor Z	AQIVLFLYHYFRKU-KLFYCJEISA-N,AQIVLFLYHYFRKU-VPENINKCSA-N,COVFEVWNJUOYRL-UHFFFAOYSA-N,CZAKJJUNKNPTTO-AJFJRRQVSA-N,RQFCJASXJCIDSX-UUOKFMHZSA-N,ZDPUTNZENXVHJC-UUOKFMHZSA-N
498	266.1236	792.75	44320.05	24420.25	33925.07	25045.48	25965.12	31954.53	25749.87	27036.75	27374.67	25140.84	16700.83	13453.12	17518.13	22949.98	15738.36	17285.12	15110.75	12319.45	19931.4	16785.01	positive	No Fragments	D-1-[(3-Carboxypropyl)amino]-1-deoxyfructose	HUEOABWGBTXQNF-LGFOQWRMNA-N
499	375.1149	789.7	21056.62	18809.42	23829.59	16671.07	17911.3	21785.13	23403.01	23515.62	17810.9	21072.34	NA	NA	NA	NA	NA	NA	NA	NA	NA	NA	positive	No Fragments	Dibenzo[h,rst]pentaphene	LMNAZSSKDBUVFA-UHFFFAOYSA-N
500	795.1915	795.02	22901.27	12508.64	12389.11	19383.53	17044.06	18684.27	16153.46	15725.16	17937.24	19248.97	NA	NA	NA	NA	NA	NA	NA	NA	NA	NA	positive	No Fragments
501	508.0037	787.43	18092.67	11732	9981.68	10446.88	6824.54	7729.63	10841.56	8008.08	14160.81	10231.41	4955.79	2051.75	3415.11	6294.58	3818.68	5131.29	5660.34	3944.95	7770.89	6311.74	positive	No Fragments	2-Hydroxy-dATP,2-hydroxy-dATP,ATP,Adenosine triphosphate,dGTP	HAAZLUGHYHWQIW-KVQBGUIXSA-N,UOACBPRDWRDEHJ-KVQBGUIXSA-N,ZKHQWZAMYRWXGA-KQYNXXCUSA-N
502	138.0551	670.94	1536441.38	1565394.63	1740657.75	2029815.25	1699008.63	2119610.25	2207282.75	1809776.13	1369463.13	1546441.38	175163.48	111959.27	167129.28	184359.16	124120.23	143963.83	130713.48	126972.56	181087.5	149407.98	positive	No Fragments	2-Aminobenzoic acid,2-Furancarboxaldehyde,2-Nitrotoluene,2-Pyridylacetic acid,3-Nitrotoluene,3-Pyridylacetic acid,4-Aminobenzoate,4-Nitrotoluene,Anthranilate,Furfural,Methyl nicotinate,N-Methylnicotinate,Protoanemonin,Salicylamide,Trigonelline,m-Aminobenzoic acid,p-Aminobenzoic acid	ALYNCZNDIQEVRV-UHFFFAOYSA-N,BPSNETAIJADFTO-UHFFFAOYSA-N,HYBBIBNJHNGZAN-UHFFFAOYSA-N,PLAZTCDQAHEYBI-UHFFFAOYSA-N,QZYHIOPPLUPUJF-UHFFFAOYSA-N,RNYZJZKPGHQTJR-UHFFFAOYSA-N,RWZYAGGXGHYGMB-UHFFFAOYSA-N,SKZKKFZAGNVIMN-UHFFFAOYSA-N,WGNUNYPERJMVRM-UHFFFAOYSA-N,WWNNZCOKKKDOPX-UHFFFAOYSA-N,XFDUHJPVQKIXHO-UHFFFAOYSA-N,YNBADRVTZLEFNH-UHFFFAOYSA-N,ZPTVNYMJQHSSEA-UHFFFAOYSA-N
503	177.0872	659.56	326332.47	309032.53	192122.17	115256.74	135561.03	150580.36	180411.56	195505.11	193032.41	244487.25	7421.58	5577.78	6383.54	6315.04	5687.37	4223.65	4810.35	7488.28	7066.9	4591.81	positive	No Fragments	(+)-threo-2-Amino-3,4-dihydroxybutanoic acid,2-Hydroxymethylserine,4-Hydroxy-L-threonine,Alanyl-Serine,D-Alanyl-D-serine,Glycyl-Threonine,Serinyl-Alanine,Threoninyl-Glycine	BIYXEUAFGLTAEM-UHFFFAOYSA-N,IPWKGIFRRBGCJO-QWWZWVQMSA-N,IPWKGIFRRBGCJO-UHFFFAOYSA-N,JBNUARFQOCGDRK-GBXIJSLDSA-N,JBNUARFQOCGDRK-UHFFFAOYNA-N,OLIFSFOFKGKIRH-UHFFFAOYSA-N,SSJMZMUVNKEENT-UHFFFAOYSA-N,ZRPDXDBGEYHEBJ-UHFFFAOYSA-N
504	212.0531	671.55	289303.63	178005.31	208845.38	255396.16	194426.61	178119.09	169646.77	153595.5	128745.48	123352.72	4765.67	NA	6058.22	9342.01	NA	5248.22	5254.96	6154.7	6425.46	4336.43	positive	No Fragments	(R)-2-Hydroxyglutarate,(R)-2-Methylmalate,(S)-2-Hydroxyglutarate,(S)-2-Methylmalate,2-Dehydro-3-deoxy-D-xylonate,2-Dehydro-3-deoxy-L-arabinonate,2-Hydroxyglutarate,3-Hydroxyglutaric acid,AminoDHQ,Citramalate,Citramalic acid,D-2-Hydroxyglutaric acid,D-Arabinono-1,4-lactone,D-Xylono-1,4-lactone,D-Xylono-1,5-lactone,D-Xylonolactone,D-erythro-3-Methylmalate,D-threo-3-Methylmalate,Glutarylglycine,L-2-…	CUOKHACJLGPRHD-BXXZVTAOSA-N,CUOKHACJLGPRHD-FLRLBIABSA-N,CUOKHACJLGPRHD-JJYYJPOSSA-N,CUOKHACJLGPRHD-NUNKFHFFSA-N,CUOKHACJLGPRHD-YVZJFKFKSA-N,HWXBTNAVRSUOJR-GSVOUGTGSA-N,HWXBTNAVRSUOJR-UHFFFAOYSA-N,HWXBTNAVRSUOJR-VKHMYHEASA-N,NBLKTRLPZFCMJG-UHFFFAOYSA-N,NPYQJIHHTGFBLN-HRFVKAFMSA-N,NPYQJIHHTGFBLN-PWNYCUMCSA-N,NPYQJIHHTGFBLN-STHAYSLISA-N,RFMMMVDNIPUKGG-UHFFFAOYSA-N,RFMMMVDNIPUKGG-YFKPBYRVSA-N,UKCSFKL…
505	172.0605	678.35	280193.75	235674.95	221053.7	279769.44	239499.19	265366.41	245026.48	231935.14	179622.31	170325.97	5720.52	2736.52	4731.2	8725.89	5373.88	5433.69	5413.82	6927.56	7008.79	4922.93	positive	No Fragments	(E)-Glutaconate,2,3,4,5-Tetrahydrodipicolinate,2,5-Dioxopentanoate,2-Formyloxymethylclavam,2-Hydroxyglutaric acid lactone,2-Methylmaleate,2-Pentendioate,4,5-Dioxopentanoate,5-Amino-5-deoxy-3-dehydroshikimate,Acetylpyruvate,Citraconic acid,Gamma-delta-Dioxovaleric acid,Glutaconic acid,Itaconate,Itaconic acid,Mesaconate,Mesaconic acid,Methyl hydrogen fumarate,Tetrahydrodipicolinate	CFRVNACMJWVDID-VDTYLAMSSA-N,CXMBCXQHOXUCEO-BYPYZUCNSA-N,CXMBCXQHOXUCEO-UHFFFAOYSA-N,HNEGQIOMVPPMNR-IHWYPQMZSA-N,HNEGQIOMVPPMNR-NSCUHMNNSA-N,LVHBHZANLOWSRM-UHFFFAOYSA-N,NKHAVTQWNUWKEO-IHWYPQMZSA-N,NTKDYXWKDJOXSZ-XINAWCOVSA-N,QVADRSWDTZDDGR-UHFFFAOYNA-N,UNRQTHVKJQUDDF-UHFFFAOYSA-N,VHKNBDIQDAXGBL-UHFFFAOYSA-N,XVOUMQNXTGKGMA-OWOJBTEDSA-N,YHUFRVYVNKGICT-UHFFFAOYSA-N
506	203.1028	663.39	165291.06	132499.03	138478.84	126080.56	129438.38	147190.98	164415.05	170497.28	106362.61	111649.78	55581.3	38779.37	52426.17	49394.04	40656.93	41964.13	49064.57	37546.8	48599.86	45056.79	positive	No Fragments	(±)-2,2'-Iminobispropanoic acid,3-Amino-2,3-dideoxy-scyllo-inosose,4-Methyl-L-glutamate,Acetylhomoserine,Alanopine,Alanyl-Hydroxyproline,Aminoadipic acid,Coprine,D-Alanyl-(R)-lactate,Hydroxyprolyl-Alanine,L-2-Aminoadipate,L-Coprine,L-Glutamate methylester,N-Methyl-L-glutamate,O-Acetyl-L-homoserine,Proclavaminic acid,Prolyl-Serine,Serinyl-Proline,beta-Alanopine	AFWBWPCXSWUCLB-UHFFFAOYSA-N,FCXZBWSIAGGPCB-UHFFFAOYNA-N,FCXZBWSIAGGPCB-YFKPBYRVSA-N,FIOHTMQGSFVHEZ-UHFFFAOYNA-N,FIOHTMQGSFVHEZ-UHFFFAOYSA-N,FSUGCKMUTGKWIE-YGIVHSIPSA-N,KRKRAOXTGDJWNI-BKLSDQPFSA-N,KYHSUPXEBSYFGK-UHFFFAOYSA-N,NMCINKPVAOXDJH-VDTYLAMSSA-N,OAWHMSFCLIYBHE-SCSAIBSYSA-N,OEEZRBUCLFMTLD-UHFFFAOYSA-N,OEEZRBUCLFMTLD-YFKPBYRVSA-N,OYIFNHCXNCRBQI-BYPYZUCNSA-N,OYIFNHCXNCRBQI-UHFFFAOYSA-N,PHMGRHJ…
507	163.0602	662.59	162881.88	145694.2	110368.5	90936.67	76148.47	120543.06	144117.61	102462.11	161159.22	136043.91	39069.36	20480.22	37034.09	42363.6	36967.54	34801.54	41520.98	29288.89	41789.88	36953.68	positive	No Fragments	(2R,3S)-2,3-Dimethylmalate,(R)-2-Ethylmalate,(R)-3,3-Dimethylmalate,(S)-2-(Hydroxymethyl)glutarate,1,5-Anhydro-D-fructose,2(R)-Hydroxyadipic acid,2-Dehydro-3-deoxy-D-fuconate,2-Dehydro-3-deoxy-L-fuconate,2-Dehydro-3-deoxy-L-rhamnonate,2-Deoxy-scyllo-inosose,2-Hydroxy-2-ethylsuccinic acid,2-Hydroxyadipate,2-Hydroxyadipic acid,2S-hydroxyadipic acid,3,6-Anhydrogalactose,3,6-Anhydroglucose,3-Ethylmal…	CXKKSSKKIOZUNR-ZLUOBGJFSA-N,DTUGXZBPWDHASD-UHFFFAOYNA-N,FFYPMLJYZAEMQB-UHFFFAOYSA-N,FRIWJYNKZPJVRL-IMJSIDKUSA-N,FRIWJYNKZPJVRL-IUYQGCFVSA-N,FRIWJYNKZPJVRL-QWWZWVQMSA-N,GZYCZKBRQBKGJW-FSZQNWAESA-N,IEPDKRIDROAXQP-UHFFFAOYSA-N,JUCRENBZZQKFGK-UHFFFAOYSA-N,KSAIICDEQGEQBK-VKHMYHEASA-N,NPOAOTPXWNWTSH-UHFFFAOYSA-N,OCLOLUFOLJIQDC-HSUXUTPPSA-N,OCLOLUFOLJIQDC-UHFFFAOYNA-N,OTTXIFWBPRRYOG-BYPYZUCNSA-N,OTTXIFW…
508	157.0973	669.63	122100.95	117055.25	136255.03	130799.12	123134.92	159646.08	140116.05	129319.16	120388.73	121961.14	3305.04	1870.71	3544.31	5898.56	3106.03	3515.98	2667.38	2765.49	4148.58	3608.35	positive	No Fragments	3-Acetamidopropanal,4-Amino-2-methylenebutanoic acid,Acetamidopropanal,D-Proline,L-Proline,Proline,Pterolactam	ARJPPNFIEQKVBB-UHFFFAOYSA-N,FTWHFXMUJQRNBK-UHFFFAOYSA-N,ONIBWKKTOPOVIA-BYPYZUCNSA-N,ONIBWKKTOPOVIA-SCSAIBSYSA-N,ONIBWKKTOPOVIA-UHFFFAOYSA-N,VULIHENHKGDFAB-UHFFFAOYSA-N
509	279.1189	667.35	85753.37	71329	77114.13	113554.8	94021.03	107921.56	115067.34	95615.92	63280.13	54689.6	1261.32	NA	1486.15	1654.34	1927.33	NA	1231.89	2126.69	1396.63	1211.39	positive	No Fragments	8-[(Aminomethyl)sulfanyl]-6-sulfanyloctanoic acid,Fructoseglycine,Glycolyl-D-mannosamine,N-(1-Deoxy-1-fructosyl)glycine,N-Acetyl-D-glucosaminate,N-Glycolyl-D-glucosamine	KSWRTSFNOKOHBE-BIAPBZAGSA-N,KSWRTSFNOKOHBE-PNAXYBNRSA-N,LZKNVSNNPRQZJB-DBRKOABJSA-N,UKKRCTOBKMVJGX-GCPSPYDWNA-N,YGUYJMQMTNJNFS-ZRXQTJIPNA-N,YNZQCBXDUUGFIX-UHFFFAOYSA-N
510	226.0686	672.84	110760.89	52381.43	63717.87	78568.78	53481.3	57593.36	50596.55	40460.14	32504.99	29705.21	NA	NA	NA	1252.08	1019.51	1255.2	1254.73	NA	NA	NA	positive	No Fragments	(2R,3S)-2,3-Dimethylmalate,(R)-2-Ethylmalate,(R)-3,3-Dimethylmalate,(S)-2-(Hydroxymethyl)glutarate,1,5-Anhydro-D-fructose,2(R)-Hydroxyadipic acid,2-Dehydro-3-deoxy-D-fuconate,2-Dehydro-3-deoxy-L-fuconate,2-Dehydro-3-deoxy-L-rhamnonate,2-Deoxy-scyllo-inosose,2-Hydroxy-2-ethylsuccinic acid,2-Hydroxyadipate,2-Hydroxyadipic acid,2S-hydroxyadipic acid,3,6-Anhydrogalactose,3,6-Anhydroglucose,3-Ethylmal…	CXKKSSKKIOZUNR-ZLUOBGJFSA-N,DTUGXZBPWDHASD-UHFFFAOYNA-N,FFYPMLJYZAEMQB-UHFFFAOYSA-N,FRIWJYNKZPJVRL-IMJSIDKUSA-N,FRIWJYNKZPJVRL-IUYQGCFVSA-N,FRIWJYNKZPJVRL-QWWZWVQMSA-N,FTTGAAZKBNZDCZ-LURJTMIESA-N,GZYCZKBRQBKGJW-FSZQNWAESA-N,IEPDKRIDROAXQP-UHFFFAOYSA-N,IYYZUPMFVPLQIF-UHFFFAOYSA-N,JUCRENBZZQKFGK-UHFFFAOYSA-N,KSAIICDEQGEQBK-VKHMYHEASA-N,NPOAOTPXWNWTSH-UHFFFAOYSA-N,OCLOLUFOLJIQDC-HSUXUTPPSA-N,OCLOLUF…
511	245.161	675.24	52128.54	69292.31	40333.56	46139.07	59563.95	55666.68	50412.52	42388.88	50724.5	47948.04	6444.88	1771.65	5595.48	8295.77	4094.89	7381.51	4632.82	4392.92	6969.43	5264.04	positive	No Fragments	Glycyl-Lysine,Lysyl-Glycine	HGNRJCINZYHNOU-UHFFFAOYSA-N,IKAIKUBBJHFNBZ-UHFFFAOYSA-N
512	146.0601	671.8	64317.45	36166.47	40803.73	41517.57	28713.65	32792.29	44704.45	43558.89	42142.67	43932.07	16593.25	9368.55	15790.33	19503.48	12041.51	14669.08	12614.37	11358.76	16233.66	13281.14	positive	No Fragments	1H-Indole-3-carboxaldehyde,2(1H)-Quinolinone,3-Methyleneoxindole,4-Hydroxyquinoline,8-Hydroxyquinoline,Indole-3-carboxaldehyde,Isocarbostyril,Quinolin-2-ol	IGXUUWYVUGBMFT-UHFFFAOYSA-N,LISFMEBWQUVKPJ-UHFFFAOYSA-N,MCJGNVYPOGVAJF-UHFFFAOYSA-N,OLNJUISKUQQNIM-UHFFFAOYSA-N,PMZDQRJGMBOQBF-UHFFFAOYSA-N,VDBNYAPERZTOOF-UHFFFAOYSA-N
513	251.1391	665.43	47123.04	44887.7	50864.52	48295.99	39493.77	49004.56	53130.05	54688.21	43021.29	44979.77	NA	NA	NA	NA	NA	NA	NA	NA	NA	NA	positive	No Fragments	3-Hydroxymelatonin,4-Coumaroyl-2-hydroxyputrescine,Anhalamine,Heptabarbital,N-Caffeoylputrescine,Paucine,Propoxur,Tyr-OEt,p-Lactophenetide	DVQVXTPSJBCBJI-UHFFFAOYSA-N,DWMWOUAIGKAJNF-UHFFFAOYNA-N,GHZNWXGYWUBLLI-UHFFFAOYSA-N,ISRUGXGCCGIOQO-UHFFFAOYSA-N,KTZNZCYTXQYEHT-GQCTYLIASA-N,KTZNZCYTXQYEHT-XQRVVYSFSA-N,PAZQYDJGLKSCSI-UHFFFAOYSA-N,SBBWEQLNKVHYCX-JTQLQIEISA-N,XBVRGBGSLROQIA-ZZXKWVIFSA-N
514	186.0764	670.45	53505.65	29921.41	38352.1	42859.5	33383.95	37062.36	40771.37	33906.32	25072.37	23563.67	2595.15	1714.67	3063.38	3945.87	3248.64	2118.55	2871.36	2102.67	2582.08	2080.27	positive	No Fragments	(E)-2-Methylglutaconic acid,(E)-hex-2-enedioic acid,1,5-Anhydro-4-deoxy-D-glycero-hex-1-en-3-ulose,1,5-Anhydro-4-deoxy-D-glycero-hex-3-en-2-ulose,2,3-Dimethylmaleate,2-Hydroxy-2-(hydroxymethyl)-2H-pyran-3(6H)-one,2-Methyleneglutarate,2E-methyl-glutaconic acid,3-Hexenedioic acid,3-Hydroxyadipic acid 3,6-lactone,3-Methylglutaconic acid,3-hexenedioic acid,3E-methylglutaconic acid,Dimethyl fumarate,E…	BWEICTHJUIJQPH-UHFFFAOYSA-N,CGBYBGVMDAPUIH-ARJAWSKDSA-N,CWNNYYIZGGDCHS-UHFFFAOYSA-N,FUJVJJBVXLPRQJ-UHFFFAOYSA-N,HSBSUGYTMJWPAX-HNQUOIGGSA-N,ILJSQTXMGCGYMG-UHFFFAOYSA-N,IZFHMLDRUVYBGK-UHFFFAOYSA-N,JKGHDBJDBRBRNA-DUXPYHPUSA-N,LDCRTTXIJACKKU-ARJAWSKDSA-N,WKRBKYFIJPGYQC-DUXPYHPUSA-N,XLYMOEINVGRTEX-ARJAWSKDSA-N,XUKJGZOHRVCEJL-BYPYZUCNSA-N,YHGNXQAFNHCBTK-OWOJBTEDSA-N,ZXCYXCIWKAILMP-BYPYZUCNSA-N
515	226.0797	671.79	26473.52	24773.92	28151.91	47600.48	34560.07	42410.77	42169.09	38771.7	44659.29	32788.48	NA	NA	NA	2847.34	NA	1762.02	NA	NA	2358.08	1453.3	positive	No Fragments	Alanyl-Asparagine,Asparaginyl-Alanine,Gamma-glutamyl-Glycine,Glutaminyl-Glycine,Glycyl-Gamma-glutamate,Glycyl-Glutamine,Glycyl-Serine,L-4-Hydroxyglutamine,Serinyl-Glycine	BCCRXDTUTZHDEU-UHFFFAOYSA-N,CCUAQNUWXLYFRA-UHFFFAOYSA-N,JEFZIKRIDLHOIF-UHFFFAOYSA-N,PNMUAGGSDZXTHX-UHFFFAOYSA-N,SJUXYGVRSGTPMC-UHFFFAOYSA-N,VTJRNXQBJNWLRA-UHFFFAOYNA-N,WNDNXCYHNXBXNK-UHFFFAOYSA-N,WOUIMBGNEUWXQG-UHFFFAOYSA-N
516	222.0432	662.96	42952.94	44588.72	28379.67	21837.82	27760.3	33783.84	30216.45	27187.44	33785.2	40932.95	NA	NA	NA	NA	NA	NA	NA	NA	NA	NA	positive	No Fragments	2-Amino-9H-pyrido[2,3-b]indole,2-Amino-a-carboline,Chloridazon,S-(3-oxo-3-carboxy-n-propyl)cysteine	FJTNLJLPLJDTRM-UHFFFAOYSA-N,MXVUEJUCBIAFCN-UHFFFAOYSA-N,WYKYKTKDBLFHCY-UHFFFAOYSA-N
517	238.0904	672.85	40313.69	31999.79	28240.36	29336.88	23958.63	27972.28	30799.51	30197.53	32776.27	36109.87	8376.85	5797.52	8483.05	10625.44	7557.41	8491.06	7046.08	6812.07	8912	7646.74	positive	No Fragments
518	286.2127	673.93	40041.13	27115.96	24612.34	32381.61	24555.27	31915.06	32340.16	29166.92	30731.9	28764.05	2707.37	1744.24	3249.03	4053.88	1839.66	2260.35	2301.43	1609.63	3339.35	2574.26	positive	No Fragments	Isoleucyl-Isoleucine,Isoleucyl-Leucine,Leucyl-Isoleucine,Leucyl-Leucine,Leucyl-leucine,N-(6-Aminohexanoyl)-6-aminohexanoate,N-(6-aminohexanoyl)-6-aminohexanoic acid	AZLASBBHHSLQDB-UHFFFAOYSA-N,BCVIOZZGJNOEQS-UHFFFAOYSA-N,IWENLYKHSZCPRD-UHFFFAOYSA-N,JWBXCSQZLLIOCI-UHFFFAOYSA-N,LCPYQJIKPJDLLB-UHFFFAOYSA-N
519	204.0982	672.35	39598.93	23552.04	29594.32	38516.45	30940.59	34358.68	39980.13	29160.14	32085.52	30885.53	3876.67	2289.08	4727.27	7513.23	2875.47	6020.28	3422.25	2548.85	4890.97	3842.11	positive	No Fragments	Alanyl-Asparagine,Asparaginyl-Alanine,Gamma-glutamyl-Glycine,Glutaminyl-Glycine,Glycyl-Gamma-glutamate,Glycyl-Glutamine,Glycyl-Serine,L-4-Hydroxyglutamine,Serinyl-Glycine	BCCRXDTUTZHDEU-UHFFFAOYSA-N,CCUAQNUWXLYFRA-UHFFFAOYSA-N,JEFZIKRIDLHOIF-UHFFFAOYSA-N,PNMUAGGSDZXTHX-UHFFFAOYSA-N,SJUXYGVRSGTPMC-UHFFFAOYSA-N,VTJRNXQBJNWLRA-UHFFFAOYNA-N,WNDNXCYHNXBXNK-UHFFFAOYSA-N,WOUIMBGNEUWXQG-UHFFFAOYSA-N
520	227.1393	669.64	38660.52	27189.76	33434.25	30029.5	26720.66	32444.45	29091.2	29593.21	28387.56	30684.72	4181.76	2654.09	3458.79	5039.78	2884.97	4073.88	3345.07	3392.71	4291.44	3090.35	positive	No Fragments	Amobarbital,Ecgonine,N-Isovaleryl-L-homoserine lactone,Otonecine,Pentobarbital,Pseudoecgonine	GRAGROPQORVALZ-VKWJFSHESA-N,PHMBVCPLDPDESM-GHNGIAPOSA-N,PHMBVCPLDPDESM-RLXKETGRSA-N,VIROVYVQCGLCII-UHFFFAOYSA-N,WEXRUCMBJFQVBZ-UHFFFAOYSA-N
521	181.0973	673.45	38617.59	38118.46	37117.81	32660.75	30117.57	34853.77	38332.49	28927.07	27188.48	30754.59	1697.53	896.29	2459.7	1721.27	1441.42	1919.02	1697.51	1073.67	2121.47	1633.1	positive	No Fragments	(4-Ethoxyphenyl)urea,(S)-3-Ethylidenehexahydropyrrolo[1,2-a]pyrazine-1,4-dione,3,4-Dihydroxybenzylamine,3-Hydroxykynurenamine,4-Aminophenylalanine,5-Acetyl-2,4-dimethyloxazole,5-Hydroxykynurenamine,Dulcin,Ethyl 2-pyrrolecarboxylate,Gabaculine,L-2-Amino-3-(4-aminophenyl)propanoic acid,Tyrosinamide	CMUHFUGDYMFHEI-QMMMGPOBSA-N,CMUHFUGDYMFHEI-UHFFFAOYNA-N,GGLIEWRLXDLBBF-UHFFFAOYSA-N,JANBBPTXDKFOQR-UHFFFAOYSA-N,KFNRJXCQEJIBER-UHFFFAOYSA-N,ODOPEICAGBYCFH-UHFFFAOYSA-N,PAEYAKGINDQUCT-UHFFFAOYSA-N,PQFMNVGMJJMLAE-UHFFFAOYSA-N,YFMPSMITLLBENU-UHFFFAOYSA-N,YJWCNOMJKJYKLQ-UHFFFAOYSA-N,ZNFUNIIHSUSXNE-QHHAFSJGSA-N
522	264.108	674.49	35143.45	28591.08	26568.42	23780.85	25089.17	29582.08	21368.16	22959.8	23109.05	27297.18	8807.01	7163.57	8776.96	12555.92	6364.47	9529.59	8484.53	5998.86	10346.15	8113.67	positive	No Fragments	6-Acetyl-D-glucose,Ethyl glucuronide	ILLOJQCWUBEHBA-JAJWTYFOSA-N,IWJBVMJWSPZNJH-UQGZVRACSA-N
523	188.1284	668.89	27313.79	27475.78	28255.77	23995.92	27087.89	30748.04	29847.54	29139.18	22519	33319.27	NA	NA	5442.21	5248.38	3792.08	5277.42	4206.86	3234.22	4957.31	5117.44	positive	No Fragments	(+/-)-Ethyl 2-hydroxy-2-methylbutyrate,(E)-2-Butenyl-4-methyl-threonine,2-hydroxy enanthoic acid,3-Hydroxyisoheptanoic acid,4-hydroxy enanthoic acid,6-hydroxy-heptanoic acid,6R-hydroxy-heptanoic acid,7-oxo-8-amino-nonanoic acid,8-Amino-7-oxononanoate,Butyl lactate,Ethyl 2-hydroxyisovalerate,Methyl (±)-3-hydroxyhexanoate,Methyl DL-Leucate,N-Heptanoylglycine,Polyethylene glycol,delta-hydroxy enanth…	ACCRBMDJCPPJDX-UHFFFAOYNA-N,GUAHPAJOXVYFON-UHFFFAOYSA-N,ICKVZOWXZYBERI-UHFFFAOYSA-N,IZRVEUZYBVGCFC-UHFFFAOYSA-N,JOSNYUDSMPILKL-UHFFFAOYNA-N,KIYWRWLZHQZKKD-UHFFFAOYNA-N,MRABAEUHTLLEML-UHFFFAOYNA-N,MYCCAWPBMVOJQF-UHFFFAOYSA-N,PNAJBOZYCFSQDJ-UHFFFAOYSA-N,RGMMREBHCYXQMA-UHFFFAOYSA-N,RNFCYFVPNIXAHP-UHFFFAOYSA-N,RPALEGQGCGCFCX-FIWMUJSFSA-N,SCAWECGFPWPHAR-UHFFFAOYSA-N,UBIZMIFHVVCVEJ-UHFFFAOYSA-N,UBIZMIF…
524	231.1171	682.93	20313.91	29321.61	22661.49	29292.18	26829.21	25454.16	33284.46	23802.76	25830.16	25168.08	6738.52	5353.78	7607.76	10497.32	5099.13	6136.42	7178.63	4967.15	7377.49	5868.34	positive	No Fragments
525	243.0979	667.01	13341.91	10956.82	11831.4	15466.7	16673.68	20064.53	15590.56	15107.66	10617.2	8442.45	NA	NA	NA	NA	NA	NA	NA	NA	NA	NA	positive	No Fragments	HC Yellow No. 4,Telbivudine,Thymidine	IQFYYKKMVGJFEH-CSMHCCOUSA-N,IQFYYKKMVGJFEH-XLPZGREQSA-N,PNENOUKIPPERMY-UHFFFAOYSA-N
526	259.0691	672.99	10837.15	9821.12	9249.31	13856.57	11777.86	8539.69	11986.61	12019.52	17151.77	13302.94	2054.99	1371.89	2744.97	3023.6	1796.46	2197.5	2390.04	1715.69	3344	2611.28	positive	No Fragments	1,2-Epoxy-3-(p-Nitrophenoxy)propane,2-Carboxy-2,3-dihydro-5,6-dihydroxyindole,2-Hydroxy-6,7-dimethoxybenzoxazole,2-Hydroxy-7-methoxy-2H-1,4-benzoxazin-3(4H)-one,3-Hydroxyhippuric acid,4-Carboxyphenylglycine,4-Hydroxyhippuric acid,6-Hydroxy-3-succinoylpyridine,Alpha-Hydroxyhippuric acid,Dopaquinone,L-Dopaquinone,L-Formylkynurenine,Leucodopachrome,N'-Formylkynurenine,N,N-Dihydroxy-L-tryptophan,N-Ac…	AHMIDUVKSGCHAU-LURJTMIESA-N,AHMIDUVKSGCHAU-UHFFFAOYNA-N,BYHJHXPTQMMKCA-MRVPVSSYSA-N,BYHJHXPTQMMKCA-QMMMGPOBSA-N,BYHJHXPTQMMKCA-SVGMAFHSNA-N,BYHJHXPTQMMKCA-UHFFFAOYSA-N,DSGIVWSDDRDJIO-UHFFFAOYSA-N,FKJQZUQEYSGYFZ-JTQLQIEISA-N,FODHHOASVRMOPW-UHFFFAOYSA-N,FPIGOBKNDYAZTP-UHFFFAOYSA-N,GCWCVCCEIQXUQU-UHFFFAOYSA-N,GEFDRROBUCULOD-UHFFFAOYSA-N,JDWYRSDDJVCWPB-LURJTMIESA-N,JOZGBZPOJJCPEP-FAEUDGQSSA-N,MCGXOCX…
527	220.0818	676.99	14712.54	14496.43	16945.67	13337.68	12296.61	14535.37	14305.88	12395.1	10291.79	12701.42	5321.64	2027.71	3978.32	5727.89	3289.71	4256.6	4610.14	3602.49	5323.03	5343.91	positive	No Fragments	1-Isothiocyanato-7-(methylsulfinyl)heptane,1-Keto-D-chiro-inositol,2,4,6/3,5-Pentahydroxycyclohexanone,2-Dehydro-3-deoxy-D-galactonate,2-Dehydro-3-deoxy-D-gluconate,2-Dehydro-D-glucose,2-Deoxy-5-keto-D-gluconic acid,2-Keto-3-deoxy-D-gluconic acid,3-Dehydro-2-deoxy-D-gluconate,3-Keto-b-D-galactose,3-Keto-beta-D-galactose,5-Dehydro-D-fructose,5-Deoxy glucuronic acid,D-Arabino-hexos-2-ulose,D-Galact…	APIQNBNBIICCON-FKMSRSAHSA-N,AWQIYVPBMVSGCL-UHFFFAOYSA-N,AYTNIMHIGAUCEN-UHFFFAOYNA-N,CNLFCQPCBQQMHK-XINAWCOVSA-N,DCNMIDLYWOTSGK-KFVSRLJTNA-N,DCNMIDLYWOTSGK-KVQBGUIXSA-N,FYWIDDXZIOQEQU-KAQMDTKVSA-N,GNISQJGXJIDKDJ-YFKPBYRVSA-N,HPITTXOWHLWIEK-IWGUZYHVSA-N,LABWFKZNXLWHGQ-SVZMEOIVSA-N,NELQYZRSPDCGRQ-XZBKPIIZSA-N,OGYHCBGORZWBPH-UHFFFAOYNA-N,PHOQVHQSTUBQQK-MGCNEYSASA-N,PHOQVHQSTUBQQK-SQOUGZDYSA-N,PHOQVHQ…
528	244.0566	665.01	8684.34	8084.71	9847.76	9884.53	8482.17	9330.16	9414.1	11429.21	8790.66	9475.89	6903.61	6473.94	6741.08	5811.52	5698.67	7357.81	6665.97	5876.7	7250.77	5861.75	positive	No Fragments
529	192.0692	279.57	579300.5	910847	781756.19	1523718.13	1938851.88	1499015.5	1858404.38	2077291.75	377565.44	993030.19	16702.52	9095.51	16302.73	19753.09	16415.88	12197.19	19996.65	18512.76	20005.61	20094.82	positive	No Fragments	(±)-2-Hydroxy-4-(methylthio)butanoic acid,N-Acetyl-L-methionine,N-Acetylmethionine	ONFOSYPQQXJWGS-UHFFFAOYNA-N,XUYPXLNMDZIRQH-LURJTMIESA-N,XUYPXLNMDZIRQH-UHFFFAOYSA-N
530	217.1186	283.34	654502.63	709248.63	666229	627905.13	534335.44	703517.63	848760.19	609301.81	531715.94	638424.13	19837.33	13898.32	25052.28	28100.16	24423.79	21222.72	19232.27	21094.3	21657.05	20692.11	positive	No Fragments	2-Aminoheptanedioic acid,Calystegin B2,Calystegine B2,Calystegine B5,N-Carboxyethyl-g-aminobutyric acid,Prolyl-Threonine,Sakacin P,Threoninyl-Proline,gamma-Glutamyl-gamma-aminobutyraldehyde	DJTRTWALNSXKOG-UHFFFAOYNA-N,FXFBVZOJVHCEDO-NMACYSKISA-N,FXFBVZOJVHCEDO-UHFFFAOYNA-N,GVUVRRPYYDHHGK-UHFFFAOYSA-N,JUQLUIFNNFIIKC-UHFFFAOYNA-N,JZNLEPLZUABCSQ-ZETCQYMHSA-N,QOLYAJSZHIJCTO-UHFFFAOYSA-N,SRGQUICKDUQCKO-UHFFFAOYSA-N,VMETVXNVLXCEFC-UHFFFAOYSA-N
531	231.1343	279.49	224031.66	313141.47	265915.06	492970.78	560309.44	450536.22	548356.25	614728.94	210294.02	413819.38	21448.23	13425.63	18928.55	25075.29	15234.86	15936.06	21306.15	22222.46	14616.48	14192.54	positive	No Fragments	(2S)-2-{[1-(R)-Carboxyethyl]amino}pentanoate,2 -(Butylamido)-4-hydroxybutanoic acid,Alexine,Australine,Castanospermine,Hydroxyprolyl-Valine,N-Methylcalystegine B2,Valyl-Hydroxyproline	AIQMLBKBQCVDEY-DWOUCZDBSA-N,AIQMLBKBQCVDEY-OZRXBMAMSA-N,AMDDRMIFTJHJGD-RITPCOANSA-N,FWULQXYJOANGSS-UHFFFAOYSA-N,GZDWTPRPLBRISA-UHFFFAOYNA-N,IMOKOCYUKGZZAG-UHFFFAOYSA-N,JDVVGAQPNNXQDW-TVNFTVLESA-N,OBSIPTVJSOCDLZ-UHFFFAOYSA-N
532	745.6693	281.82	70736.95	56556.31	51981.67	110204.24	113691.58	91885.3	151145.86	87083.05	102823.89	174714.89	8683.58	7016.97	5580.29	3134.61	6025.26	8102.97	7843.04	5731.05	5083.51	4715.58	positive	No Fragments	DG(21:0/22:0/0:0)[iso2]	ZNQDQLKJYJFLBV-SJARJILFSA-N
533	193.1437	278.92	94737.85	95339.32	60623.52	112883.6	121376.69	98910.87	162648.52	130885.92	105625.95	111354.31	41184.74	27594.66	28726.24	31514.07	23828.73	NA	27280.7	33668.17	23502.72	33133.66	positive	No Fragments
534	213.1237	279.11	65029.63	65002.38	73000.94	97784.59	87948.04	88875.96	101810.34	100102.75	36096.03	73333.79	37655.31	29093.32	41080.39	35974.41	27732.85	25620.88	30750.25	35439.5	31001.05	25832.96	positive	No Fragments	Butabarbital,Butethal,Crotanecine,L-prolyl-L-proline ,N-Butyryl-L-homoserine lactone,N-butanoyl-lhomoserine lactone	RWCOTTLHDJWHRS-UHFFFAOYSA-N,STDBAQMTJLUMFW-UHFFFAOYSA-N,VFFNZZXXTGXBOG-LURJTMIESA-N,VFFNZZXXTGXBOG-UHFFFAOYSA-N,VMWCRDCGNVMCGJ-BWZBUEFSSA-N,ZRIHAIZYIMGOAB-UHFFFAOYSA-N
535	283.1754	276.12	90395.77	48353.07	48395.61	64168.45	70910.18	42356.61	61833.37	54867.69	74939.51	71567.6	3462.6	12371.95	6899.84	11873.02	10175.96	1907.05	10515.33	11836.25	8131.28	2397.35	positive	No Fragments
536	326.2081	282.73	45689.5	52787.36	48513.85	42163.91	34790.4	40896.41	44468.29	34529.21	38669.65	52213.79	10489.67	10891.98	12353.12	12763.31	9200.7	11615.72	10048.24	11734.31	11010.07	9644.2	positive	No Fragments	1-Heptadecene-4,6-diyne-3,9-diol,10E,16-heptadecadien-8-ynoic acid,14:4(2E,4E,8E,10E)(6Me[S],9Me,12Me[S]),5,8-heptadecadiynoic acid,6,9-heptadecadiynoic acid,7,10-heptadecadiynoic acid,Crithmumdiol,Ginsenoyne D,Ginsenoyne I,Samandarone,Santalyl acetate,Vetiveryl acetate,Virol B,alpha-Santalyl acetate,beta-Santalyl acetate	AOXSLJSDFVRCQA-XFXZXTDPNA-N,ATMMZSXCKJDWSQ-UHFFFAOYSA-N,IXRPKRWXUJOOBZ-WDZFZDKYNA-N,LCHMNLCUPRABCV-CKNIOMRDNA-N,OZXJUTMPBYVTKB-IFCKCIONSA-N,QOYXWEKJKKTXDY-UHFFFAOYSA-N,RCFGRZLLBGMERD-SDQBBNPISA-N,RCFGRZLLBGMERD-WUXMJOGZSA-N,SQOSYCBELINRLS-UHFFFAOYSA-N,UAVFEMBKDRODDE-UHFFFAOYNA-N,WDZQEROINMBCOK-UHFFFAOYNA-N,WNSUMUNACHNURC-UHFFFAOYNA-N,XWTQFFNBWQHSFL-ZZOJTZHCSA-N,YABWMILQFXOECJ-BQYQJAHWSA-N,ZUKTWAF…
537	226.1189	283.36	21068.85	25691.01	24111.43	39049.07	49411.16	47795.73	48065.13	41962.57	31559.3	38272.4	1547.51	971.68	1551.22	3294.97	2014.65	2006.09	2829.41	1882.17	1895.25	NA	positive	No Fragments	1-(Methylnitrosoamino)-4-(3-pyridinyl)-1,4-butanediol,4-(Methylnitrosamino)-1-(3-pyridyl-N-oxide)-1-butanol,Nnal-N-oxide,alpha-[3-[(Hydroxymethyl)nitrosoamino]propyl]-3-pyridinemethanol	DKBKTKUNVONEGX-UHFFFAOYSA-N,UNFLQLWCJOTOPA-UHFFFAOYSA-N,ZDEMEBJTHIDHSF-UHFFFAOYSA-N
538	384.5653	282.67	16405.92	27046.6	24723.96	26464.57	23336.77	23923.18	23989.07	30989.79	33566.21	47914.79	NA	NA	NA	NA	NA	NA	NA	NA	NA	NA	positive	No Fragments
539	303.1667	289.76	7983.82	8663.76	8100.71	14212.46	10157.21	16431.06	12804.45	14190.44	11734.71	12656.68	5298.09	4227.41	5198.57	6607.05	3443.8	4858.71	4561.58	3692.38	4698.49	3655.94	positive	No Fragments	Alpha-Aspartyl-lysine,Aspartyl-Lysine,Aspartylysine,Gamma glutamyl ornithine,Lysyl-Aspartate,Neuromedin B (1-3)	CIOWSLJGLSUOME-UHFFFAOYSA-N,FCQBDQYWNGUTPD-BQBZGAKWSA-N,JVWPPCWUDRJGAE-JGVFFNPUSA-N,OAMLVOVXNKILLQ-BQBZGAKWSA-N,OAMLVOVXNKILLQ-UHFFFAOYSA-N,QGNYWQOMJSTUQZ-BQBZGAKWSA-N
540	72.1163	696.53	2028941.63	1349388.13	1640928.25	1138062.63	1053156.5	969914.25	999813.31	1103961.13	949408.44	1065649.13	1449900.25	1119020.75	1563895.13	1686101.13	1152886.13	1200661.75	1410012.38	1054791.5	1356900.88	1182800.38	positive	No Fragments
541	203.0527	694.67	158240.77	130416.39	153277.81	86473.93	81486.91	85405.13	66104.88	85603.87	66911.95	81218.67	224713.2	262414.97	310532.09	269701.69	175369.05	265338.09	255442.39	291308.84	266019.53	240014.16	positive	No Fragments	2-Deoxy-D-gluconate,3-Deoxyarabinohexonic acid,Allose,Alpha-D-Glucose,Beta-D-Galactose,Beta-D-Glucose,D-Aldose,D-Allose,D-Altrose,D-Fructose,D-Fuconate,D-Galactose,D-Glucose,D-Gulose,D-Hamamelose,D-Hexose,D-Idose,D-Mannose,D-Psicose,D-Sorbose,D-Tagatose,D-Talose,D-chiro-Inositol,Dihydroxyacetone (dimer),Fructose(pyranose),Galactose,L-Fructose,L-Fuconate,L-Galactose,L-Gulose,L-Rhamnonate,L-Sorbose…	BJHIKXHVCXFQLS-PQLUHFTBSA-N,BJHIKXHVCXFQLS-PYWDMBMJSA-N,BJHIKXHVCXFQLS-UYFOZJQFSA-N,CDAISMWEOUEBRE-CDRYSYESSA-N,CDAISMWEOUEBRE-GNIYUCBRSA-N,CDAISMWEOUEBRE-GPIVLXJGSA-N,CDAISMWEOUEBRE-LKPKBOIGSA-N,CDAISMWEOUEBRE-NIPYSYMMSA-N,CDAISMWEOUEBRE-SHFUYGGZSA-N,GZCGUPFRVQAUEE-KCDKBNATSA-N,KEQUNHIAUQQPAC-UHFFFAOYNA-N,LKDRXBCSQODPBY-AMVSKUEXSA-N,LKDRXBCSQODPBY-BGPJRJDNSA-N,LKDRXBCSQODPBY-IANNHFEVSA-N,LKDRXBC…
542	188.0354	701.8	72535.4	35705.5	57569.16	31509.45	23507.08	21869.76	18606.79	22945.68	12057.21	15966.71	70280.63	53206.73	79035.59	94848.12	32327.98	59237.6	69889.4	50356.41	88728.09	66896.16	positive	No Fragments	Ethiin,Ethyl methanesulfonate,L-Methionine (R)-S-oxide,L-Methionine (S)-S-oxide,L-Methionine S-oxide,Methionine sulfoxide	CSZTZFUEOCFFJH-UHFFFAOYNA-N,PLUBXMRUUVWRLT-UHFFFAOYSA-N,QEFRNWWLZKMPFJ-MFXDVPHUSA-N,QEFRNWWLZKMPFJ-UHFFFAOYSA-N,QEFRNWWLZKMPFJ-YGVKFDHGSA-N,QEFRNWWLZKMPFJ-ZXPFJRLXSA-N
543	73.1201	696.15	72924.59	56106.57	58451.72	40901.61	38674.74	33304.69	35161.24	38624.54	30398.06	37265.18	63880.21	44840.79	73617.72	74289.26	45631.1	53004.87	58969.63	49314.8	56528.39	52156.28	positive	No Fragments
544	149.0268	702.21	26826.7	13374.27	17885.25	8338.03	6854.81	9419.71	5525.79	6126.48	4210.93	5198.44	18144.85	16202.51	21737.91	22707.41	13024.91	13775.98	18650.25	13944.19	19244.51	17680.58	positive	No Fragments	2-Oxo-4-methylthiobutanoic acid,2-oxo-4-methylthio-butanoic acid,4-Methylthio-2-oxobutanoic acid	SXFSQZDSUWACKX-UHFFFAOYSA-N
545	74.0601	702.22	22765.85	12143.76	15492.14	7258.6	8957.89	9071.07	8739.38	9280.84	9332.15	6999.78	13514.02	12445.61	17375.51	16731.48	8864.52	10065.65	13767.61	11146.46	15434.42	12500.46	positive	No Fragments	3-Aminopropanal,3-Aminopropionaldehyde,Acetone oxime,Aminoacetone,Ammonioacetone,Methanol,N,N-Dimethylformamide	BCDGQXUMWHRQCB-UHFFFAOYSA-N,OKKJLVBELUTLKV-UHFFFAOYSA-N,PCXDJQZLDDHMGX-UHFFFAOYSA-N,PXAJQJMDEXJWFB-UHFFFAOYSA-N,ZMXDDKWLCZADIW-UHFFFAOYSA-N
546	180.0867	693.29	22650.27	11297.58	14922.72	11043.09	8168.4	7545.68	11973.97	9354.16	6290.19	8220.46	15378.96	12613.08	17767.54	18199.56	11914.52	14094.51	12743.03	14010.81	14521.33	13019.41	positive	No Fragments	1-Amino-1-deoxy-scyllo-inositol,D-Galactosamine,D-Glucosamine,D-Mannosamine,Fructosamine,Glucosamine,Kanosamine,Nojirimycin,beta-D-Glucosamine,neo-Inosamine-2	BGMYHTUCJVZIRP-GASJEMHNSA-N,BQCCAEOLPYCBAE-CBPJZXOFSA-N,IXZISFNWUWKBOM-ARQDHWQXSA-N,JXAOTICXQLILTC-CDRYSYESSA-N,JXAOTICXQLILTC-WJVUKCJRSA-N,MSWZFWKMSRAUBD-CBPJZXOFSA-N,MSWZFWKMSRAUBD-GASJEMHNSA-N,MSWZFWKMSRAUBD-IVMDWMLBSA-N,MSWZFWKMSRAUBD-QZABAPFNSA-N
547	204.0093	701.27	21917.17	6638.2	14437.72	11512.83	8351.32	7185.55	7799.27	7226.3	6437.83	7326.28	16956.35	14363.71	17351.34	21249.18	10892.32	14425.31	16520.72	13995.72	18028.63	16666.14	positive	No Fragments	Ethiin,L-Methionine (R)-S-oxide,L-Methionine (S)-S-oxide,L-Methionine S-oxide,Methionine sulfoxide	CSZTZFUEOCFFJH-UHFFFAOYNA-N,QEFRNWWLZKMPFJ-MFXDVPHUSA-N,QEFRNWWLZKMPFJ-UHFFFAOYSA-N,QEFRNWWLZKMPFJ-YGVKFDHGSA-N,QEFRNWWLZKMPFJ-ZXPFJRLXSA-N
548	168.0492	701.6	19706.63	11433.65	12596.86	5151.36	4123.78	6955.43	5894.73	4451.21	NA	3775.11	13639.31	11389.63	16384.96	19007.53	9150.26	13580.32	14596.14	10901.29	13563.57	13777.72	positive	No Fragments
549	126.084	707.98	16322.58	8745.89	10450.69	5595.62	3578.81	6055.18	4226	5550.22	2795.94	6219.78	8997.13	8155.2	9516.29	11594.83	7495.32	9665.32	8912.75	6601	8597.65	7868.61	positive	No Fragments
550	374.6903	699.56	14426.24	8885.29	8726.64	NA	NA	NA	NA	NA	NA	NA	12800.3	8069.12	11876.18	16052.38	6804.87	8812.43	10733.48	9244.49	9691.45	9752.92	positive	No Fragments
551	145.0496	687.85	14535.82	9797.43	11654.73	6398.46	6970.04	6145.44	7808.51	6610.4	6190.6	7883.35	8715.31	8162.08	12511.92	10287.1	7135.77	8186.34	8102.39	7851.42	7315.35	8042.71	positive	No Fragments	(E)-2-Methylglutaconic acid,(E)-hex-2-enedioic acid,1,5-Anhydro-4-deoxy-D-glycero-hex-1-en-3-ulose,1,5-Anhydro-4-deoxy-D-glycero-hex-3-en-2-ulose,2,3-Dimethylmaleate,2-Hydroxy-2-(hydroxymethyl)-2H-pyran-3(6H)-one,2-Methyleneglutarate,2E-methyl-glutaconic acid,3-Hexenedioic acid,3-Hydroxyadipic acid 3,6-lactone,3-Methylglutaconic acid,3-hexenedioic acid,3E-methylglutaconic acid,Dimethyl fumarate,E…	BWEICTHJUIJQPH-UHFFFAOYSA-N,CGBYBGVMDAPUIH-ARJAWSKDSA-N,CWNNYYIZGGDCHS-UHFFFAOYSA-N,FUJVJJBVXLPRQJ-UHFFFAOYSA-N,HSBSUGYTMJWPAX-HNQUOIGGSA-N,ILJSQTXMGCGYMG-UHFFFAOYSA-N,IZFHMLDRUVYBGK-UHFFFAOYSA-N,JKGHDBJDBRBRNA-DUXPYHPUSA-N,LDCRTTXIJACKKU-ARJAWSKDSA-N,WKRBKYFIJPGYQC-DUXPYHPUSA-N,XLYMOEINVGRTEX-ARJAWSKDSA-N,XUKJGZOHRVCEJL-BYPYZUCNSA-N,YHGNXQAFNHCBTK-OWOJBTEDSA-N,ZXCYXCIWKAILMP-BYPYZUCNSA-N
552	111.1081	697.57	8783.38	6384.33	6799.67	5548.14	3826.37	2555.36	3181.49	2489.68	2537.81	1836.71	10382.39	7513.06	9226.84	11163.92	5361.67	7034.69	8121.83	7520.53	9881.04	8748.2	positive	No Fragments
553	97.1177	698.11	11085.88	7088.62	9468.21	6674.07	8390.82	8635.1	10053.12	5737.65	5293.05	5688.6	6214.07	5226.66	7442.6	7851.85	4646.11	5690.21	5596.06	5426.68	4542.76	4585.17	positive	No Fragments
554	114.1187	582.97	1932947.5	1273040	976927.06	864990.63	732212.38	810957.44	718026.94	806955.06	312211.66	707267.5	1605838.5	1429148.63	1614306.75	1728318.88	1240102.25	1463042.5	1394588.13	1160916.25	1480995	1360755.5	positive	No Fragments
555	139.0503	586.57	649040.5	292897.66	317895.38	231886.44	157631.27	179880.19	191375.11	166713.75	118085.56	180795.7	489663.81	276924.56	437965.91	519850.06	376838.47	433094.16	415584.31	296728.59	467768.38	405543.78	positive	No Fragments	(E)-Urocanic acid,4-Nitroaniline,5-Oxo-2(5H)-isoxazolepropanenitrile,Maleimide,Nicotinamide N-oxide,Urocanate,Urocanic acid,para-Benzoquinone dioxime	DNSSEQBYSHSUGR-UHFFFAOYSA-N,LNHURPJLTHSVMU-UHFFFAOYSA-N,LOIYMIARKYCTBW-OWOJBTEDSA-N,LOIYMIARKYCTBW-UPHRSURJSA-N,PEEHTFAAVSWFBL-UHFFFAOYSA-N,TYMLOMAKGOJONV-UHFFFAOYSA-N,USSFUVKEHXDAPM-UHFFFAOYSA-N
556	310.1673	585.79	74138.23	37355.75	59929.32	20462.24	23554.46	24971.62	17815.1	24904.1	10256.86	13634.53	38428	27708.8	36949.07	44533.1	24759.39	28218.5	27991.37	25668.5	36019.06	27907.48	positive	No Fragments
557	310.6691	585.52	26355.55	10531.01	21718.16	5660.15	8925.35	8763.67	9028.18	10307.37	3202.28	5410.93	14136.31	9685.77	10133.96	12706.74	8848.06	9476.94	8955.02	8162.01	11292.08	10007.49	positive	No Fragments
558	316.6652	577.41	8000.28	4691.15	4861.81	NA	NA	NA	NA	2698.94	NA	NA	8015.12	8144.51	8326.82	13082.68	6626.89	7151.84	9405.3	8089.65	8597.87	6709.18	positive	No Fragments
559	329.146	585.59	13023.86	4189.48	5824.62	2734.87	2122.63	3831.6	2594.35	2797.24	NA	NA	6249.41	5288.13	7970.76	9156.94	4772.49	5566.25	7711.26	5252.92	8043.77	4791.92	positive	No Fragments	Clavamycin E,N-Ribosylhistidine	HYVUCUGHACXFFU-NQIQCGANSA-N,TTYCFBAOLXCFAB-VAPHQMJDSA-N
560	262.1287	589.54	6564.16	4980.12	5065.27	4213.56	3691.87	3257.01	3488.44	3509.76	2242.07	3162.17	6450.01	4544.89	6298.44	7633.66	4556.37	5308.73	5098.61	5195.83	5961.68	4736.9	positive	No Fragments	Camelinin,Epidermin,Heterodendrin,Lotaustralin,Methylmalonylcarnitine,Mycosporine	BULCNSNGNSSTBP-UHFFFAOYNA-N,CQWWASNOGSDPRL-MPVQUNCYSA-N,GDSYPXWUHMRTHT-UHFFFAOYNA-N,VVTDHOIRNPCGTH-NSHDSACASA-N,WEWBWVMTOYUPHH-QHAQEBJBSA-N,WEWBWVMTOYUPHH-UHFFFAOYNA-N,XROYFEWIXXCPAW-MQWKRIRWSA-N
561	324.0595	577.07	6866.56	2768.25	5203.04	NA	NA	NA	NA	NA	NA	NA	4589.14	3780.95	5661.83	5626.31	3026.82	4177	3906.83	3745.43	3824.1	3821.11	positive	No Fragments	3'-CMP,CMP,Cytidine 2'-phosphate,Cytidine monophosphate,N4-Acetylcytidine,Peonidin	IERHLVCPSMICTF-XVFCMESISA-N,NIDVTARKFBZMOT-PEBGCTIMSA-N,UOOOPKANIPLQPU-XVFCMESISA-N,XFDQJKDGGOEYPI-UHFFFAOYSA-O,YQUAKORMLHPSLZ-XVFCMESISA-N,YQUAKORMLHPSLZ-ZRTZXPPTSA-N
562	196.0832	588.65	1134789.5	846042.44	391908.47	1636518.5	1344984.25	1893396.63	1353822.38	1270926	1023789.75	882651.5	17354.68	5279.57	11810.63	57226.25	11386.62	19786.66	20554.41	12010.26	31426.2	22965.5	positive	No Fragments	2-Amino-4-hydroxy-6-hydroxymethyl-7,8-dihydropteridine	CQQNNQTXUGLUEV-UHFFFAOYSA-N
563	240.0955	591.36	81493.77	116029.41	84838.42	154399.09	114001.31	172782.56	143439.13	113336.68	105312.85	100236.99	NA	NA	NA	NA	NA	NA	NA	NA	NA	NA	positive	No Fragments	Alanyl-Gamma-glutamate,Alanyl-Glutamine,Alanyl-Serine,D-Alanyl-D-serine,Gamma-glutamyl-Alanine,Glutaminyl-Alanine,Glycyl-Threonine,N-Acetyl-L-citrulline,N-a-Acetylcitrulline,Serinyl-Alanine,Threoninyl-Glycine	BIYXEUAFGLTAEM-UHFFFAOYSA-N,FAQVCWVVIYYWRR-UHFFFAOYSA-N,HJCMDXDYPOUFDY-UHFFFAOYSA-N,IPWKGIFRRBGCJO-QWWZWVQMSA-N,IPWKGIFRRBGCJO-UHFFFAOYSA-N,OLIFSFOFKGKIRH-UHFFFAOYSA-N,SSJMZMUVNKEENT-UHFFFAOYSA-N,WMQMIOYQXNRROC-LURJTMIESA-N,WMQMIOYQXNRROC-UHFFFAOYSA-N,XEMDRWVKLPUYDR-UHFFFAOYSA-N
564	201.0523	597.93	57296.02	19303.47	32418.56	79442.16	65414.04	99798.59	101454.23	78916.8	51620.62	68085.07	28678.9	28748.02	47879.5	43202.6	32684.38	37330.41	24131.52	32722.58	34970.07	45740.67	positive	No Fragments	(3S)-3-Methyl-2-oxo-3-phenylpropanoate,(E)-10-Hydroxy-2-decene-4,6-diynoic acid,(S)-Isosclerone,(Z)-10-Hydroxy-8-decene-4,6-diynoic acid,1,2-Dihydroxy-3,4-epoxy-1,2,3,4-tetrahydronaphthalene,10-hydroxy-8E-Decene-4,6-diynoic acid,10-hydroxy-8Z-Decene-4,6-diynoic acid,2-(1-Ethoxyethoxy)propanoic acid,2-Oxo-4-phenylbutyric acid,3-(4-Hydroxy-2-methoxyphenyl)-2-propenal,3-(4-Methylphenyl)oxiranecarbox…	AFDXODALSZRGIH-QPJJXVBHSA-N,AQTKGZASUQVMEJ-UHFFFAOYSA-N,CRRZPEMJSQSTDV-ORZBULNSSA-N,CRRZPEMJSQSTDV-XZLDQRQTSA-N,DBDJCJKVEBFXHG-AXMZGBSTSA-N,DBDJCJKVEBFXHG-XZBKPIIZSA-N,DKZBBWMURDFHNE-NSCUHMNNSA-N,FFWLSJVIZWBSTJ-SOFGYWHQSA-N,FRGRNGNKLISCCU-UHFFFAOYSA-N,JIPUTTVWDAXSEZ-ALCCZGGFSA-N,JIPUTTVWDAXSEZ-FNORWQNLSA-N,KUWQDXACCYCNOY-UHFFFAOYSA-M,KYFKCKUXXZSOTF-UHFFFAOYNA-N,MRCGVXARHKOYKU-NSCUHMNNSA-N,PPKAIMD…
565	212.0745	590.54	27314	30408.9	24485.15	27589.22	24839.18	31905.06	33202.54	22848.88	21411.34	24739.05	4998.41	NA	3457.94	5662.54	NA	4081.29	3842.1	NA	5598.64	4736.11	positive	No Fragments	2,5-Dimethyl-3-furanthiol acetate,S-(2-Furanylmethyl) propanethioate	JNVPDFNCAUOOIT-UHFFFAOYSA-N,LULNJORVPBVGRB-UHFFFAOYSA-N
566	338.1348	584.66	19066.63	16591.62	13899.45	16828.14	11670.72	14775.77	15733.07	14447.06	12109.26	16424.79	NA	NA	NA	NA	NA	NA	NA	NA	NA	NA	positive	No Fragments	2-(3-carboxy-3-(trimethylammonio)propyl)-L-histidine,4-Nitrophenyl-3-ketovalidamine,Aspartyl-Tyrosine,Diphthine,Medinoterb acetate,Tyrosyl-Aspartate	CBQVLMCHMFGPMX-NLJMKPLXNA-O,CBQVLMCHMFGPMX-RGURZIINSA-O,GZJNBGYLANALSV-UHFFFAOYSA-N,JYWZXKMMEIJNKK-IGCXTIMSSA-N,NALWOULWGHTVDA-UHFFFAOYSA-N,QZOSVNLXLSNHQK-UHFFFAOYSA-N
567	229.1549	716.03	1510395	1381138	1140408.75	1609890.25	1123198.13	1513905.63	1678731.88	1407183.5	1224731.75	984186.13	134347.02	32456.46	105453.98	162754.47	99917.59	118037.09	139525.28	73252.45	181582.66	147394.02	positive	No Fragments	(E)-2-Butenyl-4-methyl-threonine,7-oxo-8-amino-nonanoic acid,8-Amino-7-oxononanoate,Isoleucyl-Proline,L-isoleucyl-L-proline ,L-leucyl-L-proline ,Leucyl-Proline,N-Heptanoylglycine,Polyethylene glycol	BBIXOODYWPFNDT-UHFFFAOYSA-N,GUAHPAJOXVYFON-UHFFFAOYSA-N,RNFCYFVPNIXAHP-UHFFFAOYSA-N,RPALEGQGCGCFCX-FIWMUJSFSA-N,VTJUNIYRYIAIHF-UHFFFAOYSA-N
568	272.1969	716.62	185182.78	158919.09	198125.83	214624.73	152715.92	248286.69	210956.81	205661.77	176208.78	160856.59	1808.21	NA	3216.03	3669.89	NA	NA	NA	NA	NA	NA	positive	No Fragments	Isoleucyl-Valine,Leucyl-Valine,Valyl-Isoleucine,Valyl-Leucine	BCXBIONYYJCSDF-UHFFFAOYSA-N,MDSUKZSLOATHMH-UHFFFAOYSA-N,PNVLWFYAPWAQMU-UHFFFAOYSA-N,XCTHZFGSVQBHBW-UHFFFAOYSA-N
569	281.0802	718.33	41426.46	30939.11	45369.02	64594.9	40427.14	67225.02	49289.63	44452.65	26617.21	36180.5	NA	NA	NA	NA	NA	NA	NA	NA	NA	NA	positive	No Fragments	3-Hydroxy-2-(4-methylbenzoyl)-4H-1-benzopyran-4-one,Diphenylcarbazide,Neodunol,gamma-Glutamyl-S-methylcysteine sulfoxide	IZGJHVUQSWAPEG-UHFFFAOYSA-N,KSPIHGBHKVISFI-UHFFFAOYSA-N,MQEBEBZYRKXMDL-UHFFFAOYSA-N,UUDOMPYHVUEXEE-UHFFFAOYNA-N,UUDOMPYHVUEXEE-UHFFFAOYSA-N
570	189.0872	580.28	1438247.13	1301061.38	1096934	1585015.88	1301853.5	1473740.5	1558456.38	1303529.13	933711.81	1002471.31	23397.42	13870.64	18373.5	31991.54	23908.33	20239.34	32509.23	33756.06	29963.29	20524.36	positive	No Fragments	2-Oxo-4-hydroxy-5-aminovalerate,3-(Carboxymethylamino)propanoic acid,3-Aminopentanedioate,D-Glutamate,D-Glutamic acid,DL-Glutamate,Glycyl-Hydroxyproline,L-4-Hydroxyglutamate semialdehyde,L-Glutamate,L-Glutamic acid,L-glycyl-L-hydroxyproline ,L-threo-3-Methylaspartate,N-(Carboxymethyl)-D-alanine,N-Acetylglutamine,N-Acetylserine,N-Methyl-D-aspartic acid,O-Acetyl-L-serine,O-Acetylserine	BBJIPMIXTXKYLZ-UHFFFAOYSA-N,GAUBNQMYYJLWNF-UHFFFAOYSA-N,HOKKHZGPKSLGJE-GSVOUGTGSA-N,ICMJZHFYQVZYQN-GSVOUGTGSA-N,JJIHLJJYMXLCOY-BYPYZUCNSA-N,KSMRODHGGIIXDV-UHFFFAOYSA-N,LXRUAYBIUSUULX-HRFVKAFMSA-N,VZXPDPZARILFQX-BYPYZUCNSA-N,WHUUTDBJXJRKMK-GSVOUGTGSA-N,WHUUTDBJXJRKMK-UHFFFAOYNA-N,WHUUTDBJXJRKMK-UHFFFAOYSA-N,WHUUTDBJXJRKMK-VKHMYHEASA-N,XCXUZPXOFFRGGP-DMTCNVIQSA-N,XYUPSBLFPTWJLC-GSVOUGTGSA-N,ZJQXGJB…
571	782.4572	570.62	47410.34	54626.21	31695.46	44672.45	40634.21	46909.04	56411.89	40577.11	38766.4	56244.04	3762.72	4899.73	3991.44	6221.98	7462.03	4804.08	5492.66	4048.6	6541.96	4574.59	positive	No Fragments
572	195.1132	573.42	45492.89	49980.91	40161.81	36527.93	30856.13	48656.9	47175.07	37148.22	30013.19	33543.13	4468.55	2155.23	3773.39	5776.68	4661.1	5334.9	5197.5	3420.44	8342.98	4751	positive	No Fragments	6-Hydroxypseudooxynicotine,Dopamine,Laccarin,Octopamine,Pilocarpidine,Vanillylamine,p-Octopamine	DAMBAJDWLIFTNW-UHFFFAOYSA-N,QHGUCRYDKWKLMG-QMMMGPOBSA-N,QVRFSYRSSMDRPS-CBAPKCEASA-N,UMLOUOBDBGOHHR-UHFFFAOYSA-N,VYFYYTLLBUKUHU-UHFFFAOYSA-N,WRPWWVNUCXQDQV-UHFFFAOYSA-N
573	294.1008	587.32	26181.07	23740.83	21097.8	25784.55	25813.96	38461.38	26851.81	21227.84	27437.4	29070.87	7460.88	4215.04	6707.24	13102.19	4909.53	7237.64	6868.98	5092.84	9363.56	6576.24	positive	No Fragments	Triadimefon	WURBVZBTWMNKQT-UHFFFAOYSA-N
574	314.1347	583.22	35263.8	33642.42	26711.16	27602.47	31562.41	33107.07	29431.34	30147.04	23873.54	29035.75	NA	NA	NA	NA	NA	NA	NA	NA	NA	NA	positive	No Fragments
575	175.1191	1312.02	1518458.5	1204160	1086349.5	1464729.38	925082.31	1135510.75	1126893.13	1234186.38	1083598	1202320.38	436236.72	300630.72	431391.56	511548.53	228168.7	351182.84	399504.72	331714.16	472192.5	385267.94	positive	No Fragments	Amino acid(Arg-),D-Arginine,L-Arginine	ODKSFYDXXFIFQN-BYPYZUCNSA-N,ODKSFYDXXFIFQN-SCSAIBSYSA-N,ODKSFYDXXFIFQN-UHFFFAOYSA-N
576	652.4036	269.26	1102142.5	531101.19	704422.13	262526.06	236990.48	257568.06	256885.14	243116.55	NA	189996.55	1269632.75	877234	1276127.63	1494355.5	792115.75	1022444.06	1046910.5	886768.56	1099007.75	885976.25	positive	No Fragments
577	805.3923	266.97	130137.46	40862.34	81630.33	29810.39	26425.58	28204.52	33575.51	36327.05	12407.55	20999.39	120871.78	83134.37	135277	147519.59	91537.39	97880.8	105772.2	84459.84	105522.94	81002.74	positive	No Fragments
578	729.4161	271.39	27110.05	15666.32	23091	13452.77	14194.96	7268.26	12312.94	10687	NA	13040.66	61863.82	34418.78	60621.03	65848.19	51917.51	46105.52	53989.08	45286.11	46671.26	42554.54	positive	No Fragments
579	156.0769	781.8	156625.81	248005.38	204007.61	197654.05	195286.41	228062.42	83121.62	107247.39	102371.84	92749.65	1134113	757522.19	983876.94	1400471.25	355487.31	1075027.75	923391.88	737493.13	1173304.38	1031369	positive	No Fragments	2,5-Dioxopiperazine,3-(Pyrazol-1-yl)-L-alanine,3-Cyano-L-alanine,5,6-Dihydrouracil,D-Histidine,Dihydrouracil,Histidine,L-2-Amino-3-(1-pyrazolyl)propanoic acid,L-3-Cyanoalanine,L-Histidine,Muscimol,N-Methylhydantoin	BXRLWGXPSRYJDZ-VKHMYHEASA-N,BXRLWGXPSRYJDZ-YEQUQEJONA-N,BXRNXXXXHLBUKK-UHFFFAOYSA-N,HNDVDQJCIGZPNO-RXMQYKEDSA-N,HNDVDQJCIGZPNO-UHFFFAOYSA-N,HNDVDQJCIGZPNO-YFKPBYRVSA-N,OIVLITBTBDPEFK-UHFFFAOYSA-N,PIGOPELHGLPKLL-UHFFFAOYNA-N,PIGOPELHGLPKLL-YFKPBYRVSA-N,RHYBFKMFHLPQPH-UHFFFAOYSA-N,ZJQHPWUVQPJPQT-UHFFFAOYSA-N
580	219.0266	798.76	2939.44	8883.24	NA	NA	3110.86	1733.74	2074.19	1998.29	3348.78	NA	46522	81535.76	71237.48	60207.39	43704.09	67939.91	71366.19	84736.54	63902.27	75210.48	positive	No Fragments	2-Deoxy-D-gluconate,3-(3,4-Dihydroxyphenyl)pyruvate,3-Deoxyarabinohexonic acid,3-Methoxy-4,5-methylenedioxybenzoic acid,4-Hydroxy-benzenepropanedioate,Allose,Alpha-D-Glucose,Beta-D-Galactose,Beta-D-Glucose,D-Aldose,D-Allose,D-Altrose,D-Fructose,D-Fuconate,D-Galactose,D-Glucose,D-Gulose,D-Hamamelose,D-Hexose,D-Idose,D-Mannose,D-Psicose,D-Sorbose,D-Tagatose,D-Talose,D-chiro-Inositol,Dihydroxyaceton…	AOHAPDDBNAPPIN-UHFFFAOYSA-N,BJHIKXHVCXFQLS-PQLUHFTBSA-N,BJHIKXHVCXFQLS-PYWDMBMJSA-N,BJHIKXHVCXFQLS-UYFOZJQFSA-N,CDAISMWEOUEBRE-CDRYSYESSA-N,CDAISMWEOUEBRE-GNIYUCBRSA-N,CDAISMWEOUEBRE-GPIVLXJGSA-N,CDAISMWEOUEBRE-LKPKBOIGSA-N,CDAISMWEOUEBRE-NIPYSYMMSA-N,CDAISMWEOUEBRE-SHFUYGGZSA-N,GZCGUPFRVQAUEE-KCDKBNATSA-N,KEQUNHIAUQQPAC-UHFFFAOYNA-N,LEOVWDSHDAVANJ-UHFFFAOYSA-N,LKDRXBCSQODPBY-AMVSKUEXSA-N,LKDRXBC…
581	387.1989	771.67	29865.92	14425.92	23928.38	10452.99	8840.59	8326.66	5774.31	5448.32	NA	NA	32701.38	28027.94	35699.58	36386.87	25005.47	29613.33	27293.26	25965.32	33221.39	26781.13	positive	No Fragments
582	185.0323	779.48	NA	13668.84	4411.14	4997.84	7705.24	NA	NA	NA	10450.6	7862.4	17128.93	13620.31	21447.6	19205.38	19191.42	21744.22	22308.67	25510.24	29386.68	27298.59	positive	No Fragments	3-Ureidoisobutyrate,Alanyl-Glycine,Alanylglycine,D-Glutamine,Glutamine,Isoglutamine,L-Glutamine,Quindoxin,Ureidoisobutyric acid	AEFLONBTGZFSGQ-UHFFFAOYSA-N,CKIHZSGJPSDCNC-UHFFFAOYSA-N,CXISPYVYMQWFLE-UHFFFAOYSA-N,PHENTZNALBMCQD-UHFFFAOYSA-N,ZDXPYRJPNDTMRX-GSVOUGTGSA-N,ZDXPYRJPNDTMRX-UHFFFAOYSA-N,ZDXPYRJPNDTMRX-VKHMYHEASA-N
583	272.1718	781.37	11593.28	9415.84	10901.08	7101.02	7167.51	6631.9	7315.01	8660.25	7620.41	9648.2	17540.04	13775.81	17807.17	18776.58	10392.29	13217.24	15936.13	14671.86	15506.73	16313.46	positive	No Fragments	Arginyl-Proline,Prolyl-Arginine	HMNSRTLZAJHSIK-UHFFFAOYSA-N,LQJAALCCPOTJGB-UHFFFAOYSA-N
584	381.0795	797.69	NA	NA	NA	NA	NA	NA	NA	NA	NA	NA	8505.31	16246.46	16570.43	10921.6	7811.23	11188.42	14630.54	16306.33	13020.7	15305.5	positive	No Fragments	1-(5-Phospho-D-ribosyl)-5-amino-4-imidazolecarboxylate,2-alpha-D-Glucosyl-D-glucose,3-O-alpha-D-Mannopyranosyl-alpha-D-mannopyranose,3-b-Galactopyranosyl glucose,4-O-beta-D-Mannopyranosyl-D-glucopyranose,5-Carboxyamino-1-(5-phospho-D-ribosyl)imidazole,5-amino-1-(5-phospho-D-ribosyl)imidazole-4-carboxylate,Allolactose,Alpha-Lactose,Cellobiose,D-Fructosyl-D-fructofuranose,D-Glucosyl-D-mannose,D-Mal…	AELQNMHOLDHBFA-XIPBYXJENA-N,CZMRCDWAGMRECN-UGDNZRGBSA-N,CZMRCDWAGMRECN-VGJZKMFDSA-N,CZMRCDWAGMRECN-VJRJJCRKSA-N,DLRVVLDZNNYCBX-ABXHMFFYSA-N,DLRVVLDZNNYCBX-LIZSDCNHSA-N,DLRVVLDZNNYCBX-NNDSTVLFSA-N,DLRVVLDZNNYCBX-ONPLHCRPSA-N,DLRVVLDZNNYCBX-OVEBFGLASA-N,DLRVVLDZNNYCBX-RTPHMHGBSA-N,DLRVVLDZNNYCBX-ZKTYRZLGNA-N,DXALOGXSFLZLLN-UHFFFAOYNA-N,FEXBYMWJVRXRSN-TWOHWVPZSA-N,GUBGYTABKSRVRQ-ASMJPISFSA-N,GUBGYTA…
585	333.1882	797.16	5807.05	6326.53	4775.44	4117.85	3546.95	3180.14	2176.9	3594.05	3546.8	6973.98	7152.14	7259.56	9311.62	8321.92	3849.69	6665.84	7550.74	7563.72	7047.02	5904.56	positive	No Fragments
586	380.1248	791.19	NA	NA	NA	NA	NA	NA	NA	NA	NA	NA	6485.11	6715.02	6638.9	7043.16	5366.3	6544.47	7717.17	6497.75	7402.33	8167.58	positive	No Fragments	(S)-Isocorydine,Caseadine,Cularine,Isocorydine,Isocorypalmine,Naltrexone,Peroxysimulenoline	DQCKKXVULJGBQN-XFWGSAIBSA-N,DTMXRZMJFCVJQS-AWEZNQCLSA-N,HXHKKYNHNQVAAX-HNNXBMFYSA-N,KDFKJOFJHSVROC-INIZCTEOSA-N,QELDJEKNFOQJOY-ZDUSSCGKSA-N,SAIWHEDPKCDURN-YRNVUSSQNA-N
587	359.1927	773.35	7672.53	NA	NA	NA	NA	NA	NA	NA	NA	NA	5653.77	4275.62	5952.37	6902.34	3672.35	4364.06	4450.5	3956.49	4886.76	3676.62	positive	No Fragments	15-deoxy-delta-12,14-PGJ2-d4	VHRUMKCAEVRUBK-IYZFCGLQSA-N
588	161.1285	1142.25	397909.84	603435.06	551986.19	722430.75	763645.13	1324378.88	583406.88	1049269.5	993136.25	911183.63	61314.41	54066.23	36446.55	89864.27	28087.77	60286.66	51591.52	55655.88	69232.64	69275.46	positive	No Fragments	Isoputreanine,N(6)-Methyllysine,N6-Methyl-L-lysine	JUBNBYBUFCFLHB-UHFFFAOYSA-N,PQNASZJZHFPQLE-LURJTMIESA-N
589	224.1395	1133.64	26081.93	24348.81	20030.81	20238.77	17452.98	19892.62	22662.95	18020.72	18301.22	19572.72	600.23	571.91	751.56	719.79	NA	567.89	753.1	697.42	512.22	586.19	positive	No Fragments
590	260.143	1148.67	13574.43	15305.07	12181.11	11874.8	9854.87	9047.24	11854.68	10306.69	9012.02	7732.13	3204.8	2216.68	2740.67	3072.08	1693.36	2509.3	2727.51	2082.97	3257.89	2763.93	positive	No Fragments	Thiofanox	FZSVSABTBYGOQH-YRNVUSSQSA-N
591	228.1961	256.16	864900.5	1127710.13	664410.19	1274788	834524.69	827562.25	1238803	1124088.38	840425	785405.69	305785.06	290515.28	334571.94	373844.5	366152.5	406579.41	324140.06	517775.81	358512.5	267819.97	positive	No Fragments	2-Hexyl-4,5-dimethyl-1,3-dioxolane,2-Hydroxyundecan-6-one,2-Methylbutyl hexanoate,2-methyl-decanoic acid,3,3-dimethyl-nonanoic acid,3,7-Dimethyl-6-octenyl formate,3-Methylbutyl hexanoate,3-methyl-decanoic acid,4,6-Dimethylnonanoic acid,4,8-dimethyl-nonanoic acid,4-Methyloctyl acetate,4-methyl-decanoic acid,5-methyl-decanoic acid,5R-methyl-decanoic acid,6,6-Dimethoxy-2,5,5-trimethyl-2-hexene,6-met…	AGARWNGUJKCDII-UHFFFAOYSA-N,BCLJZFLDSCTULJ-UHFFFAOYSA-N,BDUUYZWYAVGTOK-SNVBAGLBSA-N,BDUUYZWYAVGTOK-UHFFFAOYSA-N,BOALWZNGHWYCRG-FPLPWBNLSA-N,BYEVBITUADOIGY-UHFFFAOYSA-N,CEQGYPPMTKWBIU-UHFFFAOYSA-N,DDCOSYUAKAARCK-UHFFFAOYSA-N,GJQIMXVRFNLMTB-UHFFFAOYSA-N,GXARNRCIGKRBAP-UHFFFAOYSA-N,HXJOYVPESRRCDB-UHFFFAOYSA-N,IDHBLVYDNJDWNO-UHFFFAOYSA-N,JPQHLIYIQARLQM-UHFFFAOYSA-N,MTNLKAOONWIMIT-UHFFFAOYNA-N,NODQTVS…
592	906.1486	262.33	327291.72	452268.13	251971.72	377479.25	368010.59	384277.41	275037.16	422394.72	411596.47	337159	64593.95	43448.55	59223.66	65253.74	59454.38	56390.46	66441.78	61070.84	76987.4	70469.02	positive	No Fragments
593	906.4827	262.15	299645.44	383097.44	199253.44	319463.47	301816.41	310259.03	224397.17	309699.38	295446.72	292261.88	65696.38	49857.52	54961.43	44030.35	45173.45	44741.17	51022.21	54610.06	61639.36	57414.95	positive	No Fragments	Solasonine,alpha-Solamarine	QCTMYNGDIBTNSK-XEAAVONHSA-N,RCTKRNCKOYYRIO-UHFFFAOYNA-N
594	905.8144	262.59	205262.16	308479.41	155222.7	225343.75	275123.88	244772.47	211354.28	266408.59	267612.44	185388.58	50827.71	35189.96	38855.21	45395.76	36154.28	40126.67	34828.94	48315.96	45242.72	43441.05	positive	No Fragments
595	230.1754	263.56	64508.42	75190.06	23436.69	84117.86	23249.15	14795.92	23887.76	31354.08	25781.69	29865	6806.64	6196.32	9051.77	7901.49	8130.59	9694.37	7736.27	9462.42	12528.35	7242.53	positive	No Fragments	(1R,2R,4R,8R)-p-Menthane-2,8,9-triol,(1R,2R,4S)-p-Menthane-1,2,8-triol,(1S,2S,4R,8R)-p-Menthane-1,2,9-triol,(R)-3-Hydroxydecanoic acid,10-Hydroxydecanoic acid,10-hydroxy capric acid,2,6-Dimethyl-7-octene-2,3,6-triol,2-Hexyl-1,3-dioxan-5-ol,2-Hexyl-1,3-dioxolane-4-methanol,2-hydroxy capric acid,2S-hydroxy-decanoic acid,3-Hydroxycapric acid,3-hydroxy-decanoic acid,3R-hydroxy-decanoic acid,3S-hydrox…	BUAGALXJUKFYCZ-UHFFFAOYSA-N,CNYFGLAROLNGDG-UHFFFAOYNA-N,FVYMNKYNSBBJCT-UHFFFAOYSA-N,FYRNCGDEPAEUMD-UHFFFAOYNA-N,FYSSBMZUBSBFJL-SECBINFHSA-N,FYSSBMZUBSBFJL-UHFFFAOYSA-N,FYSSBMZUBSBFJL-VIFPVBQESA-N,GHPVDCPCKSNJDR-UHFFFAOYSA-N,GHPVDCPCKSNJDR-VIFPVBQESA-N,IQBGVZDRJBTLDN-UHFFFAOYSA-N,JHIDFPUXRICDSW-UHFFFAOYNA-N,KANCZQSRUGHECB-UHFFFAOYNA-N,LMHJFKYQYDSOQO-UHFFFAOYNA-N,LMHJFKYQYDSOQO-UHFFFAOYSA-N,NUOMIZN…
596	252.1387	259.74	35936.07	18832.86	10694.21	33058.63	24696.63	36157.61	20588.95	21263.69	15039.95	11432.43	NA	NA	NA	NA	NA	NA	NA	NA	NA	NA	positive	No Fragments	1,3-Diphenyl-1-propanone,1,3-Diphenyl-2-propanone,Didesmethyl doxepin,Dihydrochalcone,Lactaroviolin,p-Methoxystilbene,p-methoxystilbene	HLUSHBJOSPBFOC-OQLLNIDSSA-N,PUEUPUYRYIOTKZ-UHFFFAOYSA-N,QGGZBXOADPVUPN-UHFFFAOYSA-N,XWYXLYCDZKRCAD-BQYQJAHWSA-N,YFKBXYGUSOXJGS-UHFFFAOYSA-N
597	346.3316	258.94	20622.97	25644.24	18769.6	20378.95	24688.28	18912.33	22633.95	20310.39	25664.07	20093.7	9518.07	7237.81	6246.19	7431.9	7516.78	8551.46	6765.76	6551.96	6893.52	7456.85	positive	No Fragments
598	161.1286	1110.78	391007.06	603435.06	430844.88	579319.19	760564.06	1225443.75	530531.38	907743.63	993136.25	743801.19	47725.74	45215.86	NA	67360.88	21648.91	35616	45243.42	37186.64	64819.43	62905.29	positive	No Fragments	Isoputreanine,N(6)-Methyllysine,N6-Methyl-L-lysine	JUBNBYBUFCFLHB-UHFFFAOYSA-N,PQNASZJZHFPQLE-LURJTMIESA-N
599	190.1633	1106.97	6452.28	5947.87	4225.81	5104.32	4747.16	7009.14	5794.77	4986.38	3834.51	3655.12	2361.09	1716.66	2441.07	3089.29	1785.56	2314.62	2172.27	1768.85	2309.49	1950.28	positive	No Fragments
600	182.0813	711.58	1142614.13	847653.56	778834.31	632993.69	534167.63	644635.31	592951.06	594946	510941.41	571743.88	1005464.56	650795.88	963697.31	1127954.25	648114	757411.81	926151.88	640431.19	1006262.63	754315.75	positive	No Fragments	2,3,5-Trihydroxytoluene,2,4,5-Trihydroxytoluene,2,4,6-Trihydroxytoluene,3-Amino-3-(4-hydroxyphenyl)propanoate,4,6,7-Trihydroxy-1,2,3,4-tetrahydroisoquinoline,4-Hydroxy-4-(3-pyridyl)-butanoic acid,4-Hydroxymethylcatechol,Beta-Tyrosine,D-Tyrosine,DL-Tyrosine,Ethyl 3-furoate,Ethyl furoate,Ethyl maltol,Furfuryl acetate,Gentisyl alcohol,L-Threo-3-Phenylserine,L-Tyrosine,L-threo-3-Phenylserine,Meta-Tyr…	BPHYZRNTQNPLFI-UHFFFAOYSA-N,CKOYRRWBOKMNRG-UHFFFAOYSA-N,GIGNQZIJYUEWTI-UHFFFAOYSA-N,JYPHNHPXFNEZBR-UHFFFAOYSA-N,JZKXXXDKRQWDET-QMMMGPOBSA-N,LOFDXZJSDVCYAS-UHFFFAOYSA-N,NHXSTXWKZVAVOQ-UHFFFAOYSA-N,OUYCCCASQSFEME-MRVPVSSYSA-N,OUYCCCASQSFEME-QMMMGPOBSA-N,OUYCCCASQSFEME-UHFFFAOYSA-N,PCYGLFXKCBFGPC-UHFFFAOYSA-N,PUZSUVGRVHEUQO-UHFFFAOYSA-N,QKGQHTCUNGPCIA-UHFFFAOYSA-N,RNIMUEXSLJYHIE-UHFFFAOYNA-N,STZOZPP…
601	462.2384	718.33	66788.23	23531.17	39255.76	16638.52	15117.78	15478.22	13908.19	18204.41	7966.07	10931.54	65183.13	36519.86	79821.93	86127.76	29678.39	53808.16	60715.52	40018.57	70175.64	55263.05	positive	No Fragments
602	245.1245	708.2	60433.2	33353.15	48918.54	44853.78	31529.15	45236.02	47219.15	34808.5	26511.7	34527.43	47095.46	35537.44	57826.65	49821.07	32502.07	41543.78	40487.88	33926.77	42158.04	39619.36	positive	No Fragments	Alanyl-Asparagine,Asparaginyl-Alanine,Gamma-glutamyl-Glycine,Glutaminyl-Glycine,Glycyl-Gamma-glutamate,Glycyl-Glutamine,Guanidinoproclavaminic acid	CCUAQNUWXLYFRA-UHFFFAOYSA-N,JEFZIKRIDLHOIF-UHFFFAOYSA-N,MPNWPLYZGCKKFY-VDTYLAMSSA-N,PNMUAGGSDZXTHX-UHFFFAOYSA-N,SJUXYGVRSGTPMC-UHFFFAOYSA-N,WNDNXCYHNXBXNK-UHFFFAOYSA-N
603	231.6229	717.69	19028.46	7972.89	10503.33	NA	NA	NA	NA	NA	NA	NA	25621.52	16189.95	26445.15	24436.06	15142.53	17682.76	24368.42	18470.09	18228.83	20358.75	positive	No Fragments
604	317.2186	716.91	19959.89	11058.34	13625.85	11515.44	5583.13	11728.14	8029.55	10118.12	5090.47	8638.29	11444.32	7515.84	15828.1	13894.96	6783.21	10210.97	12010.43	8336.97	12290.78	8682.14	positive	No Fragments
605	494.309	709.34	11930.46	4517.41	7506.98	NA	NA	NA	NA	NA	NA	NA	6214.54	3548.77	7924.94	9537.73	3973.93	6286.29	7019.83	4538.23	6441.54	5141.22	positive	No Fragments
606	472.2877	712.34	9695.05	NA	6512.75	NA	NA	NA	NA	NA	NA	NA	9596.96	5981.96	9675.28	11696.01	4966.32	6805.19	7704.67	6238.33	9864.88	6710.97	positive	No Fragments
607	285.1197	708.58	7087.25	5736.99	4899.22	5382.28	4968.11	7997.83	6441.07	5120.76	10512.56	8247.54	8852.96	8648.47	10992.91	9356.73	5604.95	7913.74	9983.87	8300.93	9935.58	6325.68	positive	No Fragments	Coformycin,Cytarabine,Cytidine,Cytosine arabinoside,gamma-Glutamyl-beta-cyanoalanine	QUAADUAOVLZBJM-IOMOGOHMNA-N,QUAADUAOVLZBJM-WDSKDSINSA-N,UHDGCWIWMRVCDJ-CCXZUQQUSA-N,UHDGCWIWMRVCDJ-XVFCMESISA-N,YOOVTUPUBVHMPG-LODYRLCVSA-N
608	162.0762	522.24	1116386.38	946898.06	871687.75	918038.5	844828.5	979353.38	840639.81	894328.81	714600.69	668106.94	21650.38	13186.49	21270.26	28828.18	15930.21	19356.18	17414.63	14093.74	19843.49	16450.69	positive	No Fragments	(S)-3,4-Dihydroxybutyric acid,(±)-2,2'-Iminobispropanoic acid,2,4-Dihydroxybutanoic acid,2,4-dihydroxy-butanoic acid,3-Amino-2,3-dideoxy-scyllo-inosose,3S,4-dihydroxy-butyric acid,4-Deoxyerythronic acid,4-Deoxythreonic acid,4-Methyl-L-glutamate,4-deoxy-erythronic acid,A,b-Dihydroxyisobutyric acid,Acetylhomoserine,Alanopine,Aminoadipic acid,D-Alanyl-(R)-lactate,D-Erythrose,D-Erythrulose,D-Threose,…	DGADNPLBVRLJGD-UHFFFAOYSA-N,DZAIOXUZHHTJKN-UHFFFAOYSA-N,DZAIOXUZHHTJKN-VKHMYHEASA-N,FCXZBWSIAGGPCB-UHFFFAOYNA-N,FCXZBWSIAGGPCB-YFKPBYRVSA-N,FIOHTMQGSFVHEZ-UHFFFAOYNA-N,FIOHTMQGSFVHEZ-UHFFFAOYSA-N,FMAORJIQYMIRHF-BCDHYOAOSA-N,FMAORJIQYMIRHF-HERZVMAMSA-N,FSUGCKMUTGKWIE-YGIVHSIPSA-N,KRKRAOXTGDJWNI-BKLSDQPFSA-N,LOUGYXZSURQALL-GBXIJSLDSA-N,LOUGYXZSURQALL-PWNYCUMCSA-N,LOUGYXZSURQALL-UHFFFAOYSA-N,OAWHMSF…
609	235.1441	525.66	22582.91	26233.96	21861.45	21129.19	23472.09	27650.66	23670.8	25881.35	20142.93	21492.08	2316.93	1128.4	1986.13	3243.36	2267.92	2039.59	2185.53	1629.4	2801.26	2551.67	positive	No Fragments	(-)-Salsoline,(R)-1,2-dimethyl-5,6-dihydroxy-tetrahydroisoquinoline,(R)-N-Methylsalsolinol,(S)-N-Methylsalsolinol,2,3,5-Trimethacarb,2-Isopropylphenyl methylcarbamate,2-Methylpropyl 2-aminobenzoate,3,4-Methylenedioxymethamphetamine,4-Coumaroylputrescine,Butamben,Butyl 2-aminobenzoate,Ethyl N-ethylanthranilate,Heliamine,Isoprocarb,Lenacil,p-Coumaroylputrescine	AASFZUCQPYZSBW-SSDOTTSWSA-N,CEIXWJHURKEBMQ-UHFFFAOYSA-N,CJHDBEPXEKGBDW-VMPITWQZSA-N,CJHDBEPXEKGBDW-YVMONPNESA-N,HUIYGGQINIVDNW-UHFFFAOYSA-N,ILCLJQFCMRCPNM-UHFFFAOYSA-N,IUWVALYLNVXWKX-UHFFFAOYSA-N,NYOKZHDTNBDPOB-UHFFFAOYSA-N,QBSJMKIUCUGGNG-UHFFFAOYSA-N,RKMGOUZXGHZLBJ-SSDOTTSWSA-N,RKMGOUZXGHZLBJ-ZETCQYMHSA-N,SHXWCVYOXRDMCX-UHFFFAOYSA-N,VKRBJLSSQUIOHL-UHFFFAOYSA-N,YTPRLBGPGZHUPD-ZETCQYMHSA-N,ZTMKADL…
610	208.0638	520.59	20185.18	18761.23	19170.88	20576.51	22827.31	20616.53	19618.05	17012.08	11790.35	10817.72	2025.34	2457.83	2508.11	5096.27	2702.51	2491.19	2572.48	4139.49	2575.87	2195.44	positive	No Fragments	(2R,2'S)-Isobuteine,2-Methyl-2-[(1-oxo-2-propenyl)amino]-1-propanesulfonic acid,S-(2-Hydroxyethyl)-N-acetyl-L-cysteine	NAYOYSKSFGMFOB-LURJTMIESA-N,QSPWUNSFUXUUDG-UHFFFAOYNA-N,XHZPRMZZQOIPDS-UHFFFAOYSA-N
611	318.2794	526.26	6892.36	5505.3	4464.3	4464.87	4532.35	5226.74	5933.35	4374	12428.73	13195.23	NA	NA	NA	NA	932.62	NA	NA	NA	NA	NA	positive	No Fragments	3-Androstanol,3alpha-Hydroxysteroid,3beta-Hydroxysteroid,5-(1-hydroxybutan-2-yl)isolongifol-4-ene,5-(1-hydroxybutan-2-yl)isolongifol-5-ene,5-(1-methoxypropan-2-yl)isolongifol-5-ene,5-(3-hydroxybutan-2-yl)isolongifol-5-ene,5a-Androstan-3b-ol,5alpha-Androstan-17beta-ol,7beta-Hydroxysteroid,Funtumine,N-methyl arachidonoyl amine	DJQHGOGCJXFILM-UOQGFUMSSA-N,DJTOLSNIKJIDFF-LOVVWNRFSA-N,DJTOLSNIKJIDFF-PHFHYRSDSA-N,DJTOLSNIKJIDFF-SJURODHESA-N,DJTOLSNIKJIDFF-WUPSSNNBSA-N,FUGCDICKIUVODR-LQEHGROVSA-N,GUCUXPJTVXMEKL-JHBQCQMPSA-N,HTAWYBRCXMQDBL-ZKWNWVNESA-N,OATGSVTXJNCBBR-YYVQVQHNSA-N,POWBIOMTXFDIOP-SYBPFIFISA-N,QUKZBUCPOSYYFO-KYQPOWKGSA-N,VTDPAWJRKGTFMY-YYVQVQHNSA-N
612	239.0851	518.31	10255.69	11755.24	10452.04	11239.6	12652.16	12949.4	11265.74	9846.62	10768.74	9277.58	993.15	NA	836.84	1208.17	906.23	657.95	602.6	663.67	933.62	946.75	positive	No Fragments	N-(4-hydroxyphenyl)ethoxycarbothioamide	PUWHCBBKAJGINR-UHFFFAOYSA-N
613	277.1294	530.37	6994.6	5389.92	3299.34	3746.61	3599.09	4757.87	4397.06	5949.95	3652.29	3207.3	656.78	NA	793.3	1004.64	683.41	973.72	870.48	NA	NA	NA	positive	No Fragments
614	279.1596	238.31	335477.84	657315.44	680161.06	588311.81	739856.69	592409.94	1083462.25	757639.31	672202.25	636832.5	568090.94	587885.44	743819.13	554883.5	602840.69	641356.44	591782.81	619081.19	486329.22	484249.03	positive	No Fragments	2-Ethylhexyl phthalate,Alpha-CEHC,Dibutyl phthalate,Diisobutyl phthalate,Emmotin A,Monoethylhexyl phthalic acid,alhpa-tocopheronolactone	AHKCSBSOCDKWLH-UHFFFAOYSA-N,AXODOWFEFKOVSH-UHFFFAOYSA-N,DJDSLBVSSOQSLW-UHFFFAOYSA-N,DOIRQSBPFJWKBE-UHFFFAOYSA-N,GRTATZFIZSZURL-GXTWGEPZSA-N,MGWAVDBGNNKXQV-UHFFFAOYSA-N
615	330.2644	233.91	48644.82	59821.36	97277.78	54142.73	83717.79	94169.58	197423.94	161042.45	130077.2	135468.23	68905.34	64962.09	59788.62	53381.11	68703.81	58356.21	62488.22	83236.42	63715.93	63826.46	positive	No Fragments	(S)-10,16-Dihydroxyhexadecanoic acid,10,16-Dihydroxyhexadecanoic acid,10,16-dihydroxy-palmitic acid,3,12-dihydroxy palmitic acid,4,12-dihydroxy-hexadecanoic acid,4,8 Dimethylnonanoyl carnitine,9,10-dihydroxy-hexadecanoic acid,9,16-dihydroxy-palmitic acid,Undecanoylcarnitine,Ustilic acid A	DDTDJDZHDFMZED-UHFFFAOYSA-N,FEIUPFRYFFTGFY-UHFFFAOYSA-N,FPUYBGZEWPJSDX-UHFFFAOYSA-N,LFTOYWCRNBAZKX-UHFFFAOYSA-N,MHWBJDVXYSGJET-UHFFFAOYSA-N,QXNNRMXGPQQIRN-UHFFFAOYSA-N,VJZBXAQGWLMYMS-UHFFFAOYNA-N,VJZBXAQGWLMYMS-UHFFFAOYSA-N,XSIHTLJPWOWWPE-UHFFFAOYSA-N
616	358.2956	233.66	15994.59	52174.78	93185.47	58674.18	95672.42	99041.35	185869.86	160085.3	135203.14	151740.77	63996.66	63220.34	59367.32	41928.96	57986.16	43731.74	56462.5	73796.51	63887.84	63957.63	positive	No Fragments	(+)-15,16-Dihydroxyoctadecanoic acid,(9R,10R)-Dihydroxyoctadecanoic acid,(9S,10S)-9,10-Dihydroxyoctadecanoate,(9S,10S)-9,10-dihydroxyoctadecanoate,(9S,10S)-9,10-dihydroxyoctadecanoic acid,10,11-dihydroxy stearic acid,11,12-dihydroxy stearic acid,12,13-dihydroxy stearic acid,15,16-dihydroxy-octadecanoic acid,2,3-dihydroxy stearic acid,4,14-dihydroxy-octadecanoic acid,5,6-dihydroxy stearic acid,6,7…	AZZCJRLYIUPWQJ-UHFFFAOYSA-N,BXMZIUSKYCZVAK-UHFFFAOYSA-N,CJKWEXKSSFUTCE-UHFFFAOYSA-N,HAJRXPMGHGMWRY-UHFFFAOYSA-N,JIUABTQMUFTVLS-UHFFFAOYSA-N,JOIXCEREMHWULC-MJGOQNOKSA-N,LSFLNLHTOKKPHT-UHFFFAOYNA-N,LSFLNLHTOKKPHT-UHFFFAOYSA-N,MLYHYWRMEKZFCF-UHFFFAOYSA-N,PEUSBAXOWSDDBR-UHFFFAOYSA-N,QSKPZDMBULYMDQ-KRWDZBQOSA-N,SJUYTIGRIZBTCI-UHFFFAOYSA-N,UAZFXPRZXKJSFJ-UHFFFAOYSA-N,UHSVJNCEYVVOCB-UHFFFAOYSA-N,VAAGTTZ…
617	302.233	237.13	22854.79	32926.72	56266.64	33872	48713.25	55607.54	123905.17	97513.8	72794.48	92533.54	47492.34	39740.95	36483.98	39719.69	49134.59	37078.26	43754.45	53572.99	42409.67	41563.69	positive	No Fragments	2,6 Dimethylheptanoyl carnitine,3,11-dihydroxy myristoic acid,Nonanoylcarnitine	AVKYODWULTZQPQ-UHFFFAOYSA-N,MPSPNFAQQQMFLK-UHFFFAOYSA-N,QBYXBONNCVATNQ-UHFFFAOYSA-N
618	321.3155	218.86	38328.89	57793.76	48481.92	41234.05	45195.3	39334.06	72236.9	60570.38	58941.82	67908.45	33162.42	30733.25	32540.13	26479.08	29911.3	24109.55	27043.32	31371.85	25966.13	21788.23	positive	No Fragments
619	332.2072	236.13	15325.8	21166.49	23130.35	16082.24	22620.64	23717.77	70045.2	36436.42	35649.44	37221.14	15438.21	14399.92	16922.02	15270.71	22856.41	14436.56	14021.81	19150.63	12720.38	13754.19	positive	No Fragments	1-Octen-3-yl glucoside	MPSRBJBPHXIOFN-UHFFFAOYNA-N
620	285.2427	230.79	32092.29	31533.85	31138.26	39344.63	44997.99	43316.73	69936.73	50135.85	42326.59	56390.4	23334.26	25940.41	19484.91	28098.83	20797.35	20886.7	24614.98	24995.22	21742.78	19262.08	positive	No Fragments	12-(2,3-Dihydroxycyclopentyl)-2-dodecanone,16-oxo-heptadecanoic acid,2-Methoxy-5Z-hexadecenoic acid,2-Methoxy-6Z-hexadecenoic acid,2-methoxy-5Z-hexadecenoic acid,2-methoxy-6Z-hexadecenoic acid,2-oxo-heptadecanoic acid,3-oxo-heptadecanoic acid,9-Keto heptadecylic acid,Avocadyne,Muricatacin	APFVJHNDSBIJTB-UHFFFAOYSA-N,IZQFBIOUXQEERU-SEYXRHQNSA-N,KGJRSNOTKLROQM-QXMHVHEDSA-N,OHLQBKZXSJYBMK-UHFFFAOYNA-N,QPDMNFFZLIUVIV-UHFFFAOYSA-N,VFLQJBVJJLGBKM-UHFFFAOYNA-N,VOFBBQZXUQXUQN-UHFFFAOYSA-N,WZSITNWWIVIACY-UHFFFAOYSA-N,YJFOWGUVQLQGRL-UHFFFAOYSA-N
621	283.1908	236.48	28245.49	24517.75	27124.35	29601.77	30853.24	28851	66700.34	47253.27	43387.99	41609.55	24181.34	18929.69	21936.86	21703.03	20170.49	17982.42	19367.1	22399.37	19294.16	20894.64	positive	No Fragments	12-trans-Hydroxy juvenile hormone III,Lactapiperanol C	DEBINYRQIQKNDF-UHFFFAOYNA-N,SQVPMPJSJJNPOS-TWAVMNLWSA-N
622	313.2738	235.61	15575.15	20328.01	26521.1	46975.94	30830.28	36963.82	59018.76	46402.27	43792.43	44397.17	21116.04	17095.35	18028.12	14905.36	14198.36	16299.49	16913.76	17903.24	14398.23	17389.07	positive	No Fragments	10-oxo-nonadecanoic acid,18-oxo-nonadecanoic acid,2-oxo-nonadecanoic acid,3-oxo-nonadecanoic acid	GLFSTVQYXPOBGJ-UHFFFAOYSA-N,PEBIXVCZWGYSTN-UHFFFAOYSA-N,SFGWEVNROKIRBY-UHFFFAOYSA-N,ZNFQHZMNVKPFIZ-UHFFFAOYSA-N
623	302.2691	235.61	16843.44	21635.67	24318.03	21098.87	27127.04	23377.02	54325.79	41930.47	26477.7	34278.64	19958.28	15136.75	13588.42	14513.36	18033.04	15460.04	16946.3	21306.76	14889.8	14680.25	positive	No Fragments
624	318.2642	235.37	13997.35	32937.09	36819.75	24233.11	39999.32	41552.38	49627.58	44786.61	43942.88	32719.59	29839.43	28901.73	20305.81	22154.73	19144.63	23816.33	27442.08	24492.83	27101.42	28201.92	positive	No Fragments
625	394.353	237.97	17122.98	30181.31	24430.67	23752.67	30068.59	27267.15	42904.38	35864.92	27205.58	24066.23	11335.74	11266.45	11551.77	11554.45	14202.25	12081.95	11993.35	12499.99	9278.04	9267.1	positive	No Fragments
626	348.2383	234.9	16465.65	35281.02	32322.22	28250.92	34026.87	42189.58	35897.44	33600.89	26174.34	19722.11	24648.37	19979.59	15821.16	18656.97	10101.91	14954.17	13811.8	17114.19	18451.73	17098.44	positive	No Fragments
627	330.3007	235	7403.92	20156.4	21184.23	22122.38	22350.15	20671.21	40884.05	41907.32	27490.49	30058.15	15995.51	16688.91	12875.12	14912.41	12860.61	11137.9	14289.54	13816.81	13679.02	13406.44	positive	No Fragments	Dihydroceramide,Palmitoyl Serinol ,Penaresidin A,Penaresidin B,Piproctanyl	GOJDAUFFWJKIPB-CADBVGFASA-N,MZUNFYMZKTWADX-UHFFFAOYSA-N,NTHCPJMKRGXODE-UHFFFAOYSA-N,VVMSPNITCDMCDP-IQYADAHOSA-N,XSDVOEIEBUGRQX-RBUKOAKNSA-N
628	332.2432	236.1	15362.48	17693.81	19117.88	17497.46	17044.38	19103.76	41308.52	25941.66	19921.17	29236.02	16593.66	12357.5	13687.64	9901.78	12104.86	7143.59	9427.79	12640.94	10409.08	8752.99	positive	No Fragments	Glycerol 1-(5-hydroxydodecanoate)	KCEQGTJBAICOKH-UHFFFAOYNA-N
629	360.2748	234.8	17004.78	21674.42	23718.52	19105.08	20924.85	21631.34	40515.06	35339.08	22927.12	26905.16	14810.97	16076.04	14140.28	11983.28	12965.29	10003.18	9956.9	11864.11	11746.43	12800.25	positive	No Fragments	2-Hydroxylauroylcarnitine	PBBJEGGNZPXIGJ-UHFFFAOYSA-N
630	329.2692	234.62	6123.96	24272.11	29442.67	14280.03	28454.97	34398.11	37032.55	39162.9	28931.12	20457.73	23199.09	22649.96	15585.16	18926.33	12789.21	19223.07	19894.7	17636.08	20659.5	23269.13	positive	No Fragments	Avocadene 1-acetate,Avocadene 2-acetate,Avocadene 4-acetate,MG(0:0/16:1(9Z)/0:0),MG(16:1(9Z)/0:0/0:0)	CXUXMSACCLYMBI-FPLPWBNLSA-N,KVYUBFKSKZWZSV-ZEVQVBBLSA-N,LUIGTZGBXWZJAX-UHFFFAOYNA-N,MFLWBVVCOWPUBA-UHFFFAOYNA-N,NLBYRERHXBTBBR-UHFFFAOYNA-N
631	374.2905	231.28	14030.97	20929.61	21573.27	20674.07	23260.3	24439.6	38614.32	30378.71	24515	26978.59	14802.83	15077.03	13934.66	11046.23	13890.43	9149.98	10308.12	11495.95	10536.1	11079.97	positive	No Fragments	18-hydroxy-9S,10R-dihydroxy-stearic acid,9,10,13-Trihydroxystearic acid,9,10,18-Trihydroxystearate,9R,10S,18-trihydroxy-stearic acid,Floionolic acid,Phloionolic acid	CDWBHGXGXFTKRD-UHFFFAOYNA-N,OISFHODBOQNZAG-DLBZAZTESA-N,OISFHODBOQNZAG-SJORKVTESA-N,OISFHODBOQNZAG-UHFFFAOYNA-N,OISFHODBOQNZAG-UHFFFAOYSA-N
632	320.2071	237.88	13884.1	19422.42	16874.37	15820.59	15613.04	35223.68	26734.91	19345.44	16738.28	17935.72	14041.05	13055.46	13941.64	13939.58	9050.89	16096.48	12636.17	14877.8	10481.4	10710.54	positive	No Fragments	(x)-2-Heptanol glucoside	NZLSMMMVSHTELV-UHFFFAOYNA-N
633	358.3318	234.21	5725.4	15587.92	16850.15	16908.13	20441.08	23174.15	35093.9	32131.82	26475.99	26808.44	12162.13	11898.99	11439.83	8452.84	9996.62	8157.86	9577.13	10123.91	10284.74	9763.21	positive	No Fragments	1,2,4-Nonadecanetriol,1-O-Hexadecyl-sn-glycerol	BADVLZPPYIABDS-UHFFFAOYNA-N,OOWQBDFWEXAXPB-UHFFFAOYSA-N
634	357.3001	233.98	6082	15202.16	24235.63	12910.32	27474.99	29862.54	30541.78	33028.6	27958.37	26724.02	19527.85	16015.27	13709.15	10981.77	8965.67	14406.06	15518.49	14873.53	16486.1	13175.77	positive	No Fragments	3-(2-Heptenyloxy)-2-hydroxypropyl undecanoate,Heneicosanedioic acid,MG(0:0/18:1(11Z)/0:0),MG(0:0/18:1(9Z)/0:0),MG(18:1(11E)/0:0/0:0)[rac],MG(18:1(11Z)/0:0/0:0),MG(18:1(9Z)/0:0/0:0),MG(18:1(9Z)/0:0/0:0)[rac],Stearoyllactic acid	AQZFORIMCWMRNP-FYWRMAATNA-N,KJHYUSLWTPMFTN-AQWUKCDYSA-N,KJHYUSLWTPMFTN-BQYQJAHWSA-N,OTDARJOVCLILGQ-FPLPWBNLSA-N,PWLXTFFHCFWCGG-UHFFFAOYSA-N,QMGGUIASDZZMHS-UHFFFAOYNA-N,RZRNAYUHWVFMIP-KTKRTIGZSA-N,RZRNAYUHWVFMIP-QJRAZLAKSA-N,UPWGQKDVAURUGE-KTKRTIGZSA-N
635	387.3303	232.87	3310.31	11141.62	15445.54	9806.15	19822.45	19282.36	31261.22	27762.42	30275.04	30541.24	10106.21	12513.61	10688.71	7014.75	8509.28	6672.5	8361.27	9954.54	9317.95	8603.64	positive	No Fragments
636	381.298	238.76	12651.88	21638.1	28891.51	13617.73	15216.08	24570.04	19461.66	17973.01	28999.84	20234.74	20318.31	17821.3	19922.7	16304.52	15647.59	23319.75	22951.21	30278.3	19057.05	24971.11	positive	No Fragments	(-)-Ormosanine,Glycerol 1-octadecanoate,MG(0:0/18:0/0:0),MG(18:0/0:0/0:0),MG(18:0/0:0/0:0)[rac],Piptanthine,Templetine	VBICKXHEKHSIBG-FQEVSTJZSA-N,VBICKXHEKHSIBG-UHFFFAOYNA-N,VBICKXHEKHSIBG-UHFFFAOYSA-N,YQEMORVAKMFKLG-UHFFFAOYSA-N,YUKCLPPRYNXRAF-CWOXYDIHSA-N,YUKCLPPRYNXRAF-DXDKGHSRSA-N,YUKCLPPRYNXRAF-HNKURNSESA-N
637	438.3793	239.25	8665.33	28216.81	18110.84	19298.33	24029.56	11843.46	19351.5	16093.38	22487.72	16561.56	10973.16	10484.2	11120.86	12928.62	15603.5	13466.18	12663.31	13818.85	6236.01	12664.15	positive	No Fragments	Cerotic acid(d3)	XMHIUKTWLZUKEX-FIBGUPNXSA-N
638	408.3088	239.83	4305.33	20955.14	17611.17	15712.76	13627.42	10582.84	22759.61	20364.26	19426.09	14188.16	13068.11	12622.02	9992.58	11094.16	11826.31	14549.44	13583.58	25658.83	17276.73	13749.52	positive	No Fragments	10,20-Dihydroxyeicosanoic acid,11,12-dihydroxy arachidic acid,MG(17:0/0:0/0:0)[rac],Phytophthora mating hormone alpha1	DQAUXZPAFJGMFY-UHFFFAOYSA-N,KVWYIWRSDKQRFM-SOAMZJECSA-N,RIIQXYZWFWMFSB-UHFFFAOYNA-N,SVUQHVRAGMNPLW-UHFFFAOYSA-N
639	290.2326	237.12	6412.4	17624.54	21184.52	11558.04	20358.27	23085.95	17934.3	24075.68	20418.57	11116.97	19082.54	15585.01	8804.46	12276.58	7914.63	12739.28	15639.98	15993.51	13999.71	13639.73	positive	No Fragments	alpha-Butyl-omega-hydroxypoly(oxyethylene) poly(oxypropylene)	PXWCUJRVSZCPHE-UHFFFAOYNA-N
640	377.3263	237.44	8583.42	15497.93	12111.95	12735.39	15563.9	10216.53	23904	15443.35	13018.35	10094.94	4899.68	4818.59	4877.37	8030	6574.02	7161.13	5438.94	5218.12	3345.63	4719.58	positive	No Fragments
641	291.2687	234.43	8143.41	9662.94	14169.33	9650.54	14714.17	10138.03	21802.34	19559.91	16823.57	19362.21	6338.5	7654.83	7648.51	5516.64	6510.15	6267.48	6269.53	8356.77	6531.64	7373.87	positive	No Fragments	(+)-Tormesol,(+)-Verticillol,(-)-Dilophol,(13E)-Labda-7,13-dien-15-ol,(13S)-Isotuberculosinol,(3S,6E,10E)-1,6,10,14-Phytatetraen-3-ol,(Z,Z,Z)-geranylgeraniol,(ent-16alpha)-16-Kauranol,18-Deoxysagittarol,5-(1-methoxybutan-2-yl)isolongifol-5-ene,5alpha-Androstane-2alpha-methyl-17beta-ol,8-[3]-ladderane-1-octanol,8alpha-13(16),14-Labdadien-8-ol,Aphidicolan-16beta-ol,Geranylgeraniol,Phyllocladan-16al…	BXFNNIGYLSZPIT-ZJABWGPNSA-N,CQWSCMMFUZYKBO-CXFBFUJHSA-N,FZSRMADKTOBCNT-OQKWZCIFSA-N,FZSRMADKTOBCNT-UHFFFAOYNA-N,IQDXAJNQKSIPGB-ONPJFLAQNA-N,JTWQQJDENGGSBJ-UHFFFAOYNA-N,KPOGKOXAZMFZNM-ATPOGHATSA-N,ODCPNBCPLWJVQI-XEUIXDHISA-N,OJISWRZIEWCUBN-QIRCYJPOSA-N,OJISWRZIEWCUBN-XBQSVVNOSA-N,OUVXRPFTQJMCGW-BRPRPXEGSA-N,QOYFRUFHTPXBBI-KFCWCOGWSA-N,QQHDEGUZXBOWLH-UHFFFAOYSA-N,TXBORCBWDUAHAC-JQERWDHBSA-N,VHFDWNJ…
642	309.2426	239.77	4820.44	6397.88	8267.65	9600.75	10112.35	9631.25	16382.48	14188.31	10742.06	9047.11	13525.08	10758.3	15335.95	10905.64	10197.73	15366.44	13659.01	12986.76	11916.88	12773.57	positive	No Fragments	3-Methyl-5-pentyl-2-furannonanoic acid,Annosquamosin B,Obtusilactone A,methyl 12,13-epoxy-9,15-octadecadienoate,methyl 15,16-epoxy-9,12-octadecadienoate,methyl 9,10-epoxy-12,15-octadecadienoate	FCLYKYQBTSMTJB-ICFOKQHNNA-N,NICDFCNOCPZHTJ-UHFFFAOYNA-N,TUQVXFOSXOCQCM-UHFFFAOYSA-N,UKZBTRSYQIJJLK-RUVIVGLCSA-N,WJRQEOOGBUSIOJ-OCJIRGAFSA-N,WXOURJJDULGFAF-KNVWVLGRSA-N
643	526.4318	236.8	7342.54	15387.14	10388.33	14282.61	15033	7559.03	9548.74	8454.21	14356.68	11707.79	7380.54	7938.12	7940.9	7092.48	7930.5	7997.26	7899.52	10127.58	4873.5	9384.78	positive	No Fragments
644	293.2475	234.5	6061.61	7031.17	6322.61	5982.98	7026.31	7247.54	15012.09	10120.81	12442.53	7490.53	5215.87	4246.78	4915.66	3841.12	4479.93	4309.69	4649.51	5914.62	4315.48	4836.35	positive	No Fragments	(E,E)-3,7,11-Trimethyl-2,6,10-dodecatrienyl butyrate,16alpha-Hydroxysteroid,16beta-Hydroxysteroid,17beta-Hydroxysteroid,3a,17a-Dihydroxy-5b-androstane,3alpha-androstanediol,3b,17a-Dihydroxy-5a-androstane,3b,17b-Dihydroxyetiocholane,3beta-androstanediol,5a-Androstane-3a,17a-diol,5a-Androstane-3b,17b-diol,5alpha-Androstan-3beta,17beta-diol,5alpha-Androstane-11beta,17beta-diol,5alpha-androstane-3bet…	CBMYJHIOYJEBSB-CRQQDORFSA-N,CBMYJHIOYJEBSB-CUZKMJQKSA-N,CBMYJHIOYJEBSB-GCXXXECGSA-N,CBMYJHIOYJEBSB-ILNNWSBUSA-N,CBMYJHIOYJEBSB-KHOSGYARSA-N,CBMYJHIOYJEBSB-MFXFBURESA-N,CBMYJHIOYJEBSB-RLSXWVIDSA-N,CBMYJHIOYJEBSB-SQTCYDLRSA-N,CBMYJHIOYJEBSB-ULTMTAQRSA-N,CBMYJHIOYJEBSB-UNPXRYTGSA-N,CBMYJHIOYJEBSB-VXZRPZIYSA-N,CBMYJHIOYJEBSB-WTVXNACZSA-N,CBMYJHIOYJEBSB-XXFHXVOVNA-N,CBMYJHIOYJEBSB-YSZCXEEOSA-N,GPNSLSV…
645	281.2121	242.31	6664.84	7624.58	7896.12	8385.8	9532.51	10365.16	8489.14	7826.14	9972.99	7700.65	12224.2	9816.67	11806.26	13799.15	12290.58	13862.02	8858.77	12025.57	10278.4	12018.09	positive	No Fragments
646	205.0974	666.64	1043220.38	611054	881295.56	589612.56	530526.13	561238.56	564288.5	639750.5	392001.72	512884.38	857627.25	624146.31	862983.88	968490	600770.13	705285.06	777103.81	616479.88	808652.63	718760.19	positive	No Fragments	(±)-Tryptophan,3-Hydroxymethylantipyrine,3-Methyldioxyindole,4-(3-Pyridyl)-3-butenoic acid,4-Hydroxyantipyrine,4-Oxo-1-(3-pyridyl)-1-butanone,D-Tryptophan,Ethotoin,Idazoxan,L-Tryptophan,Nirvanol,S-nirvanol,Tryptophan,Vasicinol	CFONOJVUTZAMCB-UHFFFAOYSA-N,HPMRFMKYPGXPEP-UHFFFAOYSA-N,JBJKAGOWIZGVTR-UHFFFAOYSA-N,MHVJWSPYMHAALE-HNQUOIGGSA-N,QIVBCDIJIAJPQS-SECBINFHSA-N,QIVBCDIJIAJPQS-UHFFFAOYNA-N,QIVBCDIJIAJPQS-UHFFFAOYSA-N,QIVBCDIJIAJPQS-VIFPVBQESA-N,SKVPTPMWXJSBTF-UHFFFAOYSA-N,SZQIFWWUIBRPBZ-UHFFFAOYSA-N,UDTWZFJEMMUFLC-LDGXTIHJNA-N,UDTWZFJEMMUFLC-UHFFFAOYNA-N,UDTWZFJEMMUFLC-UHFFFAOYSA-N,WEFMOGRHGUPGMA-JTQLQIEISA-N,XCHBYBK…
647	238.08	664.18	193604.66	167188.56	201493.38	152951.77	152024.73	173626.53	121061.02	168038.58	137543.77	135436.92	199086.83	149517.61	179824.88	192333.88	127706.55	181347.34	180897.17	168221.45	183893.59	171621.16	positive	No Fragments	Formiminoglutamic acid,Formylisoglutamine,N-Acetylasparagine,N-Formimino-L-glutamate	HXFOXFJUNFFYMO-BYPYZUCNSA-N,NRXIKWMTVXPVEF-BYPYZUCNSA-N,WLTXUKAQFBTJKS-UHFFFAOYSA-N
648	525.34	664.14	181249.2	71332.98	96258.77	41606.66	39325.02	34858.2	30238.14	35233.03	14940.77	23026.15	96138.45	73641.19	115497.74	154121.47	53639.87	93367.65	112796.96	73470.54	105912.33	87789.48	positive	No Fragments
649	485.3087	660.69	175192.75	84106.93	124043.39	52155.99	44679.69	49920.38	33012.09	33767.03	22083.91	28557.68	93935.16	45981.75	78940.5	98305.47	36423.84	63968.31	73122.79	44159.64	72720.59	66001.38	positive	No Fragments
650	252.1093	663.77	107326.16	80179.09	102293.06	76759.85	74884.38	81948.13	74411.2	77016.01	68805.02	81345.44	99399.63	83988.67	113392.43	102383.51	64666.36	93871.9	100734.82	87686.53	99649.08	102834.97	positive	No Fragments	1,3,7-Trimethyluric acid,1,3,9-Trimethyluric acid,5'-Deoxyadenosine,Cordycepin,Deoxyadenosine	BYXCFUMGEBZDDI-UHFFFAOYSA-N,CWENCZHQIWXCCA-UHFFFAOYSA-N,OFEZSBMBBKLLBJ-BAJZRUMYSA-N,OLXZPDWKRNYJJZ-RRKCRQDMSA-N,XGYIMTFOTBMPFP-KQYNXXCUSA-N
651	243.158	664.27	73669.5	22466.99	41984.42	18261.53	12653.44	10974.23	13617.82	12436.95	6596.35	11106.43	94782.18	62274.07	91186.6	107521.59	71124.94	86154.33	89252.47	73059.38	101307.26	63767.41	positive	No Fragments
652	252.1093	668.69	107326.16	80179.09	102293.06	76759.85	74884.38	81948.13	74411.2	NA	54530.66	81345.44	99399.63	83988.67	102843.29	92027.75	62229.55	88115.05	79036.6	68311.24	86239.12	82857.62	positive	No Fragments	1,3,7-Trimethyluric acid,1,3,9-Trimethyluric acid,5'-Deoxyadenosine,Cordycepin,Deoxyadenosine	BYXCFUMGEBZDDI-UHFFFAOYSA-N,CWENCZHQIWXCCA-UHFFFAOYSA-N,OFEZSBMBBKLLBJ-BAJZRUMYSA-N,OLXZPDWKRNYJJZ-RRKCRQDMSA-N,XGYIMTFOTBMPFP-KQYNXXCUSA-N
653	399.2355	664.5	61332.71	19837.55	43664.95	15700.71	15387.95	15894.63	12945.4	14730.93	NA	11586.62	67535.37	62001.13	65876.45	78991.95	48177.86	64062.27	63532.59	48491.27	60825.79	53558.36	positive	No Fragments	E-64	LTLYEAJONXGNFG-DCAQKATOSA-N
654	216.0981	664.29	78349.08	42728.54	66667.13	37014.37	27031.82	35943	30528.73	40773.71	33615.6	26020.71	65538.45	43747.69	62711.84	66237.88	45319.46	51426.2	60226.34	45639.04	51767.93	44395.09	positive	No Fragments	Formiminoglutamic acid,Formylisoglutamine,N-Acetylasparagine,N-Formimino-L-glutamate	HXFOXFJUNFFYMO-BYPYZUCNSA-N,NRXIKWMTVXPVEF-BYPYZUCNSA-N,WLTXUKAQFBTJKS-UHFFFAOYSA-N
655	254.0539	663.57	61271.48	52067.2	68411.05	60325.77	58008.18	61621.15	49213.46	55521.45	64539.03	58415.87	62175.95	55881.43	54295.11	55173.91	54826.8	58285.35	64077.6	62275.31	59795.23	59820.91	positive	No Fragments	4-Nitroquinoline N-oxide,Nitroxoline	RJIWZDNTCBHXAL-UHFFFAOYSA-N,YHQDZJICGQWFHK-UHFFFAOYSA-N
656	263.1737	666.01	33198.86	12342.74	27726.97	9057.83	11244.34	8595.17	7127.04	9320.77	5052.17	8172.61	51113.4	38821.55	56053	61580.72	34274.86	42880.75	45979.35	37942.39	51212.68	41576.5	positive	No Fragments
657	341.2188	665.81	30392.46	16060.9	20996.45	6950.1	8363.48	6339.03	5482.31	7336.58	3081.78	3969.15	41979.98	35218.82	40059.18	47566.58	27876.78	33781.48	36111.53	30058.76	41220.52	28550.91	positive	No Fragments
658	371.2294	668.11	32239.61	7810.05	18447.07	7275.34	5057.58	8554.58	4485.31	6679.89	NA	3410.13	25085.58	14110.99	27310.04	31678.44	12906.83	21972.23	18528.66	13650.33	19675.84	18086.43	positive	No Fragments	Amprotropine,Betaxolol,Capsaicin,Dihydrocapsaicin	NWIUTZDMDHAVTP-UHFFFAOYSA-N,ORXLOAFNULMXBG-UHFFFAOYSA-N,XJQPQKLURWNAAH-UHFFFAOYSA-N
659	547.3217	662.82	29921.4	18301.68	24512.05	9928.26	9166.97	12052.94	8508.72	9714.91	5382.09	6989.2	22624	14971.46	21176.48	27381.8	12703.19	22481.75	20311.58	17471.55	25616.1	18934.01	positive	No Fragments
660	243.6598	662.74	21405.96	7123.57	11141.74	NA	3489.09	NA	2611.05	4526.03	NA	NA	18513.7	13670.99	19146.9	22023.72	15205.67	16621.24	20732.99	14445.51	16180.75	16621.46	positive	No Fragments
661	549.2413	668.81	14337.7	4694.39	8814.08	NA	NA	NA	NA	NA	NA	NA	13211.24	10244.51	11019.38	14415.96	8612.16	12836.47	9677.93	8361.14	10979.32	8970.49	positive	No Fragments
662	249.0613	665.96	9070.63	5150.75	7550.29	5841.5	4197.48	5017.13	6861.36	NA	3571.72	5178.54	7966.08	7811.43	9347.93	9568.44	8113.15	8470.26	7862.88	8080.54	9530.33	9358.01	positive	No Fragments
663	270.1198	668.56	6570.81	5499.08	6128.79	7805.69	5990.01	8012.19	6430.01	7990.91	7103.2	7859.54	6491.97	6654.01	7119.46	4147.57	4772.3	5011.92	6042.95	6891.42	5786.66	6525.11	positive	No Fragments	Asparaginyl-Histidine,Decitabine,Histidinyl-Asparagine	FFMIYIMKQIMDPK-UHFFFAOYSA-N,WSDOHRLQDGAOGU-UHFFFAOYSA-N,XAUDJQYHKZQPEU-KVQBGUIXSA-N
664	300.2034	664.57	6173.07	2566.9	5939.02	NA	NA	NA	NA	NA	NA	NA	5580.64	5138.06	6013.4	6170.3	4127.03	5785.54	5541.37	5399.4	6160.19	4270.48	positive	No Fragments
665	90.1585	785.13	589870.69	566330.38	514401.63	462069.81	419220.97	511920.31	412084.19	513487.09	461926.09	464934.59	1018122.75	756670.63	939347.69	949940.69	693619.63	822772.75	789793.19	855153.75	821602.94	993529.44	positive	No Fragments
666	286.1512	784.41	142416.75	57957.39	112064.3	31192.74	37133.74	31034.63	35562.4	31502.88	22237.05	35657.56	405253.25	333223.03	407164.47	393711.41	224912.72	341765.31	343323.44	338344.66	350024.47	350789.91	positive	No Fragments	Guanidinoproclavaminic acid	MPNWPLYZGCKKFY-VDTYLAMSSA-N
667	258.1451	784.18	137765.3	55129.12	113623.45	32262.11	35287.11	34546.81	34737.24	46270.58	25563.83	28097.06	174679.28	154657.58	201455.03	198668.7	101937.29	167239.58	155314.69	138999.02	159034.64	163326.22	positive	No Fragments	Prolyl-Threonine,Sakacin P,Threoninyl-Proline,gamma-Glutamyl-gamma-aminobutyraldehyde	GVUVRRPYYDHHGK-UHFFFAOYSA-N,JZNLEPLZUABCSQ-ZETCQYMHSA-N,QOLYAJSZHIJCTO-UHFFFAOYSA-N,VMETVXNVLXCEFC-UHFFFAOYSA-N
668	91.163	788.06	14944.66	13024.79	16971	10947.79	11651.58	14613.32	12305.08	15561.56	10517.99	13128.36	32246.75	18200.47	26105.52	26237.32	20857.08	24247.57	23139.83	21657.55	22115.66	28272.94	positive	No Fragments
669	376.2697	781.27	9961.97	8681.47	10626.78	7911.63	7887.25	8145.18	NA	6016.78	5685.01	7245.7	17044.07	13137.79	18859.19	19403.25	14279.06	18780.54	17120.38	16200.63	20092.09	20176.47	positive	No Fragments
670	280.1272	784.27	NA	NA	NA	NA	NA	NA	NA	NA	NA	NA	4077.26	5945.8	6680.93	5445.65	4250.94	4933.26	5894.73	5886.76	4632.67	4944.92	positive	No Fragments	Prolyl-Threonine,Sakacin P,Threoninyl-Proline,gamma-Glutamyl-gamma-aminobutyraldehyde	GVUVRRPYYDHHGK-UHFFFAOYSA-N,JZNLEPLZUABCSQ-ZETCQYMHSA-N,QOLYAJSZHIJCTO-UHFFFAOYSA-N,VMETVXNVLXCEFC-UHFFFAOYSA-N
671	247.1403	842.44	1005861.13	443447.91	760679.25	844300.31	752815.31	892162.44	746851.38	858213.75	752289.81	742843.13	48770.31	38219.72	45342.37	61320.46	17425.49	44785.57	48346.82	38448.51	49796.5	49311.35	positive	No Fragments	D-Octopine,L-N2-(2-Carboxyethyl)arginine	IMXSCCDUAFEIOE-GDVGLLTNSA-N,OHWCFZJEIHZWMN-LURJTMIESA-N
672	416.149	837.77	731393.63	483581.16	506658.72	579611.56	436194.38	641209.44	649247.06	689113.88	487535.88	574836.19	NA	NA	NA	4775.82	3243.63	NA	1745.65	NA	2227.26	1891.24	positive	No Fragments	Estradiol-17beta 3-sulfate,Pyrimidifen,Sudan III	FHNINJWBTRXEBC-QSZPNPOGSA-N,ITKAIUGKVKDENI-UHFFFAOYSA-N,QZIGLSSUDXBTLJ-QGPAGSFOSA-N,QZIGLSSUDXBTLJ-ZBRFXRBCSA-N
673	427.1402	838.25	280912.03	250675.78	224434.78	232285.91	189502.19	253311.58	235473.13	283946.81	175317.28	203804.34	NA	NA	NA	1685.15	NA	NA	NA	NA	1013.05	NA	positive	No Fragments	S-Inosyl-L-homocysteine	VNPWVMVYUSNFAW-WFMPWKQPSA-N
674	416.6506	838.57	281235.66	179794.13	199914.58	212251.75	166858.53	261148.5	280728.31	250180.02	187700.16	224170.92	NA	NA	NA	2237.03	985.13	852.53	781.82	NA	1462.42	NA	positive	No Fragments
675	427.6418	838.27	106473.03	85711.26	70877.42	82785.66	55925.64	91016.13	88586.3	96765.12	54954.81	67523.67	NA	NA	NA	NA	NA	NA	NA	NA	NA	NA	positive	No Fragments
676	438.131	838.09	46718.32	58624.77	36263.73	40142.22	30079.94	36717.79	32950.34	39343.69	34029.17	41015.28	NA	NA	NA	NA	NA	NA	NA	NA	NA	NA	positive	No Fragments	(2S,3R)-2-[(1R)-1-[3,5-bis(trifluoromethyl)phenyl]ethoxy]-3-(4-fluorophenyl)morpholine,Colchicine,Glaudine,N-Formyldemecolcine	AFBDSAJOMZYQAI-XUGCUHNJNA-N,HTWMEJLBEVTMMZ-INIZCTEOSA-N,IAKHMKGGTNLKSZ-INIZCTEOSA-N,IAKHMKGGTNLKSZ-UHFFFAOYSA-N,STJFYCWYHROASW-UHFFFAOYNA-N
677	831.2907	838.27	36229.16	21733.22	28346.63	32236.41	27892.15	38865.45	35658.46	34296.5	25455.24	24521.24	NA	NA	NA	NA	NA	NA	NA	NA	NA	NA	positive	No Fragments
678	416.1241	838.64	28555.56	14594.82	16638.23	18769.93	17591.08	19772.59	22418.32	24109.37	15325.27	20463.89	NA	NA	NA	NA	NA	NA	NA	NA	NA	NA	positive	No Fragments	Benzylpenicilloic acid,Cylindrospermopsin,N-Desmethylzopiclone,Penicilloic acid	CGSFZSTXVVJLIX-UHFFFAOYNA-N,HCYWNSXLUZRKJX-RWMBFGLXSA-N,HCYWNSXLUZRKJX-UHFFFAOYNA-N,LHJPHMKIGRLKDR-VDPNAHCISA-N
679	265.1396	841.58	18788.45	11644.43	15846.19	23898.3	18365.83	24025.75	21446.31	20201.42	15015.95	10281.05	1455.99	850.55	1330.96	2013.4	800.84	1482.07	1230.25	1275.42	1254.61	989.57	positive	No Fragments
680	438.6328	838.27	17313.35	20749.85	14947.27	14610.65	12131.3	15494.14	12168.85	13683.11	12319.69	12412.06	NA	NA	NA	NA	NA	NA	NA	NA	NA	NA	positive	No Fragments
681	283.0807	839.63	14671.67	17788.39	11548.46	14149.21	8296.67	8960.91	14565.92	13086.71	13672.16	12576.65	1420.1	2374.41	2166.68	2399.83	917.78	1776.83	2366.63	1886.41	2227.2	2827.21	positive	No Fragments	(S)-F-Willardiine,Guanidinoproclavaminic acid	MPNWPLYZGCKKFY-VDTYLAMSSA-N,YIBVSVWKLVBIKS-LRYVRFSDSA-N
682	322.077	839.38	17715.02	10075.5	11776.52	14950.8	11909.28	16103.73	17327.74	12831.04	10598.68	11234.38	NA	NA	NA	NA	NA	NA	NA	NA	NA	NA	positive	No Fragments	Beta-Citryl-L-glutamic acid,Streptamine 4-phosphate,Streptamine phosphate	GAQNUGISBQJMKO-UHFFFAOYSA-N,JOZGBZPOJJCPEP-FAEUDGQSSA-N,UGKIWJFUWGWWEX-XJQRDMAOSA-N
683	297.1098	838.09	9398.39	6788.61	8091.52	8543.51	6778.68	8635.12	9008.66	8771.81	6925.36	8837.41	NA	NA	NA	NA	NA	NA	NA	NA	NA	NA	positive	No Fragments	3-(1,1-Dimethyl-2-propenyl)-7,8-dimethoxy-2H-1-benzopyran-2-one,4,4'-Dihydroxy-3,5-dimethoxydihydrostilbene,4,4'-dihydroxy-3,5-dimethoxydihydrostilbene,Batatasin II,DHAP(8:0),Gossyvertin,Rutacultin	CWSITSYPUXRHCS-UHFFFAOYSA-N,DLRAWGGINAZULN-UHFFFAOYSA-N,IPLJDPYEDULBAK-UHFFFAOYSA-N,PQQGELFARUCGEM-UHFFFAOYSA-N,WDKQNEBNLKMOLB-UHFFFAOYSA-N,YSFZHXKUZLVBRX-UHFFFAOYSA-N
684	133.1125	1124.56	694024.06	488223.66	424505.38	295096.47	276871.63	287169.88	319592.47	328464.47	339681.81	277736.38	900084.88	650767.38	909362.06	958903.06	636033.06	821439.94	920732.75	682435.31	943247.81	831417.13	positive	No Fragments
685	171.0531	1115.19	66636.95	51351.71	68468.62	52278.5	41121.54	23433.65	36371.39	32365.54	12586.19	40294.05	97870.98	91853.38	87580.52	98010.55	84437.59	108367.63	99622.38	105630.68	87321.74	75477.3	positive	No Fragments	(2R,4S)-2,4-Diaminopentanoate,2,5-Diaminopentanoic acid,3-Pyridinaldehyde,6-Iminocyclohexa-2,4-dienone,D-Ornithine,L-Ornithine,L-Ornithine monochlorohydrate/ornithine,Nitrosobenzene,Ornithine	AHLPHDHHMVZTML-BYPYZUCNSA-N,AHLPHDHHMVZTML-SCSAIBSYSA-N,AHLPHDHHMVZTML-UHFFFAOYNA-N,AHLPHDHHMVZTML-UHFFFAOYSA-N,NLRKCXQQSUWLCH-UHFFFAOYSA-N,PCEJMSIIDXUDSN-IUYQGCFVSA-N,PEARLFKWERPXDA-UHFFFAOYSA-N,QJZUKDFHGGYHMC-UHFFFAOYSA-N
686	155.0791	1124.25	16034.34	14626.85	9068.93	5002.72	4538.4	4613.27	10021.29	6582.54	10199.18	6914.63	11899.7	14916.06	18938.84	18916.46	16045.42	10363.25	17502	13670.57	21886.33	19128.38	positive	No Fragments	(2R,4S)-2,4-Diaminopentanoate,2,5-Diaminopentanoic acid,3-Aminopropane-1,2-diol,D-Ornithine,L-Ornithine,L-Ornithine monochlorohydrate/ornithine,Ornithine	AHLPHDHHMVZTML-BYPYZUCNSA-N,AHLPHDHHMVZTML-SCSAIBSYSA-N,AHLPHDHHMVZTML-UHFFFAOYNA-N,AHLPHDHHMVZTML-UHFFFAOYSA-N,KQIGMPWTAHJUMN-VKHMYHEASA-N,PCEJMSIIDXUDSN-IUYQGCFVSA-N
687	173.0512	1115.5	3959.4	3183.6	4181.71	3954.76	3459.95	1645.91	2094.53	2283.04	1066.14	2191.84	6213.6	6245.01	5602.1	5733.71	4986.69	6584.38	6506.22	7080.3	5619.51	4693.04	positive	No Fragments	WR 1065	YHPLKWQJMAYFCN-UHFFFAOYSA-N
688	190.0712	678.94	941659.94	732393.63	730048.31	854999.75	715340.75	921811.81	811972.13	760095.13	630358.56	589966.5	18180.03	9418.85	15712.84	26200.43	14999.99	18066.78	20917.13	22482.84	20140.34	17677.82	positive	No Fragments	(R)-2-Hydroxyglutarate,(R)-2-Methylmalate,(S)-2-Hydroxyglutarate,(S)-2-Methylmalate,2-Dehydro-3-deoxy-D-xylonate,2-Dehydro-3-deoxy-L-arabinonate,2-Hydroxyglutarate,3-Hydroxyglutaric acid,AminoDHQ,Citramalate,Citramalic acid,D-2-Hydroxyglutaric acid,D-Arabinono-1,4-lactone,D-Xylono-1,4-lactone,D-Xylono-1,5-lactone,D-Xylonolactone,D-erythro-3-Methylmalate,D-threo-3-Methylmalate,Glutarylglycine,L-2-…	CUOKHACJLGPRHD-BXXZVTAOSA-N,CUOKHACJLGPRHD-FLRLBIABSA-N,CUOKHACJLGPRHD-JJYYJPOSSA-N,CUOKHACJLGPRHD-NUNKFHFFSA-N,CUOKHACJLGPRHD-YVZJFKFKSA-N,HWXBTNAVRSUOJR-GSVOUGTGSA-N,HWXBTNAVRSUOJR-UHFFFAOYSA-N,HWXBTNAVRSUOJR-VKHMYHEASA-N,NBLKTRLPZFCMJG-UHFFFAOYSA-N,NPYQJIHHTGFBLN-HRFVKAFMSA-N,NPYQJIHHTGFBLN-PWNYCUMCSA-N,NPYQJIHHTGFBLN-STHAYSLISA-N,RFMMMVDNIPUKGG-UHFFFAOYSA-N,RFMMMVDNIPUKGG-YFKPBYRVSA-N,UKCSFKL…
689	763.122	658.57	62226.34	100048.2	96632.51	80904.03	65792.02	141754.61	121922.7	120995.85	149750.77	194958.45	34757.95	32003.84	21307.3	24856.46	25277.96	31394.37	39606.77	27780.49	24427.69	18799.7	positive	No Fragments
690	282.1187	675.05	75917.84	55147.86	53993.57	60219.96	49487.3	52030.23	44681	46891.25	47843.17	50729.47	22233.03	10892.26	19184.04	25049.79	13461.93	18455.87	16085.78	15277.79	22107.76	16033.96	positive	No Fragments	D-glycero-L-galacto-Octulose,Glutamyl-Isoleucine,Glutamyl-Leucine,Isoleucyl-Glutamate,Leucyl-Glutamate,N-(1-Deoxy-1-fructosyl)threonine	HYWDXGGHANXDIV-UHFFFAOYNA-N,JUBGLICOZRKBCO-UOCFKICONA-N,KTGFOCFYOZQVRJ-UHFFFAOYSA-M,NFNVDJGXRFEYTK-UHFFFAOYSA-M,SNFUTDLOCQQRQD-UHFFFAOYSA-M,YBAFDPFAUTYYRW-UHFFFAOYSA-M
691	213.0564	676.28	17844.59	12454.8	14719.87	14827.73	10624.42	12327.08	12522.07	11152.13	8554.89	8266.72	NA	NA	NA	NA	NA	NA	NA	NA	NA	NA	positive	No Fragments
692	424.3633	237.38	135435.8	41578.14	36696.89	38987.96	48633.08	19683.88	39522.41	32288.72	932251.31	192039.78	6627.6	6384.27	4454.93	7103.07	5414.02	7040.22	5416.38	10403.15	6821.48	6073.66	positive	No Fragments
693	120.107	451	512756.31	770075.31	526090.69	797965.56	633194.94	819049.19	886975.25	830726.69	215178.83	331343.72	14506.87	7771.34	10793.57	11615.94	9790.42	13220.95	11863.08	10224.01	15867.01	14363.99	positive	No Fragments
694	340.3576	459.09	443196.84	386655	268071.34	405787.84	349383.06	395914.34	514113.19	395697.53	587020.06	572752.63	NA	NA	1657.49	4056.62	8323.61	3228.65	5474.42	6350.34	NA	NA	positive	No Fragments	2-Octyl dodecanol,Arachidyl alcohol,Dihydrophytol,Docosanamide,Eicosan-1-ol,Phytanol	AJAKLDUGVSKVDG-LEAGNCFPSA-N,AJAKLDUGVSKVDG-UHFFFAOYSA-N,BTFJIXJJCSYFAL-UHFFFAOYSA-N,LEACJMVNYZDSKR-UHFFFAOYSA-N,ORAWFNKFUWGRJG-UHFFFAOYSA-N
695	217.1184	464.84	286414.16	230662.31	208679.48	195113.72	166660.39	199950.75	195610.59	277638.19	163369.81	185415.34	6007.89	2957.06	7874.75	8336.16	6142.99	6700.07	4928.75	8607.64	7260.22	5148.66	positive	No Fragments	2-Aminoheptanedioic acid,Calystegin B2,Calystegine B2,Calystegine B5,N-Carboxyethyl-g-aminobutyric acid,Prolyl-Threonine,Sakacin P,Threoninyl-Proline,gamma-Glutamyl-gamma-aminobutyraldehyde	DJTRTWALNSXKOG-UHFFFAOYNA-N,FXFBVZOJVHCEDO-NMACYSKISA-N,FXFBVZOJVHCEDO-UHFFFAOYNA-N,GVUVRRPYYDHHGK-UHFFFAOYSA-N,JUQLUIFNNFIIKC-UHFFFAOYNA-N,JZNLEPLZUABCSQ-ZETCQYMHSA-N,QOLYAJSZHIJCTO-UHFFFAOYSA-N,SRGQUICKDUQCKO-UHFFFAOYSA-N,VMETVXNVLXCEFC-UHFFFAOYSA-N
696	906.1487	452.06	139228.84	157159.14	53719.35	147699.84	116387.18	136401.73	143177.81	171693.38	111729.09	135223.41	12400.49	13907.59	20309.4	17067.91	19603.04	8366.86	13529.08	18093.86	14024.66	20087.63	positive	No Fragments
697	127.0795	453.29	70257.63	165225.66	158746.42	47843.93	118637.68	75343.8	86405.14	142019.75	18209.1	37127.3	9838.51	5649.28	7963.26	9846.39	7312.2	10688.44	8181.86	6481.45	9155.56	8976.4	positive	No Fragments
698	336.1558	449.54	86015.9	78918.79	86652.05	99093.88	65219.47	95345.76	107649.07	95666.61	43222.02	77882.64	NA	NA	NA	NA	NA	NA	NA	NA	NA	NA	positive	No Fragments	4'-tert-Butyl-2',6'-dimethyl-3',5'-dinitroacetophenone,Aspartame,Glutamylphenylalanine,Hydroxyprolyl-Tyrosine,L-gamma-Glutamyl-beta-phenyl-beta-L-alanine,N-gamma-L-Glutamyl-L-phenylalanine,Tyrosyl-Hydroxyproline	FTWOPDCJCRFTHX-UHFFFAOYSA-N,IAOZJIPTCAWIRG-QWRGUYRKSA-N,IAOZJIPTCAWIRG-UHFFFAOYSA-N,IDPGQVFKQDLMJA-UHFFFAOYSA-N,KYOLCXJAAOGMSB-UHFFFAOYSA-N,WXCMHFPAUCOJIG-UHFFFAOYSA-N,XHHOHZPNYFQJKL-QWRGUYRKSA-N,XHHOHZPNYFQJKL-UHFFFAOYNA-N
699	226.1189	453.54	36657.39	41655.59	33871.43	76580.73	42548.45	39431.01	52965.85	45066.06	18948.34	26161.58	18971.12	15195.68	21404.21	21857.93	17767.76	16133.49	22946.71	15431.64	21518.52	18218.78	positive	No Fragments	1-(Methylnitrosoamino)-4-(3-pyridinyl)-1,4-butanediol,4-(Methylnitrosamino)-1-(3-pyridyl-N-oxide)-1-butanol,Nnal-N-oxide,alpha-[3-[(Hydroxymethyl)nitrosoamino]propyl]-3-pyridinemethanol	DKBKTKUNVONEGX-UHFFFAOYSA-N,UNFLQLWCJOTOPA-UHFFFAOYSA-N,ZDEMEBJTHIDHSF-UHFFFAOYSA-N
700	147.0765	457.32	63212.94	52011.62	49942.02	36408.99	33146.61	45663.98	60033.36	49185.63	29857.49	34898.05	10384.56	8670.02	10816.18	11476.83	8909.91	12170.4	9535.82	13647.15	11392.09	9970.24	positive	No Fragments	2-Amino-3-hydroxypropanoic acid,3-Ureidoisobutyrate,Alanyl-Glycine,Alanylglycine,D-Glutamine,D-Serine,DL-Serine,Glutamine,Isoglutamine,L-Glutamine,L-Serine,Ureidoisobutyric acid	AEFLONBTGZFSGQ-UHFFFAOYSA-N,CXISPYVYMQWFLE-UHFFFAOYSA-N,MTCFGRXMJLQNBG-REOHCLBHSA-N,MTCFGRXMJLQNBG-UHFFFAOYSA-N,MTCFGRXMJLQNBG-UWTATZPHSA-N,PHENTZNALBMCQD-UHFFFAOYSA-N,ZDXPYRJPNDTMRX-GSVOUGTGSA-N,ZDXPYRJPNDTMRX-UHFFFAOYSA-N,ZDXPYRJPNDTMRX-VKHMYHEASA-N
701	255.1164	458.93	24969.38	20463.72	20696.1	23318.08	18695.39	22105.2	26162.3	29862.52	20138.84	23178.39	NA	NA	NA	3076.62	NA	2999.33	2838.22	NA	3219.68	2828.92	positive	No Fragments	2-(4-Methyl-5-thiazolyl)ethyl butanoate,2-(4-Methyl-5-thiazolyl)ethyl isobutyrate,Thiamylal	GDRZNYCKSKHESZ-UHFFFAOYSA-N,KMEDDQQKAPHCLF-UHFFFAOYSA-N,XLOMZPUITCYLMJ-UHFFFAOYSA-N
702	157.0973	454.53	17776.05	11221.19	15813.46	22025.62	11987.68	17332.93	17633.62	17215.87	9926.26	10823.75	8564.34	5671.43	7669.41	8380.9	6255.47	8876.46	8704.94	6676.02	13727.03	6228.42	positive	No Fragments	3-Acetamidopropanal,4-Amino-2-methylenebutanoic acid,Acetamidopropanal,D-Proline,L-Proline,Proline,Pterolactam	ARJPPNFIEQKVBB-UHFFFAOYSA-N,FTWHFXMUJQRNBK-UHFFFAOYSA-N,ONIBWKKTOPOVIA-BYPYZUCNSA-N,ONIBWKKTOPOVIA-SCSAIBSYSA-N,ONIBWKKTOPOVIA-UHFFFAOYSA-N,VULIHENHKGDFAB-UHFFFAOYSA-N
703	128.1001	454.7	16919.51	14072.01	10828.82	16118.09	12590.65	12194.03	13655.82	12616.26	8538.75	12467.47	6708.59	4525.92	4690.54	4762.31	4634.08	5389.57	4778.92	4090.36	4845.72	5959.57	positive	No Fragments
704	136.0758	456.52	13399.21	8510.5	9274.09	8620.09	9468.69	9454.62	13698.46	10458.03	9622.19	8563.53	2996.05	2858.87	2610.15	2345.39	2652.8	2264.32	3016	3191.45	3068.68	3006.78	positive	No Fragments	(E)-Phenylacetaldoxime,(Z)-Phenylacetaldehyde oxime,2'-Aminoacetophenone,2,3-Dihydro-1H-pyrrolizine-5-carboxaldehyde,2-Acetyl-4-methylpyridine,2-Acetyl-5-methylpyridine,2-Acetyl-6-methylpyridine,2-Aminoacetophenone,2-Phenylacetamide,4-Acetyl-2-methylpyridine,4-Acetyl-3-methylpyridine,5-(2-Furanyl)-3,4-dihydro-2H-pyrrole,Acetanilide,Arene oxide,N-Acetylarylamine,N-Benzylformamide,Phenol	CXISHLWVCSLKOJ-CLFYSBASSA-N,CXISHLWVCSLKOJ-VQHVLOKHSA-N,FPQMUQPPAYCAME-UHFFFAOYSA-N,FZERHIULMFGESH-UHFFFAOYSA-N,GTDQGKWDWVUKTI-UHFFFAOYSA-N,HEQOJEGTZCTHCF-UHFFFAOYSA-N,HRVQMQWVGKYDCF-UHFFFAOYSA-N,IIBOGKHTXBPGEI-UHFFFAOYSA-N,ISWSIDIOOBJBQZ-UHFFFAOYSA-N,LSBDFXRDZJMBSC-UHFFFAOYSA-N,MWTAIRKNMHLZBS-UHFFFAOYSA-N,NIGBUKPEJHINOG-UHFFFAOYSA-N,RSWIYWDWUHQXIZ-UHFFFAOYSA-N,SBFBKLLKNHMBOH-UHFFFAOYSA-N,WDFZWSZ…
705	142.0864	458.47	6335.5	4397.73	6540.96	7579.59	5123.59	6598.84	6481.39	7154.32	4116.74	3571.9	3115.27	3338.86	3307.49	2605.48	2961.73	2317.33	2539.76	2688.49	5154.16	4253.05	positive	No Fragments	2,3-Pentanedione,2,4-Pentanedione,2-Ethylacrylic acid,2-Pentenoic acid,2-ethyl acrylic acid,3-Methylbutyrolactone,4-Pentenoic acid,5-Valerolactone,Allyl acetic acid,Angelic acid,Arecaidine,Dihydro-2-methyl-3(2H)-furanone,Dihydro-3-methyl-2(3H)-furanone,Dihydro-5-methyl-2(3H)-furanone,Ethosuximide,Ethyl acrylate,Glutaral,Guvacoline,Hypoglycin,Isopropenyl acetate,Isopropenylacetic acid,L-Hypoglycin…	ALZLTHLQMAFAPA-UHFFFAOYSA-N,DNJFTXKSFAMXQF-UHFFFAOYSA-N,DYPLDWLIOGXSSE-UHFFFAOYSA-N,FCWYQRVIQDNGBI-UHFFFAOYNA-N,GAEKPEKOJKCEMS-UHFFFAOYNA-N,GAEKPEKOJKCEMS-UHFFFAOYSA-N,HAPOVYFOVVWLRS-UHFFFAOYSA-N,HETCEOQFVDFGSY-UHFFFAOYSA-N,HVAMZGADVCBITI-UHFFFAOYSA-N,IGRURXZWJCSNKU-UHFFFAOYSA-N,JIGUQPWFLRLWPJ-UHFFFAOYSA-N,OOJZCXFXPZGUBJ-UHFFFAOYNA-N,OOJZCXFXPZGUBJ-WDSKDSINSA-N,OZJPLYNZGCXSJM-UHFFFAOYSA-N,QGLBZNZ…
706	114.1075	533.84	854940.25	713156.38	546346.88	591747.25	454545.5	606222.13	596543.81	589360.19	538456.19	700177.56	66005.05	25376.88	52222.66	64840.95	46093.34	52796.64	54450.86	35967.55	65060.56	61523.93	positive	No Fragments
707	180.0769	538.9	60497.95	67200.02	54871.3	95367.34	74170.2	88495.5	85660.65	71883.41	52643.86	52569.01	7019.06	3537.72	6918.95	11005.25	7646.88	8547.7	8602.35	5333.22	10329.16	8488.83	positive	No Fragments	(E)-Urocanic acid,4-Nitroaniline,5-Oxo-2(5H)-isoxazolepropanenitrile,Acetylisoniazid,N-Acetylisoniazid,Nicotinamide N-oxide,Urocanate,Urocanic acid,para-Benzoquinone dioxime	CVBGNAKQQUWBQV-UHFFFAOYSA-N,DNSSEQBYSHSUGR-UHFFFAOYSA-N,LNHURPJLTHSVMU-UHFFFAOYSA-N,LOIYMIARKYCTBW-OWOJBTEDSA-N,LOIYMIARKYCTBW-UPHRSURJSA-N,TYMLOMAKGOJONV-UHFFFAOYSA-N,USSFUVKEHXDAPM-UHFFFAOYSA-N
708	171.0766	547.66	86651.31	72956.43	64130.73	82493.36	66447.97	70911.37	75308.63	61375.02	85049.27	70284.46	38823.79	33240.3	39873.46	40049.59	24283.91	32089.07	34772.14	30677.41	36208.04	31556.73	positive	No Fragments	1-Pyrroline-4-hydroxy-2-carboxylate,4-Oxoproline,5-Oxo-D-proline,5-Oxoprolinate,L-1-Pyrroline-3-hydroxy-5-carboxylate,N-Acryloylglycine,N-Nitrosoguvacoline,Pidolic acid,Pyroglutamic acid,Pyrrolidonecarboxylic acid,Pyrroline hydroxycarboxylic acid,dimethadione	AOMLMYXPXUTBQH-UHFFFAOYSA-N,HFXAFXVXPMUQCQ-BYPYZUCNSA-N,JYJFNDQBESEHJQ-UHFFFAOYSA-N,LZCXCXDOGAEFQX-UHFFFAOYSA-N,NXEUEKXJAAVKCT-UHFFFAOYSA-N,ODHCTXKNWHHXJC-GSVOUGTGSA-N,ODHCTXKNWHHXJC-UHFFFAOYNA-N,ODHCTXKNWHHXJC-UHFFFAOYSA-N,ODHCTXKNWHHXJC-VKHMYHEASA-N,WFOFKRKDDKGRIK-DMTCNVIQSA-N,WFOFKRKDDKGRIK-UHFFFAOYSA-N
709	247.1114	526.42	83069.87	86132	56495.86	47908.05	53381.14	61419.3	54452.18	53688.88	41820.53	53526.71	NA	NA	NA	1046.46	NA	NA	NA	NA	NA	NA	positive	No Fragments	Methionyl-Proline,Prolyl-Methionine	DZMGFGQBRYWJOR-UHFFFAOYSA-N,MTWJTFBVRDGROD-UHFFFAOYSA-N
710	211.0691	539.33	59180.91	42759.34	46409.16	71113.13	62308.43	54120.89	70354.48	50337.86	43576.58	52980.48	2323.33	789.92	2373.91	3055.1	1943.38	1952.48	2663.84	2280.31	2438.59	2389.16	positive	No Fragments	2-Oxo-4-hydroxy-5-aminovalerate,3-(Carboxymethylamino)propanoic acid,3-Aminopentanedioate,D-Glutamate,D-Glutamic acid,DL-Glutamate,Glycyl-Hydroxyproline,L-4-Hydroxyglutamate semialdehyde,L-Glutamate,L-Glutamic acid,L-glycyl-L-hydroxyproline ,L-threo-3-Methylaspartate,N-(Carboxymethyl)-D-alanine,N-Acetylglutamine,N-Acetylserine,N-Methyl-D-aspartic acid,O-Acetyl-L-serine,O-Acetylserine	BBJIPMIXTXKYLZ-UHFFFAOYSA-N,GAUBNQMYYJLWNF-UHFFFAOYSA-N,HOKKHZGPKSLGJE-GSVOUGTGSA-N,ICMJZHFYQVZYQN-GSVOUGTGSA-N,JJIHLJJYMXLCOY-BYPYZUCNSA-N,KSMRODHGGIIXDV-UHFFFAOYSA-N,LXRUAYBIUSUULX-HRFVKAFMSA-N,VZXPDPZARILFQX-BYPYZUCNSA-N,WHUUTDBJXJRKMK-GSVOUGTGSA-N,WHUUTDBJXJRKMK-UHFFFAOYNA-N,WHUUTDBJXJRKMK-UHFFFAOYSA-N,WHUUTDBJXJRKMK-VKHMYHEASA-N,XCXUZPXOFFRGGP-DMTCNVIQSA-N,XYUPSBLFPTWJLC-GSVOUGTGSA-N,ZJQXGJB…
711	849.4715	532.53	34295.91	45147.02	23663.55	39748.5	37878.59	45319.75	39862.25	47596.98	37708.79	43857.42	15385.39	16071.52	12566.04	15176.72	15435.13	10837.82	14148.5	15243.65	17519.07	13279.46	positive	No Fragments	Leucomycin A1	IEMDOFXTVAPVLX-YWQHLDGFSA-N
712	849.8058	532.24	32212.56	31076.62	22205.97	35971.53	31109.97	37276.06	35774.5	44127.39	34114.4	37727.68	13352.86	11485.99	14483.83	10759.79	11015.38	9444.3	11555.23	12404.39	16147.04	12723.97	positive	No Fragments
713	849.1374	532.83	19870.99	34408.3	16129.37	23762.23	26392.89	34969.21	33606	30041.44	27150.1	39930.12	11490.26	13914.23	9109.21	9558.9	10856.17	8574.44	10864.03	11925.36	13425.49	10695.73	positive	No Fragments
714	219.0978	541.61	37520.71	31269.37	30118.7	33244.95	35168.96	33914.68	30598.38	32410.84	25876.38	26303.99	3095.8	2174.89	3234.76	3481.42	2622.72	3206.73	2919.33	2835.2	2641.67	2663.47	positive	No Fragments	3-Keto-scyllo-inosamine,4-Hydroxy-4-methylglutamate,5-L-Glutamyl-L-alanine,Glutamylalanine,Hydroxyprolyl-Serine,N-gamma-L-Glutamyl-D-alanine,Serinyl-Hydroxyproline,gamma-L-Glutamyl-D-alanine	IISAHBYOIFITKV-UHFFFAOYSA-N,JZDHUJAFXGNDSB-UHFFFAOYSA-N,ONTAOGAXMOTXQW-DZSWIPIPSA-N,QLDKHEMAGFIRMK-URDJKYRMSA-N,UVSBYUFDCGZIMR-UHFFFAOYSA-N,WQXXXVRAFAKQJM-UHFFFAOYSA-N,WQXXXVRAFAKQJM-UHNVWZDZSA-N,WQXXXVRAFAKQJM-WHFBIAKZSA-N
715	173.1286	545.44	21321.31	20906.39	16942.18	21298.96	16332.05	21296.3	21760.42	22650.61	17792.28	16962.59	1273.79	1228.54	1752.32	2060.09	1218.6	1226.65	1481.82	1151.21	1646.14	1335.04	positive	No Fragments	(3R)-beta-Leucine,(±)-erythro-Isoleucine,2-Amino-4-methylpentanoic acid,2S-Amino-3S-methylpentanoic acid,2S-amino-hexanoic acid,3-Aminocaproic acid,6-Aminohexanoate,6-Deoxyfagomine,6-amino-hexanoic acid,Aminocaproic acid,Beta-Leucine,D-Isoleucine,D-Leucine,Isoleucine,L-Alloisoleucine,L-Isoleucine,L-Leucine,L-Norleucine,Leucine,N,N-Diethylglycine,N-(2-Hydroxyethyl)-morpholine,beta-Alaninebetaine	ACZVSMNFVFBOTM-UHFFFAOYSA-N,AGPKZVBTJJNPAG-RFZPGFLSSA-N,AGPKZVBTJJNPAG-UHFFFAOYNA-N,AGPKZVBTJJNPAG-UHFFFAOYSA-N,AGPKZVBTJJNPAG-UHNVWZDZSA-N,AGPKZVBTJJNPAG-WHFBIAKZSA-N,GLUJNGJDHCTUJY-RXMQYKEDSA-N,GLUJNGJDHCTUJY-YFKPBYRVSA-N,KKFDCBRMNNSAAW-UHFFFAOYSA-N,LRQKBLKVPFOOQJ-YFKPBYRVSA-N,RMJCALHKIHCSMY-UHFFFAOYNA-N,ROHFNLRQFUQHCH-RXMQYKEDSA-N,ROHFNLRQFUQHCH-UHFFFAOYSA-N,ROHFNLRQFUQHCH-YFKPBYRVSA-N,SGXDXUY…
716	209.1284	537.56	19016.05	20083.88	18481.01	19647.49	20245.02	20837.98	21906.13	19255.84	18819.46	15943.96	2204.75	1320.02	2277.79	3399.47	1871.16	2285.61	2124.66	1678.5	2742.19	3076.37	positive	No Fragments	(-)-Sympatol,1-(3-Pyridinyl)-1,4-butanediol,2,5-Dihydrophenylalanine,2-(2-Furanyl)-3-piperidinol,3-Methoxytyramine,4-(beta-Methylaminoethyl)catechol,4-Dimethylamino-L-phenylalanine,4-Hydroxynorephedrine,4-Methoxytyramine,Aminocarb,Descarbonyl-lacosamide,Epinine,Ethinamate,Metaraminol,Norpandamarilactonine A,Phenylephrine,Pilocarpine,Synephrine,a-Methyldopamine,p-Synephrine	DIVQKHQLANKJQO-UHFFFAOYSA-N,FSZMHEMPLAVBQZ-QMMMGPOBSA-N,GXRZIMHKGDIBEW-UHFFFAOYSA-N,IMIDOCRTMDIQIJ-UHFFFAOYSA-N,JAYBQRKXEFDRER-HZGVNTEJSA-N,KPVVMDIEDRJBAF-UHFFFAOYNA-N,KSRGADMGIRTXAF-UHFFFAOYNA-N,LJJVKZSKPLBBSU-UHFFFAOYNA-N,NGKZFDYBISXGGS-UHFFFAOYSA-N,QCHFTSOMWOSFHM-WPRPVWTQSA-N,RGJHRVMTLGLFPX-UHFFFAOYSA-N,SONNWYBIRXJNDC-VIFPVBQESA-N,USEYFCOAPFGKLX-JTQLQIEISA-N,WJXQFVMTIGJBFX-UHFFFAOYSA-N,WPLANNR…
717	366.1299	532.33	12012.56	12822.74	8503.21	8165.12	8024.39	8333.32	8681.68	8835.21	8184.93	8527.23	NA	NA	NA	NA	NA	NA	NA	NA	NA	NA	positive	No Fragments	Portulacaxanthin I	GVARXLMKUDMZFN-MIMYLULJSA-N
718	161.0923	604.12	841188.5	846366.19	645644.25	487832.13	487506.47	666300	565130.19	546158.94	583199.75	649592.75	581238.19	203788.77	476777.22	727865.94	371846.94	535346.13	446762.19	294270.88	564142.31	486686.03	positive	No Fragments	(-)-erythro-(2R,3R)-Dihydroxybutylamide,2-Methylserine,4-Acetamido-2-aminobutanoic acid,4-Amino-3-hydroxybutanoate,Alanyl-Alanine,D-Alanyl-D-alanine,D-Allothreonine,D-Threonine,Daminozide,Hydroxyethyl glycine,L-Allothreonine,L-Homoserine,L-Threonine,N(gamma)-Acetyldiaminobutyrate,N-alpha-Acetyl-L-2,4-diaminobutyrate,N5-Methyl-L-glutamine	AYFVYJQAPQTCCC-GBXIJSLDSA-N,AYFVYJQAPQTCCC-HRFVKAFMSA-N,AYFVYJQAPQTCCC-PWNYCUMCSA-N,AYFVYJQAPQTCCC-STHAYSLISA-N,CDUUKBXTEOFITR-SCSAIBSYSA-N,DEFJQIDDEAULHB-QWWZWVQMSA-N,DEFJQIDDEAULHB-SYPWQXSBSA-N,DEFJQIDDEAULHB-UHFFFAOYSA-N,LTMJJNPVAMLQGV-UHFFFAOYSA-N,NOQGZXFMHARMLW-UHFFFAOYSA-N,ONXPDKGXOOORHB-BYPYZUCNSA-N,SUUKRBBXVBJLSS-YFKPBYRVSA-N,UKAUYVFTDYCKQA-VKHMYHEASA-N,XSISQURPIRTMAY-UHFFFAOYSA-N,YLZRFVZ…
719	752.4175	603.17	783632.5	703790.56	460883.31	647194.44	521698.13	684205.94	702024.69	699482.94	694429.25	670213.38	298825.25	211291.63	223142.97	182199.38	229164.64	215666.22	258678.64	253980.16	273913.75	225925.92	positive	No Fragments
720	752.668	603.92	741914	595049.44	363531.28	550851.75	431194	589672	670872.06	623173.69	586423.63	610077.38	245886.89	195413.19	197852.25	173254.7	178928.11	189515.5	239957.61	208550.14	241598.78	218881.48	positive	No Fragments
721	752.9186	601.16	439289.09	340969.88	246307.13	362503.03	267237.41	360576.56	406850.75	390704.38	369926.81	390646.53	146081.27	117245.57	102466.41	100315.59	106142.16	116532.86	147203.7	121987.89	134588.25	128547.49	positive	No Fragments
722	752.1669	601.25	432360.66	369907.31	285625.13	380174.03	318061.25	417800.88	402526.25	430428.22	399662.09	382954.03	165738.17	133901.44	122268.28	105187.1	129614.76	118463.83	153366.75	139075.78	149983.31	133238.67	positive	No Fragments
723	1002.8882	601.46	211811.66	186898.14	165147.44	173309.34	166676.66	231769.31	183036.89	219022.02	184712.8	177635.52	83939.79	66178.27	57106.79	56155.87	64341.27	61452.21	84113.82	65776.59	72278.15	58900.52	positive	No Fragments
724	1003.2223	602.36	185148.52	176043.48	144597.17	176565.69	120281.52	180862.36	160663.38	177676.97	169919.08	166438.33	77905.2	49462.59	48936.27	50939.01	52582.38	61459.85	69151.33	62370.18	70545.35	54504.32	positive	No Fragments	Salviadelphin	ISORUJJVGRWMCI-CMPHAYDESA-O
725	247.1291	615.88	178175.59	183509.11	144411.06	121544.73	110764.13	163337.05	138439.94	130780.46	120203.92	118478.16	29227.81	20611.4	29913.64	31970.55	19613.93	19729.36	23757.66	23681.16	25858.06	22627.79	positive	No Fragments	2,4-Bis(acetamido)-2,4,6-trideoxy-beta-L-altropyranose,2,4-Diacetamido-2,4,6-trideoxy-D-mannopyranose,Aspartyl-Isoleucine,Aspartyl-Leucine,Dihydro-2,4-dimethyl-6-(1-methylpropyl)-4H-1,3,5-dithiazine,Dihydro-2,4-dimethyl-6-(2-methylpropyl)-4H-1,3,5-dithiazine,Dihydro-4,6-dimethyl-2-(1-methylpropyl)-4H-1,3,5-dithiazine,Dihydro-4,6-dimethyl-2-(2-methylpropyl)-4H-1,3,5-dithiazine,Glu-Val,Isoleucyl-As…	AQAKHZVPOOGUCK-UHFFFAOYSA-N,BLDFHTPIEUHZJY-UHFFFAOYNA-N,BSWHERGFUNMWGS-UHFFFAOYSA-N,DVCSNHXRZUVYAM-UHFFFAOYSA-N,FVPPILNIVWRBNY-UHFFFAOYNA-N,IYJILWQAFPUBHP-UHFFFAOYSA-N,NRXWTRNYICXMBF-SGZWNVLDSA-N,NRXWTRNYICXMBF-UBUKNDCTSA-N,SITLTJHOQZFJGG-XPUUQOCRSA-N,TWYULKMKVIUSSQ-UHFFFAOYNA-N,WKXVAXOSIPTXEC-UHFFFAOYSA-N,WONMKWKUDGYZEA-UHFFFAOYNA-N,XOCCAGJZGBCJME-IANFNVNHSA-N,XOCCAGJZGBCJME-ZQLGFOCFSA-N,XTMAEPU…
726	261.1448	614.55	92402	81415.83	84480.38	97746.19	102418.3	127338.1	136916.91	108081.98	82849.23	92511.67	147483.91	92372.47	148891.89	156330.06	79097.55	104804.29	111531.02	80065.02	116689.96	102472.26	positive	No Fragments	L-gamma-glutamyl-L-isoleucine ,L-gamma-glutamyl-L-leucine ,Pantothenate,Pantothenic acid	GHOKWGTUZJEAQD-UHFFFAOYSA-N,GHOKWGTUZJEAQD-ZETCQYMHSA-N,MYFMARDICOWMQP-UHFFFAOYSA-N,SNCKGJWJABDZHI-UHFFFAOYSA-N
727	261.1448	617.25	94406.77	93541.03	91583.76	143465.23	107628.8	148817.53	136916.91	118459.67	110227.68	97054.53	147483.91	92372.47	148891.89	156330.06	79097.55	104804.29	111531.02	80065.02	116689.96	102472.26	positive	No Fragments	L-gamma-glutamyl-L-isoleucine ,L-gamma-glutamyl-L-leucine ,Pantothenate,Pantothenic acid	GHOKWGTUZJEAQD-UHFFFAOYSA-N,GHOKWGTUZJEAQD-ZETCQYMHSA-N,MYFMARDICOWMQP-UHFFFAOYSA-N,SNCKGJWJABDZHI-UHFFFAOYSA-N
728	1002.5541	601.72	141923.64	114880.59	82031.96	100808.34	84111.48	138526.38	108601.4	121448.54	112524.77	109092.69	49908.66	36190.15	36352.96	31662.63	34621.22	37981.35	40986.63	39109.15	51926.01	37011.28	positive	No Fragments
729	280.1393	608.28	54065.5	31730.54	33261.5	23541.91	23427.47	22225.2	19371.59	21040.86	14357.19	20950.65	34003.88	23074.02	35701.9	39441.35	24920.13	31543.86	30174.82	26407.28	34876.84	27965.41	positive	No Fragments	(x)-1,2-Propanediol 1-O-b-D-glucopyranoside,N-(1-Deoxy-1-fructosyl)valine	AJLVEHFNMNRXNI-UHFFFAOYNA-N,OANCGDPJMNPBDV-NPAAVTCENA-N
730	214.1188	607.3	22468.73	36610.05	19876.23	25024.68	27878.08	28692.05	19072.83	17698.79	21429.02	17487.24	7269.13	2786.01	4898.7	7758.38	4240.16	7007.31	6021.68	3417.26	6430.51	6638.51	positive	No Fragments	Glycylproline,L-prolyl-L-glycine	KZNQNBZMBZJQJO-UHFFFAOYSA-N,RNKSNIBMTUYWSH-UHFFFAOYSA-N
731	602.9336	604.72	24892.09	31371.94	32619.74	31426.85	23874.56	22512.64	25851.75	22380.95	24960.53	29565.29	10994.79	6166.82	6899.79	7578.33	7768.56	6812.56	13295.57	5330.43	5306.12	5287.58	positive	No Fragments
732	262.1287	608.66	25680.54	17808.21	19019.88	11338.23	11559.83	11081.58	11488.1	9775.57	8929.04	11655.63	18296.81	12646.89	18772.02	21084.21	13033.6	15394.87	18069.63	12773.68	16663.39	15470.6	positive	No Fragments	Camelinin,Epidermin,Heterodendrin,Lotaustralin,Methylmalonylcarnitine,Mycosporine	BULCNSNGNSSTBP-UHFFFAOYNA-N,CQWWASNOGSDPRL-MPVQUNCYSA-N,GDSYPXWUHMRTHT-UHFFFAOYNA-N,VVTDHOIRNPCGTH-NSHDSACASA-N,WEWBWVMTOYUPHH-QHAQEBJBSA-N,WEWBWVMTOYUPHH-UHFFFAOYNA-N,XROYFEWIXXCPAW-MQWKRIRWSA-N
733	253.0795	609.85	12659.37	11582.58	10417.28	5841.21	5395.77	6282.46	5029.28	5355.02	4054	5691.5	6079.07	4784.26	6974.04	6965.13	3648.51	4752.61	5693.29	4879.98	5325.97	4794.21	positive	No Fragments	(1R,2S,3R)-2-Acetyl-4(5)-(1,2,3,4-tetrahydroxybutyl)imidazole,(2S,3'S)-alpha-Amino-2-carboxy-5-oxo-1-pyrrolidinebutanoic acid,1-(gamma-Glutamylamino)cyclopropanecarboxylic acid,AminoDHQ,Aspartyl-L-proline,Aspartyl-Proline,Glutarylglycine,L-2-Amino-6-oxoheptanedioate,N-Acetyl-L-glutamate,N-Acetylglutamic acid,Prolyl-Aspartate	CQSIXFHVGKMLGQ-UHFFFAOYNA-N,FQRKFJSYMKRNGO-UHFFFAOYSA-N,GLEOIKLQBZNKJZ-UHFFFAOYSA-N,IAWKAVWGVXBNLH-UHFFFAOYNA-N,NBLKTRLPZFCMJG-UHFFFAOYSA-N,RFMMMVDNIPUKGG-UHFFFAOYSA-N,RFMMMVDNIPUKGG-YFKPBYRVSA-N,UKCSFKLWNHUBDY-BYPYZUCNSA-N,UKGGPJNBONZZCM-UHFFFAOYSA-N,UKGGPJNBONZZCM-WDSKDSINSA-N,WEKGHNWYEFXAQP-SYTVJDICSA-N
734	178.0863	604.74	10493.2	9502.46	10157.09	9115.45	9641.51	12196.47	11127.65	9190.39	9323.54	9752.02	2763.88	838.62	1987.44	3833.78	2456.29	2388.53	2050.66	1476.78	2985.73	2482.71	positive	No Fragments	1,2-Dehydrosalsolinol,2'-Hydroxyacetophenone,2-Hydroxy-4-methylbenzaldehyde,2-Hydroxyacetophenone,2-Methoxybenzaldehyde,2-Methylbenzoic acid,2-Propenyl 2-aminobenzoate,3,4-Dihydroxystyrene,3-(3-Furanyl)-2-methyl-2-propenal,3-(5-Methyl-2-furyl)prop-2-enal,3-Methoxybenzaldehyde,3-Methylsalicylaldehyde,3-Vinylcatechol,4'-Hydroxyacetophenone,4-(2-Furanyl)-3-buten-2-one,4-Hydroxyphenylacetaldehyde,4-M…	AVORYUIJMLOMPW-UHFFFAOYSA-N,DWHSGRLKLUGKOU-UHFFFAOYSA-N,FBTSUTGMWBDAAC-UHFFFAOYSA-N,GBKGJMYPQZODMI-PLNGDYQASA-N,GPSDUZXPYCFOSQ-UHFFFAOYSA-N,IPBVNPXQWQGGJP-UHFFFAOYSA-N,IPPQNXSAJZOTJZ-UHFFFAOYSA-N,IPRPPFIAVHPVJH-UHFFFAOYSA-N,JECYUBVRTQDVAT-UHFFFAOYSA-N,JODRRPJMQDFCBJ-UHFFFAOYSA-N,JOWOWIZUAITHGQ-YVMONPNESA-N,KQROHCSYOGBQGJ-UHFFFAOYSA-N,LPNBBFKOUUSUDB-UHFFFAOYSA-N,PAPAWUGOOGNNAR-UHFFFAOYSA-N,PKZJLOC…
735	193.0977	603.28	6684.48	5423.62	6016.87	5474.74	5127.94	5730.23	7398.75	6926.5	5431.73	5366.11	2006.06	NA	2109.53	2388	1818.98	2479.86	1843.39	1298.06	2073.33	1983.79	positive	No Fragments	(E)-4-Hydroxyphenylacetaldehyde-oxime,(R)-Mandelamide,(Z)-4-Hydroxyphenylacetaldehyde oxime,2,6-Dihydroxy-N-methylmyosmine,2-(Methylamino)benzoic acid,2-Amino-3-methylbenzoate,2-Descarboxy-cyclo-dopa,2-Phenylglycine,3alpha,4,7,7alpha-Tetrahydro-1H-isoindole-1,3(2H)-dione,5'-Hydroxycotinine,Acanthicifoline,Acetaminophen,Cotinine N-oxide,Dopamine quinone,Ethyl nicotinate,Hydroxycotinine,L-Phenylgly…	BBNHNZGTKSWIHD-SNVBAGLBSA-N,BJKZXRGDVGYJTP-UHFFFAOYSA-N,CIFFBTOJCKSRJY-UHFFFAOYSA-N,CIPULDKLIIVIER-VIFPVBQESA-N,GQUFOBHEPVFQMD-VIFPVBQESA-N,HYVACOFBTBHJLM-UHFFFAOYSA-N,JSJALGZAHYXCKU-UHFFFAOYSA-N,MAGPZHKLEZXLNU-SSDOTTSWSA-N,PQPXZWUZIOASKS-UHFFFAOYSA-N,RZVAJINKPMORJF-UHFFFAOYSA-N,TVXJJNJGTDWFLD-RMKNXTFCSA-N,TVXJJNJGTDWFLD-TWGQIWQCSA-N,VAMXMNNIEUEQDV-UHFFFAOYSA-N,VGSVNUGKHOVSPK-UHFFFAOYSA-N,WNAJXPY…
736	271.2271	220.78	822109.56	323972.09	275341.97	588847.13	404931.72	449404.44	843335.13	602145.94	392179.81	389200.69	50321.05	46774.68	52973.12	55339.13	61712.29	61588.34	57762.39	54097.36	53286.1	48145.5	positive	No Fragments	(+)-12-hydroxy-9Z-hexadecenoic acid,10-keto palmitic acid,10-oxo-14-methyl-pentadecanoic acid,11-Oxohexadecanoic acid,11-keto palmitic acid,15-oxo-hexadecanoic acid,16-Oxo-palmitate,16-hydroxy-5-hexadecenoic acid,16-hydroxy-6-hexadecenoic acid,16-hydroxy-9E-hexadecenoic acid,16-hydroxy-9Z-hexadecenoic acid,2-keto palmitic acid,2-methyl-4-oxo-pentadecanoic acid,3-Oxohexadecanoic acid,3-keto palmit…	ADOQXSHFCSUOKO-UHFFFAOYSA-N,ANQQVTWQIBPDKQ-UHFFFAOYSA-N,ASICPMTWQSESKX-UHFFFAOYSA-N,BLGIAJAFLPDOCR-UHFFFAOYSA-N,DRZROXXGLBIKCO-UHFFFAOYSA-N,GVHVXECTVZRTNB-UHFFFAOYSA-N,JPBAMKISCJZBKR-NTMALXAHSA-N,KHCDPAZLBSPVSE-UHFFFAOYSA-N,MKIFOPBVDBXRTO-DUXPYHPUSA-N,NKVUEIHJDGURIA-UHFFFAOYSA-N,PRAQPIJZMJJKAO-SOFGYWHQSA-N,RPQJFAIEPUKQHK-HNQUOIGGSA-N,RPQJFAIEPUKQHK-IWQZZHSRSA-N,SEWAOKNHYLYQEL-UHFFFAOYSA-N,UEGSWNJ…
737	362.2541	218.26	62150.94	47471.95	39026.2	46969.01	38252.06	40458.27	76783.52	70229.48	40085.83	48571.65	25507.37	25378.67	31727.42	23538.08	25348.87	22026.37	23739.28	23886.53	22841.56	20115.07	positive	No Fragments
738	421.2714	224.51	36607.05	26674.89	24651.68	40970.63	44501.3	52625.19	59595.88	50362.67	45339.1	48312.07	4239.44	4518.41	3773.88	4880.91	5471.86	5620.38	3727.58	NA	3294.07	3779.3	positive	No Fragments	(22E,24E)-1alpha,26-dihydroxy-22,23,24,25-tetradehydro-27-norvitamin D3 / (22E,24E)-1alpha,26-dihydroxy-22,23,24,25-tetradehydro-27-norcholecalciferol,17beta-Hydroxyestr-4-en-3-one cyclopentanepropionate,25,26-epoxy-1alpha-hydroxy-23,23,24,24-tetradehydro-19-norvitamin D3 / 25,26-epoxy-1alpha-hydroxy-23,23,24,24-tetradehydro-19-norcholecalciferol,CPA(18:0),CPA(18:0/0:0),Lepidiumterpenyl ester,MG(…	BAAJXXGEGGUMMX-HXUWFJFHSA-N,BAAJXXGEGGUMMX-UHFFFAOYSA-N,GUWYTNFTPALBOJ-AEPWDTSSSA-N,MHARGIPBZQIOAO-JNMOAVOJSA-N,NLXNQLZUOMHEHB-ISLYRVAYNA-N,PASMASQJCDKBJK-UHFFFAOYNA-N,PMJSUEZTCFTBMD-HZJYTTRNSA-N,QRBGFYBOCBYOSN-KDTZXJSHSA-N,QUNNEIWKZGVMFC-QXQQXREPSA-N,REWKEGSQGOSEES-FNKXXKKYSA-N,XDNXSIVIJJJCKQ-SMKAPGMPSA-N,XVZNKFOXXKMPCH-IZAPIVEJSA-N
739	334.2227	222.04	29739.94	28125.05	23687.13	25803.77	21678.92	19644.79	53268.09	46794.47	24610.87	28547.81	17603.2	15642.06	16047.9	11954.83	17445.71	12105.98	12629.69	17929.56	13517.37	11733.73	positive	No Fragments	(S)-3-Octanol glucoside	UZTJHMFXKSHSMS-UHFFFAOYNA-N
740	471.2725	218.75	27938.19	30593.34	21331.18	35100.9	39996.18	48191.27	18490.39	26699.31	20063.23	26092.8	3828.75	2410.35	2637.85	3817.59	2412.06	2798.39	3459.68	2681.74	3463.32	2422.49	positive	No Fragments	(ent-2b,4S,9a)-2,4,9-Trihydroxy-10(14)-oplopen-3-one 2-(2-methylbutanoate) 9-(3-methyl-2E-pentenoate),16-Feruloyloxypalmitate,PG(15:0/0:0)	DCZDUZNVOVFUCD-HTXNQAPBSA-N,IQCRPCJDPOCRDZ-VQTJNVASSA-N,YTOWGNDHXAGFBR-SDNWHVSQNA-N
741	346.2592	227.88	37799.64	22230.31	16281.38	26705.25	20605.53	22872.74	47584.44	32571.67	22231.91	22000.29	14215.48	14179.45	14004.88	16816.63	17151.63	21382.04	17271.58	13754.76	12547.28	11413.91	positive	No Fragments	11,12,15-trihydroxy palmitic acid,2,15,16-trihydroxy palmitic acid,8,9,16-trihydroxy palmitic acid,9,10,16-trihydroxy palmitic acid	IJBFCIWULVHRPT-UHFFFAOYSA-N,MEHUJCGAYMDLEL-UHFFFAOYSA-N,QYFKWJDDTDCJRS-UHFFFAOYSA-N,SVZYWAXPIAVKCO-UHFFFAOYSA-N
742	276.2174	222.12	27569.58	20796.75	21583.2	19202.46	18617.25	18498.36	43549.11	45325.64	25033.6	21317.92	17755.98	16203.52	18800.24	15566.27	17119.72	12711.25	13374.17	15402.04	15328.47	11551.57	positive	No Fragments
743	346.2593	218.04	37799.64	21096.12	15782.75	26705.25	14300.78	17459.99	26117.55	18726.52	16185.55	17405.16	12199.45	10802.09	14004.88	16816.63	17151.63	21382.04	17271.58	13631.09	12547.28	10965.82	positive	No Fragments	11,12,15-trihydroxy palmitic acid,2,15,16-trihydroxy palmitic acid,8,9,16-trihydroxy palmitic acid,9,10,16-trihydroxy palmitic acid	IJBFCIWULVHRPT-UHFFFAOYSA-N,MEHUJCGAYMDLEL-UHFFFAOYSA-N,QYFKWJDDTDCJRS-UHFFFAOYSA-N,SVZYWAXPIAVKCO-UHFFFAOYSA-N
744	449.3037	222.12	23994.61	19567.86	18108.09	34476.53	32851.26	34404.23	30285.78	33787.81	30482.13	33190.81	1712.28	1260.72	NA	1192.89	1607.01	2917.94	2848.56	1866.91	1390.43	1082.28	positive	No Fragments	(22E,24E)-1alpha,25-dihydroxy-22,23,24,24a-tetradehydro-24a-homovitamin D3 / (22E,24E)-1alpha,25-dihydroxy-22,23,24,24a-tetradehydro-24a-homocholecalciferol,(25S)-3-oxo-cholest-1,4-dien-26-oic acid,(3beta,5alpha,6alpha,7alpha,22E,24R)-5,6-Epoxyergosta-8,14,22-triene-3,7-diol,13'-Hydroxy-gamma-tocotrienol,25-hydroxy-1alpha-hydroxymethyl-23,23,24,24-tetradehydrovitamin D3 / 25-hydroxy-1alpha-hydrox…	BUWYMGRHXZROTQ-XYSSNJNPSA-N,BXTRMZFDQUQQDL-XPVRLNRQSA-N,CGFULCPZWJDTKE-SUXWPHJKSA-N,DFTUPAXJLNIGJB-UUVOACAKSA-N,HBJLYKUXVNXCRG-YMUZUNFMSA-N,ORIPLJIEQPXYQX-OWKHESKOSA-N,ORSCSDHDFAIZJY-PNPXQVCKSA-N,ORSCSDHDFAIZJY-YOQPZTCMSA-N,PFISEVUKDJTNGO-HZJYTTRNSA-N,RFEZENMTQWRBKP-OQXXJURASA-N,TUSQPOXZYYVVMH-STNACPSUNA-N,UCYPOAPUDLUXQX-VXOKBQSKSA-N,USHMBEFGKMCIBD-BQYQJAHWSA-N,YSRHZXLRKUQZHV-BLGPIUHFSA-N
745	484.3401	223.33	21380.54	14119.86	11221.58	23681.28	25042.11	30136.03	23363.62	30047.75	25127.65	29368.16	NA	NA	NA	NA	NA	NA	NA	NA	NA	NA	positive	No Fragments	1alpha,2alpha,25-trihydroxy-19-norvitamin D3 / 1alpha,2alpha,25-trihydroxy-19-norcholecalciferolcholecalciferol,1alpha,2beta,25-trihydroxy-19-norvitamin D3 / 1alpha,2beta,25-trihydroxy-19-norcholecalciferol,3Alpha,7Alpha,12Alpha-trihydroxy-27-nor-5Beta-cholestan-24-one,6-Ethylchenodeoxycholic acid	AAOYRDOLIWFRIW-MKRBMIMYSA-N,CAGYDFRJDSWOLS-FSDUYWGZSA-N,CAGYDFRJDSWOLS-YUAOTPKASA-N,ZXERDUOLZKYMJM-ZWECCWDJSA-N
746	295.1909	221.73	25687.68	7144.07	8612.83	8300.45	19367.58	20104.97	10381.39	16033.13	19636.09	13084.6	5462.84	5465.16	5446.57	8759.06	6578.11	7518.84	5874.33	6649.56	6302.54	5120.84	positive	No Fragments	9-Decenoylcholine,Embelin,Fenapanil,Gingerol,Myrsinone,Nordihydrocapsiate,Phytuberin,Tanacetol A,[6]-Gingerol	BXBVPYSHEOQGHP-UHFFFAOYSA-N,IRSFLDGTOHBADP-UHFFFAOYSA-N,IULUGGNZUILXOI-FOWTUZBSNA-N,JPFXYNDBKFIYLX-UHFFFAOYSA-N,MQYYZRFTBFAKRA-UHFFFAOYSA-N,NLDDIKRKFXEWBK-AWEZNQCLSA-N,NLDDIKRKFXEWBK-UHFFFAOYSA-N,OQOULEWDDRNBSG-UHFFFAOYSA-N,YARAJYKHRCCDLG-UHFFFAOYNA-N,YARAJYKHRCCDLG-XLNGHYISSA-N
747	435.2868	221.76	16688.35	11054.88	12537.82	17787.01	22743.71	23323.67	24617.56	24821	18736.41	17727.63	2614.17	3004.66	3002.35	2465.8	3155.31	2675.07	3942.61	3106.52	2236.44	2342.74	positive	No Fragments	(22E)-(24R)-1alpha,24-dihydroxy-26,27-cyclo-22,23-didehydro-20-epivitamin D3 / (22E)-(24R)-1alpha,24-dihydroxy-26,27-cyclo-22,23-didehydro-20-epicholecalciferol,(22E)-(24R)-1alpha,24-dihydroxy-26,27-cyclo-22,23-didehydrovitamin D3 / (22E)-(24R)-1alpha,24-dihydroxy-26,27-cyclo-22,23-didehydrocholecalciferol,(22E)-(24S)-1alpha,24-dihydroxy-26,27-cyclo-22,23-didehydro-20-epivitamin D3 / (22E)-(24S)-…	ACIGRLRKXLVDFE-PKTBXMBNSA-N,BUDPDEVHCQIFNU-NKMMMXOESA-N,CPHSFAAHLTYWNP-QYMFTIPMSA-N,DRNWXIXKGVAGPM-RMJAMEDKSA-N,DRNWXIXKGVAGPM-ZGBWKYLASA-N,FTNZYJHYERPLRL-XKZZBTAKNA-N,HPFVBGJFAYZEBE-ZLQWOROUSA-N,HQKYZTGFOOKQAV-HQKKLWNISA-N,IGBSLGDQPHOZBX-OOCAKNLUSA-N,IYYFMQHGUZBMKD-MLAGYPMBSA-N,JGFQHGDOQGIOND-DCVNSYBLSA-N,JPXAXNVNJAVGLE-RNEGWMEANA-N,KMEXQTNJLXZADX-ARNNFMRQSA-N,KMEXQTNJLXZADX-FLPZOPJHSA-N,LWQQLNN…
748	345.2276	218.42	15200.9	15211.98	13677.03	14355.09	9190.12	10201.78	21701.98	14792.71	10543.15	11388.31	7465.23	6474.6	7599.96	5314.22	5613.61	5427.55	5432.74	6049.58	4306.65	4736.83	positive	No Fragments	5(6)-Pentyl-1,4-dioxan-2-one,Vildagliptin	SYOKIDBDQMKNDQ-XWTIBIIYSA-N,XAHPFDPHEQKYLC-UHFFFAOYSA-N
749	115.1283	243.95	836370.5	151792.53	135304.2	408689.91	263246.47	242911.78	478208.25	374110.44	281619.13	212657.19	18318.22	14230.13	16696.01	13803.95	14206.54	15612.55	10917.84	16245.68	19842.64	15813.43	positive	No Fragments
750	410.3478	239.49	180266.92	181066.97	142269.08	124519.08	164962.84	139637.72	188078.11	150924.13	164708.5	159865.52	3712.27	NA	4770.09	4158.71	4576.39	8470.73	6223.64	6708.12	5292.53	4404.81	positive	No Fragments	Lignoceric acid(d3)	QZZGJDVWLFXDLK-FIBGUPNXSA-N
751	454.3741	238.3	105649.8	111001.44	80506.63	78224.66	85999.48	87840.58	122015.73	75454.23	104608.08	100807.07	2147.31	NA	NA	1873.38	3146.41	3732.85	3928.86	3341.93	NA	3623.45	positive	No Fragments
752	498.4005	238.87	91963.49	86501.1	62528.49	63325.23	69100.16	74217.11	90862.77	56466.66	92288.72	87633.45	NA	NA	NA	NA	NA	4964.67	NA	NA	NA	NA	positive	No Fragments
753	440.3585	240.02	88534.54	54067.64	54920.21	54588.86	46250.05	49181.95	71989.66	39930	61553.9	61753.61	NA	NA	NA	NA	3623.13	4243.61	4862.57	NA	3598.31	NA	positive	No Fragments
754	267.196	237.23	61418.38	21248.12	17003.71	39712.07	27067.18	29364	56912.53	45672.02	26780.6	25542.38	17113.8	14416.24	19919.57	17959.28	15474.25	16630.52	13815.12	21185.5	15429.95	15400.24	positive	No Fragments	(2E,6E,10R,11S)-10,11-epoxy-3,7,11-trimethyltrideca-2,6-dienoic acid,(9R,13R)-1a,1b-dinor-10,11-dihydro-12-oxo-15-phytoenoic acid,(9S,13S)-1a,1b-dinor-10,11-dihydro-12-oxo-15-phytoenoic acid,10,11-epoxy-3,7,11-trimethyl-2E,6E-tridecadienoic acid,4-Hydroxy-3-methoxy-2,10-bisaboladien-9-one,Juvabione,Juvenile hormone II acid,Juvenile hormone III,Tetranor 12-HETE,Tetranor-12R-HETE	CZRJNVJQSPMQTQ-DABJYTMYSA-N,CZRJNVJQSPMQTQ-XKLQKUTNSA-N,IIWNDLDEVPJIBT-OLZOCXBDSA-N,KBOVKDIBOBQLRS-ONCCEEIJSA-N,KBOVKDIBOBQLRS-QCNAHCIUSA-N,OJBJKMUUDWTVQL-UHFFFAOYNA-N,QVJMXSGZTCGLHZ-HONBPKQLSA-N,WIJWBOWLVOOYFR-BDSSXFGHSA-N,WIJWBOWLVOOYFR-DWMAKUKJSA-N
755	484.385	239.5	57376.32	43980.04	30535.88	34799.52	36369.36	26349.77	38726.76	24206.14	46119.21	50933.84	NA	NA	NA	NA	NA	5513.43	NA	NA	NA	NA	positive	No Fragments
756	350.1813	239.21	54743.3	53320.73	28946.71	49180.37	16675.35	19771.71	46009.91	38380.34	38231.32	43719.92	9884.93	9105.32	17279.92	12701.45	18466.69	15092.27	10921.62	14112.32	13181.35	10079.52	positive	No Fragments
757	243.1958	227.6	41545.24	20665.5	18962.69	34602.83	21480.67	23258.39	40179.06	32541.08	22847.58	32631.75	12737.21	13858.92	14824.11	10061.23	12766.29	13398.02	11014.41	16164.6	14580.37	11983.15	positive	No Fragments	10-keto myristic acid,12-hydroxy-13-tetradecenoic acid,12-methyl-10-oxo-tridecanoic acid,13-keto myristic acid,14-hydroxy-12-tetradecenoic acid,14-hydroxy-12Z-tetradecenoic acid,14-hydroxy-5Z-tetradecenoic acid,2-oxo-tetradecanoic acid,3-Oxotetradecanoic acid,3-oxo-tetradecanoic acid,4-keto myristic acid,6-Ketomyristic acid,6-oxo-tetradecanoic acid,7-Oxotetradecanoic acid,L-Menthyl (R,S)-3-hydrox…	CDYSHNKYPKNGES-UHFFFAOYSA-N,FCMLVMXRWKFUTG-UHFFFAOYSA-N,GPDNBRNVGBBFDP-UHFFFAOYSA-N,ICTIYYVVZNILKD-LUAWRHEFSA-N,ICTIYYVVZNILKD-PKNBQFBNSA-N,NAIILRVCADAQBB-UHFFFAOYSA-N,OUVOKRXNCJSVKU-UHFFFAOYSA-N,QNAQCEOTTMFHDK-UHFFFAOYSA-N,WFGNXJKDTYRJEV-UHFFFAOYSA-N,XLKOZYOVXNPWGT-UHFFFAOYSA-N,XSJPRWBZLUYOOI-IBSWDFHHSA-N,XVNKMDSYLQAATP-XQRVVYSFSA-N,YPWBYMBZGDPMOZ-UHFFFAOYSA-N
758	393.3218	238.43	29362.45	31054.64	21287.11	25345.41	23633.58	21241.28	28249.27	20789.91	26793.92	26202.28	NA	NA	NA	NA	NA	NA	NA	NA	NA	NA	positive	No Fragments
759	86.2152	654.46	80115.15	40510.51	65490.88	32259.88	46981.79	32108.39	38464.75	46286.47	37204.62	44888.7	602347.38	835627.06	783099.69	767415.19	543088.13	507806.34	592173.69	529731.69	571535.31	496659.81	positive	No Fragments
760	225.0983	646.97	NA	NA	15265.7	NA	10827.1	NA	NA	3618.08	NA	NA	246450.63	258139.77	370559.03	191534.63	192250.91	229201.17	215104.22	236295.58	207782.8	200372.81	positive	No Fragments	4-Amino-2-hydroxylamino-6-nitrotoluene,Temurin	QGDOQULISIQFHQ-UHFFFAOYSA-N,VQMWRUKXHJGSIE-UHFFFAOYSA-N
761	446.2436	656.44	97797.13	39970.94	68386.13	NA	11054.51	16744.87	13093.7	16576.91	NA	NA	165937.73	164835.61	221351.09	207136.09	97935.14	138810.06	181672.42	131792.34	149650.3	112692.36	positive	No Fragments	Pyrvinium	QMHSXPLYMTVAMK-UHFFFAOYSA-N
762	133.1206	646.53	44161.13	42777.01	20125.23	37586.42	25968.08	34540.31	21063.93	26555.74	19242.39	31791.52	80051.23	144175.52	87800.7	142949.11	58662.7	110998.97	67044.5	80335.68	97221.64	66130.81	positive	No Fragments
763	266.125	654.94	20062.9	NA	26288.63	10121.7	12568.81	NA	NA	12633.23	NA	NA	112332.32	126622.61	109257.63	94849.24	76797.12	76949.58	118298.25	100466.85	98957.05	103514.84	positive	No Fragments	N6-Methyl-2'-deoxyadenosine,Temurin	DYSDOYRQWBDGQQ-XLPZGREQSA-N,QGDOQULISIQFHQ-UHFFFAOYSA-N
764	223.6255	641.98	33955.95	18934.72	31289.53	10087.97	8633.63	10057.28	7896.41	7447.02	3667.09	7353.96	94434.94	78168.18	103780.04	90479.4	63334.3	66709.19	82070.29	61929.26	69875.88	66848.95	positive	No Fragments
765	288.1069	652.39	NA	NA	NA	NA	NA	NA	NA	NA	NA	NA	26571.36	31717.6	33729.81	28739.78	18713.04	20739.68	20084.85	18394.5	18572.15	16532.25	positive	No Fragments	N6-Methyl-2'-deoxyadenosine,Temurin	DYSDOYRQWBDGQQ-XLPZGREQSA-N,QGDOQULISIQFHQ-UHFFFAOYSA-N
766	315.2029	652.85	4704.39	NA	2470.25	NA	NA	NA	NA	NA	NA	NA	9324.03	12514.25	10256.62	8414.53	6701.65	5851.92	7166.13	7213.23	10085.63	10079.46	positive	No Fragments	(2R,3R)-3-Methylglutamyl-5-semialdehyde-N6-lysine	OCTWUEBQDSGHFM-KXUCPTDWSA-N
767	158.045	611.14	822196	770446.69	711257.38	725010	664481.44	765815	774160.63	736038	581724.5	777501.81	91161.48	41385	83275.8	114945.33	76614.13	89128.03	100046.38	63444.92	102883.04	91200.07	positive	No Fragments	2-Aminomuconate,2-Aminomuconic acid,2-amino-muconic acid,4-(Hydroxymethyl)benzenediazonium(1+),5-Nitro-2-furfuryl methyl ether,Clavam-2-carboxylate,Formylpyruvate,Fumarate,Fumaric acid,Maleic acid	BTKRSPXVXZNYGV-UHFFFAOYSA-N,JXUMCVDPMJWGSI-UHFFFAOYSA-N,VZCYOOQTPOCHFL-OWOJBTEDSA-N,VZCYOOQTPOCHFL-UPHRSURJSA-N,YEZSWHPLZBZVLH-UHFFFAOYSA-N,ZRHONLCTYUYMIQ-HSFFGMMNSA-N,ZRHONLCTYUYMIQ-TZFCGSKZSA-N
768	307.096	607.64	565232.81	449079.47	407449.78	385730.84	391430.59	458163.13	445144.81	387689.44	322359.25	351023.88	5683.67	1788.76	2898.84	5700.74	3714.58	4440.92	3593.57	2438.84	4919.09	5404.4	positive	No Fragments	2,3-Dihydro-2,3-dihydroxy-4-(4-hydroxyphenyl)-1H-phenalen-1-one,Dehydrowarfarin,Musanolone C,Ripazepam,gamma-Glutamyl-S-(1-propenyl)cysteine sulfoxide	HQIRTAPJDZWJHS-UHFFFAOYNA-N,LMNDKWXDMBGGAL-GORDUTHDSA-N,OVOZGVQCKWVCQO-UHFFFAOYNA-N,SWIPQYPHTPMNLK-RVDMUPIBSA-N,YFHYNLHGFKXAIQ-UHFFFAOYSA-N
769	745.4182	606.98	397546.34	338979.22	253497.88	379357.69	326694.59	473684.72	450564.72	436693.97	372339.38	407116	44797	38728.24	32459.85	29074.65	29906.44	39202.22	35660.38	34081.85	41624.13	42306.88	positive	No Fragments
770	596.5355	606.86	465006.16	361294.81	244957.67	373059.5	332104	445747.66	460057.56	426159.69	401177	397190.75	70008.75	52414.52	41422.72	28290.89	42399.15	42098.96	47027.84	46986.3	47285.12	39444.71	positive	No Fragments
771	745.6687	606.16	359967.03	312944.78	217850.59	307318.28	303311.72	416068.22	382232.72	363490.34	313995.13	399901.28	41777.15	31757.43	28263.64	27250.54	27652.71	30450.55	35995.01	33622.32	28189.75	40997.41	positive	No Fragments	DG(21:0/22:0/0:0)[iso2]	ZNQDQLKJYJFLBV-SJARJILFSA-N
772	596.7361	606.62	395041.56	293296.66	234914.39	324133.66	300940.81	376463.56	411825.5	367742.31	322338.31	355234.44	52919.5	37224.61	38637.66	21699.37	33708.35	30895.19	41550.29	36514.53	37396.59	40178.32	positive	No Fragments
773	596.3351	605.71	243742.67	191522.88	160443.47	235936.3	166312.25	314988.22	288128	274743.84	240290.09	310746.31	37831.13	26883.91	22455.06	18603.73	23461.38	21978.08	30623.72	26967.99	29349.22	27485.18	positive	No Fragments
774	197.0535	611.8	263757.38	297286.16	241326.42	290800.78	250849.94	313576.66	286583.81	298226.22	257660.02	285136	16858.8	11024.86	18473.11	26291.06	14936.33	17045.29	21295.19	15222.97	19455.76	20160.45	positive	No Fragments	Aspartate,D-Aspartate,D-Aspartic acid,Formiminoglutamic acid,Formylisoglutamine,Iminodiacetate,Iminodiacetic acid,L-Aspartate,L-Aspartic acid,N-Acetylasparagine,N-Formimino-L-glutamate	CKLJMWTZIZZHCS-REOHCLBHSA-N,CKLJMWTZIZZHCS-UHFFFAOYSA-N,CKLJMWTZIZZHCS-UWTATZPHSA-N,HXFOXFJUNFFYMO-BYPYZUCNSA-N,NBZBKCUXIYYUSX-UHFFFAOYSA-N,NRXIKWMTVXPVEF-BYPYZUCNSA-N,WLTXUKAQFBTJKS-UHFFFAOYSA-N
775	745.1674	606.25	240602.53	206250.39	167234.72	208208.56	213828.45	252451.36	266705.94	252197.38	219787.53	250618.27	33977.54	19612.76	21381.45	16657.19	19249.3	21534.19	23575.6	21181.58	25573.54	22581.92	positive	No Fragments
776	596.9365	605.44	224518.41	178418.22	155687.98	209993.48	142846.56	221995.16	239785.05	213597.44	203958.81	210644.47	41881.06	27488.83	21602.16	17609.93	23728.46	20426.54	24899.92	23451.67	25148.16	22594.14	positive	No Fragments
777	745.9193	607.32	224847.25	187480.05	132642.42	191276.56	157142.83	222217.55	235410.92	203568.42	189419.2	206924.59	28990.48	18433.09	15093.3	19729.41	18934.22	21128.9	18725.3	18827.79	23594.18	24079.57	positive	No Fragments
778	176.0919	614.12	232896.86	212125.11	204525.75	191130.38	170883.95	218212.36	227501.25	177469.34	161998.25	178700.39	18950.55	15174.72	17604.48	21348.48	12847.02	14984.69	15549.84	14988.56	15474.96	14430.55	positive	No Fragments	(R)-2,3-Dihydroxy-3-methylbutanoate,(R)-2,3-Dihydroxy-isovalerate,(R)-glycerol 1-acetate,1-Deoxy-D-xylulose,2,3-Dihydroxy-2-methylbutanoic acid,2,3-Dihydroxy-3-methylbutanoate,2,3-Dihydroxyvaleric acid,2,3-dihydroxy-valeric acid,2-Aminoheptanedioic acid,2-Deoxy-L-arabinose,2-Deoxy-alpha-D-ribopyranose,Calystegin B2,Calystegine B2,Calystegine B5,Deoxyribose,N-Carboxyethyl-g-aminobutyric acid	AOWPAWLEXIYETE-UHFFFAOYNA-N,CJXCLBPFKGZXJP-UHFFFAOYSA-N,DJTRTWALNSXKOG-UHFFFAOYNA-N,FXFBVZOJVHCEDO-NMACYSKISA-N,FXFBVZOJVHCEDO-UHFFFAOYNA-N,IGUZJYCAXLYZEE-RFZPGFLSSA-N,JTEYKUFKXGDTEU-UHFFFAOYSA-N,JTEYKUFKXGDTEU-VKHMYHEASA-N,JUQLUIFNNFIIKC-UHFFFAOYNA-N,KMZHZAAOEWVPSE-YFKPBYRVSA-N,KZVAAIRBJJYZOW-WISUUJSJSA-N,PDWIQYODPROSQH-PYHARJCCSA-N,PDWIQYODPROSQH-WISUUJSJSA-N,SRGQUICKDUQCKO-UHFFFAOYSA-N,ZVQAVWA…
779	993.5569	606.71	191375.45	131664.55	100048.78	148888.38	121038.88	216950.63	158420.36	188814.45	148200.27	142561.95	27113.71	21179.62	19489.5	14070.29	14729.11	15274.72	19799.79	14196.08	20454.99	21003.93	positive	No Fragments
780	993.8909	613.28	160345.44	128882	87189.55	137768.64	134251.53	176398.02	155375.66	163233.09	118283.83	132606.23	24301.55	13921.87	12647.54	11773.55	12198.37	17359.82	16022.65	14844.76	20674.57	15552.86	positive	No Fragments
781	597.1369	605.27	94977.89	90687.02	59056.6	102920.8	77922.93	130122.45	111866.07	106066.85	87269.13	108193.61	23034.37	12409.56	12007.15	13334.92	13162.57	11598.63	16818.03	9742.97	16331.25	12054.16	positive	No Fragments	Physalin K	IRYOOASWRCIZCK-UHFFFAOYNA-N
782	187.1079	615.54	94152.95	100792.77	89212.7	94339.08	127569.12	114936.3	114155.65	90223.86	78191.08	89447.69	56107.98	35765.91	45829.59	58349.89	27162.81	23374.64	42537.05	33107.74	39272.88	38118.82	positive	No Fragments	(S)-2-amino-6-oxohexanoate,(S)-5-Amino-3-oxohexanoate,(S)-5-Amino-3-oxohexanoic acid,2-Amino-5-oxohexanoate,2-Keto-6-aminocaproate,3-oxo-5S-amino-hexanoic acid,4-Acetamidobutanoate,4-Acetamidobutanoic acid,6-Amino-2-oxohexanoate,Alanyl-Proline,Allysine,Isobutyrylglycine,L-2-Aminoadipate 6-semialdehyde,L-cis-4-(Hydroxymethyl)-2-pyrrolidinecarboxylic acid,L-trans-5-Hydroxy-2-piperidinecarboxylic ac…	CISMGNUPDUKNQK-UHFFFAOYNA-N,DCICDMMXFIELDF-UHFFFAOYSA-N,FAASBXNEOGMQHS-BYPYZUCNSA-N,FELJDCNGZFDUNR-UHFFFAOYSA-N,GFXYTQPNNXGICT-UHFFFAOYSA-N,GFXYTQPNNXGICT-YFKPBYRVSA-N,GWENQMVPLJAMAE-UHFFFAOYSA-N,KSIJECNNZVKMJG-UHFFFAOYSA-N,RKEYKDXXZCICFZ-UHFFFAOYNA-N,UZTFMUBKZQVKLK-UHFFFAOYSA-N,VIWZVFVJPXTXPA-UHFFFAOYSA-N,WPSSBBPLVMTKRN-UHFFFAOYSA-N,WPWUFUBLGADILS-UHFFFAOYSA-N,YUUAYBAIHCDHHD-UHFFFAOYSA-N
783	993.2226	607	121089.39	83572.58	56992.57	94528.12	71724.15	125058.63	100756.28	102748.05	84398.46	88093.38	14221.92	8871.46	8607.73	11217.01	14079.77	10246.98	11624.21	8462.25	11536.14	10915.32	positive	No Fragments
784	232.1294	609.89	117169.05	94185.54	90446.24	79171.78	74353.9	86514.73	115232.96	113305.74	84484.84	121067.7	NA	NA	NA	NA	NA	NA	NA	NA	NA	NA	positive	No Fragments	2-Amino-4-[(2-hydroxy-1-oxopropyl)amino]butanoic acid,Alanyl-Threonine,Asparaginyl-Valine,Diaminopimelic acid,LL-2,6-Diaminoheptanedioate,N-(gamma-Glutamyl)ethanolamine,Threoninyl-Alanine,Valyl-Asparagine,diamino-pimelic acid,meso-2,6-Diaminoheptanedioate	BKHCIFAZUHUBPL-JKYOMAOYNA-N,BUQICHWNXBIBOG-UHFFFAOYSA-N,DGBJQQBLTDLFMF-UHFFFAOYSA-N,GMKMEZVLHJARHF-SYDPRGILSA-N,GMKMEZVLHJARHF-WHFBIAKZSA-N,KWBQPGIYEZKDEG-UHFFFAOYSA-N,VPZKQTYZIVOJDV-UHFFFAOYSA-N,WITCOKQIPFWQQD-UHFFFAOYSA-N
785	329.078	608.98	75081.15	71903.77	50617.82	59945.86	49273.57	61664.3	68641.22	57336.64	52735.8	64397.86	NA	NA	NA	NA	NA	NA	NA	NA	NA	NA	positive	No Fragments	2,3-Dihydro-2,3-dihydroxy-4-(4-hydroxyphenyl)-1H-phenalen-1-one,5,6-Dihydro-11-methoxyyangonin,5-O-Methylvisamminol,Dehydrowarfarin,Musanolone C,gamma-Glutamyl-S-(1-propenyl)cysteine sulfoxide	DGFLRNOCLJGHLY-ZDUSSCGKSA-N,FISBBPCLKKQWQA-XQRVVYSFNA-N,HQIRTAPJDZWJHS-UHFFFAOYNA-N,LMNDKWXDMBGGAL-GORDUTHDSA-N,OVOZGVQCKWVCQO-UHFFFAOYNA-N,SWIPQYPHTPMNLK-RVDMUPIBSA-N
786	244.1117	615.81	45738.96	45202.64	39515.7	42501.91	36382.98	50952.6	56776.02	40750.92	40692.57	44699.19	1982.34	1439.76	1839.56	2404.65	2193.67	2260.83	2372.97	1515.59	2349.29	2575.64	positive	No Fragments	Biotin amide,Fluoranthene,Pyrene	BBEAQIROQSPTKN-UHFFFAOYSA-N,GVEPBJHOBDJJJI-UHFFFAOYSA-N,XFLVBMBRLSCJAI-ZKWXMUAHSA-N,XFLVBMBRLSCJAI-ZXFLCMHBSA-N
787	294.1005	611.84	44796.7	48868.54	40388.14	38403.17	33913.86	51743.39	56324.14	45622.18	39229.45	54239.25	NA	NA	NA	NA	916.73	NA	NA	NA	1078.34	1540.87	positive	No Fragments	Triadimefon	WURBVZBTWMNKQT-UHFFFAOYSA-N
788	171.1129	607.21	45622.18	46422.21	41842.35	51558.52	54455	52215.38	53350.88	47323.3	40679.16	36478.78	11719.11	11199.18	12945.46	12249.73	14370.06	11771.81	11637.4	12141.92	11867.52	11463.72	positive	No Fragments	(3xi,6xi)-Cyclo(alanylvalyl),1-Aminocyclopentanecarboxylate,2-Pyrrolidineacetic acid,3-Acetamidobutanal,D-Pipecolic acid,L-Pipecolate,L-Pipecolic acid,L-trans-4-Methyl-2-pyrrolidinecarboxylic acid,Levetiracetam,N4-Acetylaminobutanal,Pipecolic acid,Vigabatrin,trans-3-Aminocyclopentane-1-carboxylic acid	ADSALMJPJUKESW-UHFFFAOYNA-N,DDSLGZOYEPKPSJ-UHFFFAOYSA-N,HPHUVLMMVZITSG-ZCFIWIBFSA-N,HXEACLLIILLPRG-RXMQYKEDSA-N,HXEACLLIILLPRG-UHFFFAOYSA-N,HXEACLLIILLPRG-YFKPBYRVSA-N,KKJQZEWNZXRJFG-UHFFFAOYNA-N,MLLSSTJTARJLHK-RFZPGFLSSA-N,NILQLFBWTXNUOE-UHFFFAOYSA-N,ORLDMMKUTCCBSM-UHFFFAOYSA-N,PJDFLNIOAUIZSL-UHFFFAOYSA-N,SOYLQPBXNGCSNB-UHFFFAOYSA-N
789	254.1112	609.88	38857.81	44144.73	38122.78	38347.73	35813.27	43085.45	41433.01	48262.82	41064.7	49365.31	NA	NA	NA	NA	NA	NA	NA	NA	NA	NA	positive	No Fragments	2-Amino-4-[(2-hydroxy-1-oxopropyl)amino]butanoic acid,Alanyl-Threonine,Asparaginyl-Valine,Diaminopimelic acid,LL-2,6-Diaminoheptanedioate,N-(gamma-Glutamyl)ethanolamine,Threoninyl-Alanine,Valyl-Asparagine,diamino-pimelic acid,meso-2,6-Diaminoheptanedioate	BKHCIFAZUHUBPL-JKYOMAOYNA-N,BUQICHWNXBIBOG-UHFFFAOYSA-N,DGBJQQBLTDLFMF-UHFFFAOYSA-N,GMKMEZVLHJARHF-SYDPRGILSA-N,GMKMEZVLHJARHF-WHFBIAKZSA-N,KWBQPGIYEZKDEG-UHFFFAOYSA-N,VPZKQTYZIVOJDV-UHFFFAOYSA-N,WITCOKQIPFWQQD-UHFFFAOYSA-N
790	266.0694	614.23	48723.6	44549.41	34526.39	31608.09	32402.21	43812.55	43778.01	39381.4	28993.94	40386.03	NA	NA	NA	NA	NA	NA	NA	NA	NA	NA	positive	No Fragments
791	284.1245	614.04	45110.25	39636.87	33451.05	38199.11	33183.16	40397.34	44312.23	38085.49	32538.02	36375.61	NA	NA	NA	NA	NA	NA	NA	NA	NA	NA	positive	No Fragments	HC Yellow No. 4,Telbivudine,Thymidine	IQFYYKKMVGJFEH-CSMHCCOUSA-N,IQFYYKKMVGJFEH-XLPZGREQSA-N,PNENOUKIPPERMY-UHFFFAOYSA-N
792	754.458	621.34	27756.24	23946.55	20137.98	23725.72	14711.51	27907.04	29438.74	30202.59	37487.86	35539.96	1148.56	1411.41	1599.21	NA	2974.44	1902.66	2736.49	1855.93	NA	1838.36	positive	No Fragments
793	181.0972	611.72	28298.5	27518.49	26942.07	25444.86	22727.58	37433.81	34039.84	25521.26	24926.29	31381.33	4114.77	NA	4565.5	5445.49	3447.76	2877.89	4449.75	2335.82	4707.58	4126.1	positive	No Fragments	(4-Ethoxyphenyl)urea,(S)-3-Ethylidenehexahydropyrrolo[1,2-a]pyrazine-1,4-dione,3,4-Dihydroxybenzylamine,3-Hydroxykynurenamine,4-Aminophenylalanine,5-Acetyl-2,4-dimethyloxazole,5-Hydroxykynurenamine,Dulcin,Ethyl 2-pyrrolecarboxylate,Gabaculine,L-2-Amino-3-(4-aminophenyl)propanoic acid,Tyrosinamide	CMUHFUGDYMFHEI-QMMMGPOBSA-N,CMUHFUGDYMFHEI-UHFFFAOYNA-N,GGLIEWRLXDLBBF-UHFFFAOYSA-N,JANBBPTXDKFOQR-UHFFFAOYSA-N,KFNRJXCQEJIBER-UHFFFAOYSA-N,ODOPEICAGBYCFH-UHFFFAOYSA-N,PAEYAKGINDQUCT-UHFFFAOYSA-N,PQFMNVGMJJMLAE-UHFFFAOYSA-N,YFMPSMITLLBENU-UHFFFAOYSA-N,YJWCNOMJKJYKLQ-UHFFFAOYSA-N,ZNFUNIIHSUSXNE-QHHAFSJGSA-N
794	213.0274	611.74	23906.66	25424.63	26642.14	35853.75	25688.86	33991.8	31960.75	37410.9	29701.85	32134.48	1622.03	NA	1154.12	1671.68	1311.59	NA	1399.43	NA	1879.41	1870.28	positive	No Fragments	4-Nitroquinoline N-oxide,Formiminoglutamic acid,Formylisoglutamine,N-Acetylasparagine,N-Formimino-L-glutamate,Nitroxoline	HXFOXFJUNFFYMO-BYPYZUCNSA-N,NRXIKWMTVXPVEF-BYPYZUCNSA-N,RJIWZDNTCBHXAL-UHFFFAOYSA-N,WLTXUKAQFBTJKS-UHFFFAOYSA-N,YHQDZJICGQWFHK-UHFFFAOYSA-N
795	269.1113	611.28	31973.59	35246.93	20655.19	22925.6	19787.48	27215.23	27853.8	26285.64	23432.38	26324.54	2060.3	1618.49	2212.49	2601.33	1603.81	2534.3	2016.26	1338.43	1901.6	2288.37	positive	No Fragments	2,4-Bis(acetamido)-2,4,6-trideoxy-beta-L-altropyranose,2,4-Diacetamido-2,4,6-trideoxy-D-mannopyranose,2-p-Tolyl-5,6,7,8-tetrahydrobenzo[d]imidazo[2,1-b]thiazole,Aspartyl-Isoleucine,Aspartyl-Leucine,Dihydro-2,4-dimethyl-6-(1-methylpropyl)-4H-1,3,5-dithiazine,Dihydro-2,4-dimethyl-6-(2-methylpropyl)-4H-1,3,5-dithiazine,Dihydro-4,6-dimethyl-2-(1-methylpropyl)-4H-1,3,5-dithiazine,Dihydro-4,6-dimethyl-…	AQAKHZVPOOGUCK-UHFFFAOYSA-N,BLDFHTPIEUHZJY-UHFFFAOYNA-N,BSWHERGFUNMWGS-UHFFFAOYSA-N,DVCSNHXRZUVYAM-UHFFFAOYSA-N,FVPPILNIVWRBNY-UHFFFAOYNA-N,IMUKUMUNZJILCG-UHFFFAOYSA-N,IYJILWQAFPUBHP-UHFFFAOYSA-N,NRXWTRNYICXMBF-SGZWNVLDSA-N,NRXWTRNYICXMBF-UBUKNDCTSA-N,SITLTJHOQZFJGG-XPUUQOCRSA-N,TWYULKMKVIUSSQ-UHFFFAOYNA-N,WKXVAXOSIPTXEC-UHFFFAOYSA-N,WONMKWKUDGYZEA-UHFFFAOYNA-N,XOCCAGJZGBCJME-IANFNVNHSA-N,XOCCAGJ…
796	497.2808	606.46	24657.65	25396.63	16609.6	18122.21	21043.33	34824.56	28499.75	27874.8	20198.25	23795.87	4761.85	5198.33	5248.64	2616.83	4153.81	4453.9	4984.14	4315.11	3972.36	3971.5	positive	No Fragments	Antibiotic G-418,Fexaramine	BRZYSWJRSDMWLG-DJWUNRQOSA-N,VLQTUNDJHLEFEQ-KGENOOAVSA-N
797	603.134	602.54	15251.62	29186.86	25813.61	22607.65	20024.31	22635.02	23876.51	21266.14	23503.75	27101.14	6892.76	8070.52	7775.62	7168.83	7975.43	4888.06	6944.7	5864.96	6412.84	6429.65	positive	No Fragments	(2S)-5,7,3',4'-Tetrahydroxyflavanone 7-(6-galloylglucoside),Eriodictyol 7-(6-galloylglucoside)	SHPCBRSOJXQRDY-MTZURCGYSA-N,SHPCBRSOJXQRDY-UHFFFAOYNA-N
798	314.1348	607.91	26591.84	28369.62	22007.11	25249.74	26643	24415.56	27505.98	25759.92	21356.57	20473.63	NA	NA	NA	NA	NA	NA	NA	NA	NA	NA	positive	No Fragments
799	213.0842	605.35	19669	27550.89	21878.6	19027.04	18759.75	19449.38	20361.24	22730.74	19607.06	23639.66	1206.13	NA	NA	1455.32	NA	NA	NA	1173.96	1533.97	NA	positive	No Fragments	2-Amino-4-[(2-hydroxy-1-oxopropyl)amino]butanoic acid,Alanyl-Threonine,Diaminopimelic acid,LL-2,6-Diaminoheptanedioate,N,N-Dihydroxy-L-valine,N-(gamma-Glutamyl)ethanolamine,Threoninyl-Alanine,diamino-pimelic acid,meso-2,6-Diaminoheptanedioate	BKHCIFAZUHUBPL-JKYOMAOYNA-N,BUQICHWNXBIBOG-UHFFFAOYSA-N,DGBJQQBLTDLFMF-UHFFFAOYSA-N,GMKMEZVLHJARHF-SYDPRGILSA-N,GMKMEZVLHJARHF-WHFBIAKZSA-N,VPZKQTYZIVOJDV-UHFFFAOYSA-N,VWRMUTKBDQWLAX-BYPYZUCNSA-N
800	497.448	607.84	20583.74	19810.43	14691.36	17199.96	15854.78	26405.91	27457.28	22199.86	23720.02	20506.53	3751.54	3823.29	2659.4	3512.98	2661.15	4552.44	3293.54	3744.41	4988.47	4453.48	positive	No Fragments	Nb-Tricosanoyltryptamine	XJUYJAIYKWBPLY-UHFFFAOYSA-N
801	316.0828	613.69	22724.77	22741.31	21881.03	23379.54	20986.36	26849.96	25011.27	24061.59	26185.52	26492.97	NA	NA	NA	NA	NA	NA	NA	NA	NA	NA	positive	No Fragments	Triadimefon	WURBVZBTWMNKQT-UHFFFAOYSA-N
802	1000.8837	605.46	23045.57	17535.6	12445.61	19060.82	17839.48	25562.18	17653.83	19766.78	22052.31	20711.04	5776.8	3507.63	2891.66	4520.67	3827.77	2930.27	4440.54	4005.83	3801.42	3678.5	positive	No Fragments
803	332.1452	612.3	24098.78	19790.08	17362.56	18328.05	17587.85	21904.03	22852.04	19379.25	12881.08	17226.63	1110.73	NA	NA	1108.2	NA	NA	NA	NA	NA	NA	positive	No Fragments	Metixene,N-Succinyl-L,L-2,6-diaminopimelate,N-Succinyl-LL-2,6-diaminoheptanedioate	GLXUWZBUPATPBR-BQBZGAKWSA-N,GLXUWZBUPATPBR-MLWJPKLSSA-N,MJFJKKXQDNNUJF-UHFFFAOYSA-N
804	255.1341	613.18	20035.12	18928.54	19462.67	19909	14759.46	20376.6	23584.41	23945.85	18935.01	21456.14	2718.4	1783.61	2033.9	4269.97	1972.33	2625.25	2458.4	1815.63	2424.86	2141.29	positive	No Fragments	Aldosine,Cotinine methonium ion,Kainic acid,L-Furosine,L-Pyridosine,Midodrine,N-(3-Oxohexanoyl)homoserine lactone,N-(3-oxo-hexanoyl)-homoserine lactone,Pyrraline,alpha-Allokainic acid	FZNMMFIPIGBAJL-UHFFFAOYNA-N,HNGPZFLHRXCYGZ-UHFFFAOYNA-N,PTKSEFOSCHHMPD-UHFFFAOYSA-N,VHRXFWHPQMABEK-UHFFFAOYSA-N,VLSMHEGGTFMBBZ-OOZYFLPDSA-N,VLSMHEGGTFMBBZ-ZKWXMUAHSA-N,VTYFITADLSVOAS-UHFFFAOYNA-N,YQHPCDPFXQXCMV-UHFFFAOYNA-N,YRYOXRMDHALAFL-UHFFFAOYSA-N
805	308.1242	606.82	23783.85	17541.42	15035.66	16214.27	13628.28	17977.24	20232.44	17935.91	17490.72	18763.91	NA	NA	NA	NA	NA	NA	NA	NA	NA	NA	positive	No Fragments	Dinex	QJYHUJAGJUHXJN-UHFFFAOYSA-N
806	237.1235	614.01	18408.34	17929.76	15447.66	17697.39	11944.97	19633.88	19332.13	20832.79	19020.07	17673.49	1609.11	920.68	1507.03	2118.47	1229.56	1485.1	1432.55	1050	1468.7	1659.61	positive	No Fragments	2-Phenyl-1,3-propanediol monocarbamate,Alanyl-Phenylalanine,Carbetamide,Damascenine,Hexobarbital,Hexobarbitone,L-Homotyrosine,L-Tyrosine methyl ester,Metyrosine,N-Acetyldopamine,N-methyl-4,6,7-trihydroxy-1,2,3,4-tetrahydroisoquinoline,O-Desmethyl-lacosamide,Phenylalanyl-Alanine,Tyrosine methylester,alpha-Methyl-m-tyrosine	AMRQXHFXNZFDCH-VIFPVBQESA-N,CAHPJJJZLQXPKS-UHFFFAOYSA-N,JQVQIZWJBLGVRW-UHFFFAOYNA-N,JQVQIZWJBLGVRW-UHFFFAOYSA-N,LOOZZTFGSTZNRX-VIFPVBQESA-N,MIDZLCFIAINOQN-UHFFFAOYSA-N,MWZPENIJLUWBSY-VIFPVBQESA-N,NHTGHBARYWONDQ-JTQLQIEISA-N,OFSAJYZMIPNPHE-UHFFFAOYSA-N,OMNVYXHOSHNURL-UHFFFAOYSA-N,PIJDIPDQQMXWEM-UHFFFAOYNA-N,UYXAWHWODHRRMR-UHFFFAOYSA-N,XRKSCJLQKGLSKU-LLVKDONJSA-N,ZRWJIZYZTLTXJI-UHFFFAOYSA-N
807	335.1564	608.5	13701.67	11866.78	10644.02	11839.51	6363.56	10899.08	19515.37	12083.16	11989.02	16403.31	1631.78	NA	1969.97	2763.08	NA	2335.07	1526	NA	1968.01	1635.15	positive	No Fragments	2-(3-Carboxy-3-(methylammonio)propyl)-L-histidine	YBMOTEQVMANKGX-JAMMHHFISA-O
808	232.093	614.59	17744.44	19501.21	15624.07	16041.14	12262.13	18500.51	17007.62	14032.87	15476.73	17428.38	NA	NA	NA	NA	NA	NA	NA	NA	NA	NA	positive	No Fragments	Aspartyl-Glycine,Carglumic acid,Glycyl-Aspartate,L-alpha-Amino-gamma-oxalylaminobutyric acid,L-beta-aspartyl-L-glycine ,N-Carbamyl-L-glutamate	DSBZQNMJXKJWTO-VKHMYHEASA-N,JHFNSBBHKSZXKB-UHFFFAOYSA-N,LCQLHJZYVOQKHU-VKHMYHEASA-N,SCCPDJAQCXWPTF-UHFFFAOYSA-N,ZTEDWFWBGPKUOD-UHFFFAOYSA-N
809	270.0849	610.07	12691.45	14397.46	14679.32	16649.65	12797.56	15787.21	17547.17	16179.72	14427.84	18075.96	NA	NA	NA	NA	NA	NA	NA	NA	NA	NA	positive	No Fragments	Asparaginyl-Valine,L-2-Aminoethyl seryl phosphate,L-Serine-phosphoethanolamine,Valyl-Asparagine	KWBQPGIYEZKDEG-UHFFFAOYSA-N,UQDJGEHQDNVPGU-BYPYZUCNSA-N,UQDJGEHQDNVPGU-UHFFFAOYNA-N,WITCOKQIPFWQQD-UHFFFAOYSA-N
810	286.0802	610.97	10204.38	12972.1	13479.52	14669.39	9781.25	13591.45	15837.63	15886.03	13679.09	18056.67	NA	NA	NA	NA	NA	NA	NA	NA	NA	NA	positive	No Fragments	Gamma-glutamyl-Threonine,Glutaminyl-Threonine,Metoxadiazone,Threoninyl-Gamma-glutamate,Threoninyl-Glutamine	BTVBLYICTTUOEJ-UHFFFAOYSA-N,BWUHENPAEMNGQJ-UHFFFAOYSA-N,HHSJMSCOLJVTCX-UHFFFAOYSA-N,LTMQQEMGRMBUSL-UHFFFAOYSA-N
811	277.1163	612.49	11351.31	17175.81	13146.68	14188.68	14288.66	11795.86	12405.04	11887.08	12181.77	15141.45	1673.8	NA	1201.67	2324.2	NA	1318.15	1185.09	NA	1825.24	1169.58	positive	No Fragments	Aldosine,Kainic acid,L-Furosine,L-Pyridosine,Midodrine,N-(3-Oxohexanoyl)homoserine lactone,N-(3-oxo-hexanoyl)-homoserine lactone,Pyrraline,alpha-Allokainic acid	FZNMMFIPIGBAJL-UHFFFAOYNA-N,HNGPZFLHRXCYGZ-UHFFFAOYNA-N,PTKSEFOSCHHMPD-UHFFFAOYSA-N,VLSMHEGGTFMBBZ-OOZYFLPDSA-N,VLSMHEGGTFMBBZ-ZKWXMUAHSA-N,VTYFITADLSVOAS-UHFFFAOYNA-N,YQHPCDPFXQXCMV-UHFFFAOYNA-N,YRYOXRMDHALAFL-UHFFFAOYSA-N
812	405.5706	613.07	12366.72	15233.48	10919.45	7106.03	11729.87	10854	13854.49	9889.33	10033.85	15388.49	5271.72	2402.37	4714.86	8809.93	6635.71	6117.73	6606.94	5547.09	9990.78	7219.25	positive	No Fragments
813	289.0852	608.26	11559.14	12249.45	10440.34	10906.95	10020.39	14842.9	14375.36	8979.87	7435.72	8713.56	NA	NA	NA	NA	NA	NA	NA	NA	NA	NA	positive	No Fragments	Forchlorfenuron,Hydroxyanigorufone,Irenolone	GPXLRLUVLMHHIK-UHFFFAOYSA-N,HTELDEYOMOTOBI-UHFFFAOYSA-N,UQMKPTIDKHEGFW-UHFFFAOYSA-N
814	354.1274	613.15	10346.34	8355.66	9123.47	9958.51	7162.27	10843.95	14202.81	10311.86	8113.76	7771.44	NA	NA	NA	NA	NA	NA	NA	NA	NA	NA	positive	No Fragments	N-Succinyl-L,L-2,6-diaminopimelate,N-Succinyl-LL-2,6-diaminoheptanedioate	GLXUWZBUPATPBR-BQBZGAKWSA-N,GLXUWZBUPATPBR-MLWJPKLSSA-N
815	289.1393	612.57	9296.65	8838.23	8306.38	8093.06	7596.81	13493.34	9659.2	11451.46	7696.51	8014.02	1763.09	NA	NA	NA	NA	924.5	1307.46	NA	928.56	NA	positive	No Fragments	Linamarin,Malonylcarnitine,Valinopine	OEZFTGUQNATVAL-SVRRBLITSA-N,QLTCHMYAEJEXBT-ZEBDFXRSSA-N,ZGNBLKBZJBJFDG-ZETCQYMHSA-N
816	257.1245	618.71	13044.45	10334.44	11306.28	11451.44	9008.2	11425.2	13234.14	13420.43	9796.69	11947.49	7549.83	7509.78	7794.31	7560	4775.7	6772.88	6922.89	6993.2	6357.51	6091.12	positive	No Fragments	2-(3-Carboxy-3-aminopropyl)-L-histidine ,Histidinyl-Threonine,Threoninyl-Histidine	CJCSNWWKPUXVRD-MLWJPKLSSA-N,WRPDZHJNLYNFFT-UHFFFAOYSA-N,WXVIGTAUZBUDPZ-UHFFFAOYSA-N
817	275.1604	609.71	9109.7	8573.58	7776.08	11398.94	8872.06	11469.19	12798.58	9572.94	8786.57	8295.9	NA	NA	NA	NA	NA	NA	NA	NA	NA	NA	positive	No Fragments	Hydroxypropionylcarnitine	QJGJXKFJFRSERW-QMMMGPOBSA-N
818	200.1217	615.29	10146.43	9949.36	11498.41	8565.32	9066.31	12420.72	10750.7	8577.62	9650	8103.91	NA	NA	NA	NA	NA	NA	1649.29	NA	1171.16	NA	positive	No Fragments
819	240.0691	613.15	12305.06	10493.8	9556.58	8511.39	8707.63	9963.99	8579.76	9190.95	6416.62	10561.34	NA	NA	NA	NA	NA	NA	NA	NA	NA	NA	positive	No Fragments	S-Phenylmercapturic acid	CICOZWHZVMOPJS-UHFFFAOYSA-N
820	257.1133	612.42	10082.42	7818.05	7159.17	6518.4	4596.72	8087.63	9542.96	6409.61	6894.81	6040.69	NA	NA	NA	NA	NA	NA	NA	NA	NA	NA	positive	No Fragments	1-(beta-D-Ribofuranosyl)-1,4-dihydronicotinamide,1-(beta-D-Ribofuranosyl)-1,4-dihydronicotinamide ,Succinylproline	MAKBMGXNXXXBFE-TURQNECASA-N,NEBOPDYAXPDYHQ-LURJTMIESA-N
821	562.822	261.99	476728.72	268134.97	321953.13	114370.95	118097.73	123401.39	86399.58	139716.83	64093.02	87375.64	702051.69	623993.75	808486.56	819946	550843.69	618054.19	625055.13	601080.31	714955.25	592174.31	positive	No Fragments
822	1124.6383	261.64	136048.55	74389.58	95561.19	45883	38052.29	43082.32	30799.37	38309.9	29039.54	29796.84	138124.64	113903.18	121423.8	150328.48	96902.82	128027.38	113264.16	99127.03	133800.84	106416.48	positive	No Fragments
823	573.8129	261.77	76318.93	44619.83	58082.08	31828.55	30950.87	26305.83	18838.16	23495.21	NA	15845.42	145284.44	133129.86	132431.08	131742.92	122329.61	127674.13	125857.06	129537.85	135609.09	130455.95	positive	No Fragments
824	574.3142	262.42	47697.35	33061.82	34535.71	15417.85	20908.92	15100.77	9602.63	9986.97	NA	9052.25	78503.27	76023.5	89149.11	76446.84	64496.9	72098.21	74273.27	80729.75	78149.63	74590.34	positive	No Fragments	PG(20:4(5Z,8Z,11Z,14Z)/0:0),PS(22:4(7Z,10Z,13Z,16Z)/0:0)	GXPOZJZFGYCEMT-VEKMRQFKSA-N,JTHCCKGEGXLBGO-BIVCQWAISA-N
825	781.4626	261.8	11519.21	4870.84	12768.83	5528.86	3700.44	4187.37	NA	NA	NA	NA	18599.04	13644.65	20852.73	22248.43	13885.1	15382.08	18225.75	16133.02	18637.48	14932.41	positive	No Fragments	Spinosyn B,Spinosyn H,Spinosyn J,Spinosyn K	IHGXGNJRCONUAC-WNTSOVQUSA-N,IOCQRADVOJDJIS-SGFJDKLNSA-N,JVXKZYLRDBNKCL-KXRJSVEISA-N,VESRDXZDAAOUHS-KXRJSVEISA-N
826	394.244	216	637459.94	568665.81	125553.92	807693.19	60041.5	73920.1	173034.92	140996.27	97053.21	316381.41	107590.9	109745.21	207124.92	117332.63	138154.61	165507.48	113802.82	133269.61	141690.53	98706.02	positive	No Fragments
827	426.3664	210.74	12049.19	12015.45	9139.63	17410.89	NA	NA	12979.56	8858.36	NA	19327.91	7504.22	5441.78	6220	5178.73	4607.6	5226.47	4350.61	4919.77	5612.11	6047.55	positive	No Fragments
828	451.1649	217.26	359053.94	135311.25	300659.31	371691.72	574928.44	788209.31	612437.13	655332.25	356612.72	634599.81	448151.06	360585	339947.94	582732.63	735919.06	431679.59	390177.63	529005.5	409104.5	526049.5	positive	No Fragments
829	496.2226	217.34	4432.75	NA	6987.73	3385.73	9254.45	9964.74	7706.98	10058.46	7093.68	6552.17	7711.14	5681.43	7828.77	8438.31	11766.28	4031.44	5925.67	11373.24	8806.85	11675.26	positive	No Fragments	GW 1929	QTQMRBZOBKYXCG-MHZLTWQESA-N
830	170.0813	479.61	734229.38	259276.75	507199.47	201174.14	153125.69	175530.41	158492.16	164124.8	72488.79	108115.05	588217.88	532665.88	697162.31	780890.19	547547.44	581563.5	590416.94	505662.5	642993.38	570893.94	positive	No Fragments	(2Z,4Z)-2-Hydroxyhexa-2,4-dienoate,(4E)-2-Oxohexenoic acid,(±)-Furaneol,2,7-Oxepanedione,2-Ethyl-3,4-dihydroxyfuran,2-Hydroxy-cis-hex-2,4-dienoate,2-Oxo-4E-hexenoic acid,3-Acetyldihydro-2(3H)-furanone,3-Hydroxy-4,5-dimethyl-2(5H)-furanone,5,6-Dihydro-4-methoxy-2H-pyran-2-one,5-Hydroxydopamine,5-Hydroxymethylfurfuryl alcohol,6-Acetyl-2,3-dihydro-2-(hydroxymethyl)-4(1H)-pyridinone,6-Hydroxydopamine…	AHLDCEZSQNGEFT-UHFFFAOYNA-N,BGMOXLYBBTWIMD-UHFFFAOYNA-N,DIVDFFZHCJEHGG-UHFFFAOYSA-N,DSLRVRBSNLHVBH-UHFFFAOYSA-N,FMIGBDLVHMCZSR-UHFFFAOYSA-N,GYLJADLTHUFDRR-UHFFFAOYSA-N,HRTOQFBQOFIFEE-UHFFFAOYSA-N,INAXVXBDKKUCGI-UHFFFAOYNA-N,JPSKCQCQZUGWNM-UHFFFAOYSA-N,JUOPGIRJUCFNBD-UHFFFAOYSA-N,LCAINUZZHIZKKS-UHFFFAOYSA-N,LXNHXLLTXMVWPM-UHFFFAOYSA-N,MEZHTUKDGVTUCD-UHFFFAOYSA-N,OMQHDIHZSDEIFH-UHFFFAOYSA-N,SFLSHLF…
831	185.0923	468.35	449355.06	175787.08	285725	128366.16	108678.15	124329.34	120226.73	125762.65	80287.07	102970.41	432036.78	332179.44	461494.97	460692	359772	358283.78	395951.34	309622.59	409540.25	352593.06	positive	No Fragments	2-Hydroxymethylclavam,5-ethyl-5-methyl-2,4-oxazolidinedione,Acrylamide-acrylic acid resin,Trimethadione,Vinylacetylglycine	CRVXTEJTLQIKDI-XINAWCOVSA-N,IRYJRGCIQBGHIV-UHFFFAOYSA-N,MGHNWMRNFGYJKE-UHFFFAOYNA-N,RNIHAPSVIGPAFF-UHFFFAOYSA-N,UKISAGFGRDHYFO-UHFFFAOYSA-N
832	185.0923	479.68	291056.13	145602.3	220260.41	128366.16	108678.15	124329.34	120226.73	62666.29	80287.07	102970.41	240768.25	203004.06	256054.72	280265.19	188999.42	211739.45	219907.47	182358.14	238994.5	203639.86	positive	No Fragments	2-Hydroxymethylclavam,5-ethyl-5-methyl-2,4-oxazolidinedione,Acrylamide-acrylic acid resin,Trimethadione,Vinylacetylglycine	CRVXTEJTLQIKDI-XINAWCOVSA-N,IRYJRGCIQBGHIV-UHFFFAOYSA-N,MGHNWMRNFGYJKE-UHFFFAOYNA-N,RNIHAPSVIGPAFF-UHFFFAOYSA-N,UKISAGFGRDHYFO-UHFFFAOYSA-N
833	263.1392	465.89	22289.2	14120.78	15606.94	13169.97	11395.48	12138.64	11574.43	13434.75	12685.5	13249.7	49285.82	36459.57	48372.49	44917.5	37743.2	42712.9	49505.22	37887.45	43706.89	57793.23	positive	No Fragments	Carbofuran,Hydrocotarnine,L-phenylalanyl-L-proline ,L-prolyl-L-phenylalanine ,Metaxalone,Methohexital,Physovenine	DUEPRVBVGDRKAG-UHFFFAOYSA-N,IMWZZHHPURKASS-UHFFFAOYSA-N,IWIANZLCJVYEFX-UHFFFAOYSA-N,LXTKNVLLWOLCOV-JSGCOSHPSA-N,NZXKDOXHBHYTKP-UHFFFAOYSA-N,WEQJQNWXCSUVMA-UHFFFAOYSA-N,XXANNZJIZQTCBP-UHFFFAOYSA-N
834	207.0741	479.05	41873.83	31514.94	42135.17	27431.23	28556.7	26019.55	22323.96	23894.42	21230.58	21254.98	44878.95	49361.16	51860.39	49790.97	42834.08	54104.18	42058.77	45791.27	55758.98	42535.25	positive	No Fragments	2-Hydroxymethylclavam,5-ethyl-5-methyl-2,4-oxazolidinedione,Acrylamide-acrylic acid resin,Trimethadione,Vinylacetylglycine	CRVXTEJTLQIKDI-XINAWCOVSA-N,IRYJRGCIQBGHIV-UHFFFAOYSA-N,MGHNWMRNFGYJKE-UHFFFAOYNA-N,RNIHAPSVIGPAFF-UHFFFAOYSA-N,UKISAGFGRDHYFO-UHFFFAOYSA-N
835	226.1188	486.36	27259.86	14065.4	18618.14	10890.53	9321.42	11727.32	11406.04	11935.6	8517.16	9695.54	18828.01	16176.37	16715.3	19344.31	15499.44	15244.13	14593.94	12639.03	15943.15	16566.08	positive	No Fragments	1-(Methylnitrosoamino)-4-(3-pyridinyl)-1,4-butanediol,4-(Methylnitrosamino)-1-(3-pyridyl-N-oxide)-1-butanol,Nnal-N-oxide,alpha-[3-[(Hydroxymethyl)nitrosoamino]propyl]-3-pyridinemethanol	DKBKTKUNVONEGX-UHFFFAOYSA-N,UNFLQLWCJOTOPA-UHFFFAOYSA-N,ZDEMEBJTHIDHSF-UHFFFAOYSA-N
836	248.1008	485.34	21692.51	10031.23	15490.97	9662.25	9307.45	9332.33	8147.81	8996.31	8300.75	9089.77	15192.92	12880.04	16560.98	15537.33	11305.93	11892.99	12693.42	8942.86	13541.23	12060.98	positive	No Fragments	1-(Methylnitrosoamino)-4-(3-pyridinyl)-1,4-butanediol,4-(Methylnitrosamino)-1-(3-pyridyl-N-oxide)-1-butanol,Glutamyl-Threonine,Nnal-N-oxide,Threoninyl-Glutamate,alpha-[3-[(Hydroxymethyl)nitrosoamino]propyl]-3-pyridinemethanol	BECPPKYKPSRKCP-UHFFFAOYSA-M,DKBKTKUNVONEGX-UHFFFAOYSA-N,JSIQVRIXMINMTA-UHFFFAOYSA-M,UNFLQLWCJOTOPA-UHFFFAOYSA-N,ZDEMEBJTHIDHSF-UHFFFAOYSA-N
837	324.1459	478.85	8703.32	3944.15	6124.52	3563.16	3158.27	3929.09	2560.23	4148.66	2045.17	3569.85	6695.54	6212.79	8508.17	8854.33	5930.83	5899.1	6135.34	5274.82	7415.29	6532.33	positive	No Fragments	12-Hydroxynevirapine,2-Acetoxyamino-1-methyl-6-phenylimidazo[4,5-b]pyridine,2-Hydroxynevirapine,3-Hydroxynevirapine,8-Hydroxynevirapine	DANIONWINZEYME-UHFFFAOYSA-N,DZPVEPLRIKDBFC-UHFFFAOYSA-N,LFZSOJABLBVGRJ-UHFFFAOYSA-N,OVPSYMLYTZOTQE-UHFFFAOYSA-N,SEBABOMFNCVZGF-UHFFFAOYSA-N
838	251.0624	494.04	3918.18	NA	NA	NA	NA	NA	NA	NA	NA	4751.32	5356.7	4854.54	4522.8	6318.13	4350.79	5094.49	4566.78	4242.88	5836.76	6024.35	positive	No Fragments
839	323.1116	476.3	5467.45	3504.54	3952.3	4155.24	2741.57	2669.69	3716.83	3337.86	2816.67	2416.99	3887.97	3148.04	3849.92	5352.99	3003.35	2948.72	3851.36	2808.42	3848.52	3243.73	positive	No Fragments	Lenalidomide	GOTYRUGSSMKFNF-UHFFFAOYSA-N
840	251.1504	431.79	20571.45	731802.31	16375.65	115079.46	16182.6	472093.59	8030.35	8041.28	5471.59	5825.91	25027.32	320251.16	20363.53	26703.17	12863.36	23315.63	19309.82	15052.52	20927.79	20064.85	positive	No Fragments	4-(Methylnitrosamino)-1-(3-pyridyl)-1-butanol	OGRXKBUCZFFSTL-UHFFFAOYSA-N
841	385.2452	278.72	143859.77	87543.23	116118.61	51092.46	37119.94	43717.96	41704.17	51028.54	NA	30463.61	590440.06	545279.5	599259.5	706965.56	495917.88	534822	600066.5	437385.88	529172.19	526807.25	positive	No Fragments	Homodihydrocapsaicin	AKDLSISGGARWFP-UHFFFAOYSA-N
842	576.3514	278.33	408506.19	182396.33	182152.86	76604.21	84177.89	63327.85	62334.93	87425.25	17409.27	68237.14	414566.34	389299.81	382565.38	661800.38	344103.34	437784.78	451706.97	297612.66	362991.69	422682.47	positive	No Fragments	Cucurbitacin H,Divaricoside,Divostroside,Ganoderic acid L,Neriifolin,neriifolin	ABNDMUIXCBUBLO-REQJDAJISA-N,LEORFFVSVUWAEY-KKFKOBSISA-N,LEORFFVSVUWAEY-WJOPOJKJSA-N,RZBILUATLYXZLI-UHFFFAOYNA-N,VPUNMTHWNSJUOG-BAOINKAISA-N
843	455.2507	277.52	337867	159256.77	188409.73	65498.9	57746.87	56998.7	70024.57	88109.98	NA	50941.32	288627.06	248259.95	366366.44	297830.91	252965.72	234465.44	250771.89	276794.53	267947.5	243143.45	positive	No Fragments	Heteratisine	YPSAOPXJHSESSR-AGBQGJAZSA-N
844	553.3351	278.72	97176.19	55033.81	72224.55	26353.36	20499.96	31582.88	21165.72	32412.45	NA	19160.21	71839.54	57749	65732.84	94427.45	52491.55	67471.85	81361.32	47255.41	50685.45	71313.29	positive	No Fragments
845	393.2235	277.58	21232.52	16001.27	17936.64	6456.15	NA	7867.11	8589.88	NA	NA	NA	33683.7	24808.56	30153.27	28998.5	26192.41	23059.45	29698.62	20993.06	28154.88	31032.45	positive	No Fragments
846	431.2328	276.72	21526.7	9538.94	11729.09	4980.59	5331.38	3375.66	3621.82	5305.78	NA	NA	16145.01	15003.03	17908.1	20535.2	16018.3	13191.13	15161.12	12893.63	18034.95	13857.72	positive	No Fragments
847	170.0424	733.02	467148.59	703051.06	472393.91	429649.75	478980.91	429814.09	460091.53	454992.31	476727.63	561815.88	156809.78	70405.1	172461.2	255981.55	145213.98	200476.31	199929.84	152805.55	249556.59	249514.47	positive	No Fragments	2-Oxo-4-hydroxy-5-aminovalerate,3-(Carboxymethylamino)propanoic acid,3-Aminopentanedioate,D-2,3-Dihydroxypropanoic acid,D-Glutamate,D-Glutamic acid,D-Glycerate,DL-Glutamate,Glyceric acid,L-4-Hydroxyglutamate semialdehyde,L-Glutamate,L-Glutamic acid,L-Glyceric acid,L-threo-3-Methylaspartate,N-(Carboxymethyl)-D-alanine,N-Acetylserine,N-Methyl-D-aspartic acid,O-Acetyl-L-serine,O-Acetylserine	BBJIPMIXTXKYLZ-UHFFFAOYSA-N,GAUBNQMYYJLWNF-UHFFFAOYSA-N,HOKKHZGPKSLGJE-GSVOUGTGSA-N,ICMJZHFYQVZYQN-GSVOUGTGSA-N,JJIHLJJYMXLCOY-BYPYZUCNSA-N,LXRUAYBIUSUULX-HRFVKAFMSA-N,RBNPOMFGQQGHHO-REOHCLBHSA-N,RBNPOMFGQQGHHO-UHFFFAOYNA-N,RBNPOMFGQQGHHO-UWTATZPHSA-N,VZXPDPZARILFQX-BYPYZUCNSA-N,WHUUTDBJXJRKMK-GSVOUGTGSA-N,WHUUTDBJXJRKMK-UHFFFAOYNA-N,WHUUTDBJXJRKMK-UHFFFAOYSA-N,WHUUTDBJXJRKMK-VKHMYHEASA-N,XCXUZPX…
848	276.108	730.38	82990.09	67825.57	64189.19	78075.22	50061.87	85272.88	71865.92	82293.88	63385.65	71207.7	NA	NA	NA	NA	NA	NA	NA	NA	NA	NA	positive	No Fragments	(-)-threo-Iso(homo)3-citrate,(R)-(Homo)3-citrate,1,6-Anhydro-N-acetyl-beta-muramate,1-Isopropyl citrate,2-Isopropyl citrate,Cardiospermin,Sarmentosin	FWAYDNJCBHNWQD-BHQIHCQQNA-N,FWAYDNJCBHNWQD-JBWLPIRVSA-N,MQTLCYHUTVTHFO-MPVQUNCYSA-N,NLOCBSDWTSPKMJ-CAHLUQPWSA-N,SKHXHUZZFVMERR-UHFFFAOYNA-N,VRBUFFFVTDWWMY-UHFFFAOYSA-N,YNPKOQYWJZNZGP-SECBINFHSA-N,ZFEGYUMHFZOYIY-YVNCZSHWSA-N
849	219.0977	731.46	67922.19	38747.74	54799.75	49594.86	42363.84	47032.04	64475.04	57867.63	53007.91	51344.57	28191.85	15910.98	34829.54	33842.22	22698.65	29983.35	26696.76	20236.32	29941.33	28542.82	positive	No Fragments	3-Keto-scyllo-inosamine,4-Hydroxy-4-methylglutamate,5-L-Glutamyl-L-alanine,Glutamylalanine,Hydroxyprolyl-Serine,N-gamma-L-Glutamyl-D-alanine,Serinyl-Hydroxyproline,gamma-L-Glutamyl-D-alanine	IISAHBYOIFITKV-UHFFFAOYSA-N,JZDHUJAFXGNDSB-UHFFFAOYSA-N,ONTAOGAXMOTXQW-DZSWIPIPSA-N,QLDKHEMAGFIRMK-URDJKYRMSA-N,UVSBYUFDCGZIMR-UHFFFAOYSA-N,WQXXXVRAFAKQJM-UHFFFAOYSA-N,WQXXXVRAFAKQJM-UHNVWZDZSA-N,WQXXXVRAFAKQJM-WHFBIAKZSA-N
850	231.0978	739.81	19830.02	16746.9	15675.03	13544.3	10160.37	12928.13	12952.13	16995.41	14596.85	16260.59	5991.2	5410.18	6608.23	6258.58	6287.9	5753.81	6174.24	4510.81	6265.38	4446.21	positive	No Fragments	(1R,2S,3R)-2-Acetyl-4(5)-(1,2,3,4-tetrahydroxybutyl)imidazole,(2S,3'S)-alpha-Amino-2-carboxy-5-oxo-1-pyrrolidinebutanoic acid,1-(gamma-Glutamylamino)cyclopropanecarboxylic acid,1-Isothiocyanato-6-(methylthio)hexane,AminoDHQ,Aspartyl-L-proline,Aspartyl-Proline,Glutarylglycine,L-2-Amino-6-oxoheptanedioate,N-Acetyl-L-glutamate,N-Acetylglutamic acid,Prolyl-Aspartate,Pyrrolidino-[1,2E]-4H-2,4-dimethyl…	CQSIXFHVGKMLGQ-UHFFFAOYNA-N,FQRKFJSYMKRNGO-UHFFFAOYSA-N,GLEOIKLQBZNKJZ-UHFFFAOYSA-N,IAWKAVWGVXBNLH-UHFFFAOYNA-N,NBLKTRLPZFCMJG-UHFFFAOYSA-N,OJEOXDLLIADRBL-UHFFFAOYNA-N,RFMMMVDNIPUKGG-UHFFFAOYSA-N,RFMMMVDNIPUKGG-YFKPBYRVSA-N,UKCSFKLWNHUBDY-BYPYZUCNSA-N,UKGGPJNBONZZCM-UHFFFAOYSA-N,UKGGPJNBONZZCM-WDSKDSINSA-N,WEKGHNWYEFXAQP-SYTVJDICSA-N,YIBXPFAXPUDDTK-UHFFFAOYSA-N
851	212.1031	492.31	696136.81	508944.59	618477.69	533206.63	548549.75	574108.44	514273.22	491975.25	368430.44	374456.94	300902.81	222077.7	306655.09	315763.44	210272.63	233237.25	238879.03	204224.08	258608.64	258524.95	positive	No Fragments	N-Nitrosoguvacoline,Zalcitabine	NXEUEKXJAAVKCT-UHFFFAOYSA-N,WREGKURFCTUGRC-POYBYMJQSA-N
852	297.1536	487.1	86042.07	70665.22	81312.42	71840.87	71245.13	80576.44	72762.27	72118.71	66415.2	65806.02	47599.94	40593.56	53506	58112.4	33777.39	38046.05	39720.69	35356.15	43896.07	37132.48	positive	No Fragments	Gamma-glutamyl-Lysine,Glutaminyl-Lysine,Lysinoalanine,Lysyl-Gamma-glutamate,Lysyl-Glutamine,Lysyl-Serine,Serinyl-Lysine	CLSDNFWKGFJIBZ-UHFFFAOYSA-N,IMSOBGJSYSFTKG-UHFFFAOYNA-N,MEFNTMKESSGLSP-UHFFFAOYSA-N,OAPNERBWQWUPTI-UHFFFAOYSA-N,SBMNPABNWKXNBJ-UHFFFAOYSA-N,YSZNURNVYFUEHC-UHFFFAOYSA-N
853	253.1125	496.3	43701.91	74624.63	64282.41	27948.05	46864.33	53913.06	42761.77	52366.69	34148.41	19003.63	NA	NA	NA	NA	NA	NA	NA	NA	NA	NA	positive	No Fragments
854	328.1393	503.53	58792.61	38790.5	35799.31	27370.81	23311.26	28430.2	23226.58	24504.71	23976.11	27837.6	34645.36	17710.6	32936.82	49046.38	22705.93	32380.41	29597.53	21606.34	39864.38	32275.31	positive	No Fragments	3-Hydroxy-4,6-heptadiyne-1-yl 1-glucoside,3-Hydroxybenzyl alcohol glucoside,Gastrodin,Isosalicin,Methylarbutin,N-(1-Deoxy-1-fructosyl)phenylalanine,Salicin	FAVRCIXPIVJIPN-TVXXKFDONA-N,JCEVIZQLLKDJRQ-UHFFFAOYNA-N,NGFMICBWJRZIBI-UJPOAAIJSA-N,PNRKIXSZTUCIJN-UHFFFAOYNA-N,PUQSUZTXKPLAPR-UJPOAAIJSA-N,SIXFVXJMCGPTRB-UJPOAAIJSA-N,VBSPBYNZPRRGSB-UHFFFAOYNA-N
855	356.3524	502.58	41353.21	35831.52	29149.68	34232.94	34288.96	38020.71	36503.94	34812.03	44086.38	43434.06	NA	NA	NA	NA	NA	NA	NA	NA	NA	NA	positive	No Fragments	1,2-eicosanediol,1,20-Eicosanediol,13-methyl-1,2-nonadecanediol,Eicosanoyl-EA	AUJVQJHODMISJP-UHFFFAOYSA-N,KUWCMTFKTVOJID-UHFFFAOYSA-N,PGMMMHFNKZSYEP-UHFFFAOYSA-N,RZTUZBQLMLKAGT-UHFFFAOYSA-N
856	235.0884	510.79	29431.47	21459.17	26909.13	19896.8	16533.16	19730.59	14961.77	17968.13	15423.56	17560.59	23720.91	19526.54	23377.39	27766.42	17237.02	21728.23	22007.9	17726.43	22371.44	20175.13	positive	No Fragments	1,3-Diphenylpropane,Lactarazulene,Lactarofulvene	KFLXZUPIDNPCSD-UHFFFAOYSA-N,VEAFKIYNHVBNIP-UHFFFAOYSA-N,YYIAVHDWWCIAMQ-UHFFFAOYSA-N
857	313.1274	487.4	11009.63	13510.93	14589.57	13264.44	13639.77	16100.82	13244.5	12446.31	12793	14152.48	9163.27	9376.87	10882.02	10768.96	8705.29	8238.97	8562.19	7117.54	7974.21	9342.24	positive	No Fragments	3-Hydroxychavicol 1-glucoside,4-Hydroxycinnamyl alcohol 4-D-glucoside,Benomyl,Deoxyanisatin,Gamma-glutamyl-Lysine,Glutaminyl-Lysine,Lysyl-Gamma-glutamate,Lysyl-Glutamine,Moringyne,Nivalenol,Trimethoprim	CLSDNFWKGFJIBZ-UHFFFAOYSA-N,CRVXJSNSTGEXDX-HHMSBIESSA-N,IEDVJHCEMCRBQM-UHFFFAOYSA-N,LHLMFHLJVCWKPV-LOYGANHASA-N,MEFNTMKESSGLSP-UHFFFAOYSA-N,OAPNERBWQWUPTI-UHFFFAOYSA-N,QQHRYSLWMCEKRX-UHFFFAOYNA-N,RIOXQFHNBCKOKP-UHFFFAOYSA-N,SUXVWSIPTXXPOZ-UHFFFAOYNA-N,UKOTXHQERFPCBU-YQPARWETSA-N
858	346.3106	487.87	12441.48	11074.48	9706.5	9686.2	12246.32	12065.74	13209.09	11688.77	14735.68	13097.64	NA	NA	NA	NA	NA	NA	NA	NA	NA	NA	positive	No Fragments	2,4,12-Octadecatrienoic acid piperidide,3-Pentadecylphenol,9S,10R-Epoxy-1,3Z,6Z-heneicosatriene,Irehine,Macamide B,N-isopropyl arachidonoyl amine,N-propyl arachidonoyl amine,Pregnan-21-ol,pregnan-21-ol	DBMUNIJZUYVPCQ-GCOKGBOCSA-N,DBMUNIJZUYVPCQ-XFNFOBRPSA-N,HFWMTBWJCPVZTO-ZQACVTJVSA-N,MLGPKWUKOQAAGI-UHFFFAOYSA-N,MNOQVNSRLYAHLG-LXOZGROOSA-N,NARAPOUIUKBGJL-GKFVBPDJSA-N,PTFIPECGHSYQNR-UHFFFAOYSA-N,UJGXCOFZMJCRLN-VBFLNORGSA-N,YLFLZSQBPHMIBS-GKFVBPDJSA-N
859	212.1031	302.55	431212.91	399048.03	467397.09	544357.44	436842.28	469502.97	694453.19	621609.31	451812.84	377687.47	15328.86	NA	14659.93	22846.38	16366.15	NA	19571.52	14122.09	20822.85	13439.74	positive	No Fragments	N-Nitrosoguvacoline,Zalcitabine	NXEUEKXJAAVKCT-UHFFFAOYSA-N,WREGKURFCTUGRC-POYBYMJQSA-N
860	215.1029	295.98	171901.64	144666.14	166224.44	182586.58	166421.39	192412.06	250253.11	195401.59	142198.3	143976.06	7915.5	6430.38	7546	9569.74	6683.73	7305.95	7336.24	7879.99	7792.56	8693.41	positive	No Fragments	(2S,5S)-trans-Carboxymethylproline,5-Deoxy-5-aminoshikimic acid,N-Acetyl-L-glutamate 5-semialdehyde	BCPSFKBPHHBDAI-LURJTMIESA-N,GSAKPGCLECHWSP-PBXRRBTRSA-N,LIZWYFXJOOUDNV-WHFBIAKZSA-N
861	233.1134	297.25	82144.55	69916.79	83130.73	95230.34	78011.06	88285.03	117252.34	89150.88	66808.73	74576.64	3038.46	2825	3572.29	3962.06	2741.31	3111.11	3506.27	3647	4184.88	3088.44	positive	No Fragments	2-Amino-3,7-dideoxy-D-threo-hept-6-ulosonic acid,4-(Glutamylamino) butanoate,4-(L-gamma-Glutamylamino)butanoate,Aspartyl-Valine,Boc-Asn,Calystegine C1,Dihydro-4,6-dimethyl-2-(1-methylethyl)-4H-1,3,5-dithiazine,Dihydro-6-isopropyl-2,4-dimethyl-4H-1,3,5-dithiazine,Hydroxyprolyl-Threonine,L-N-(3-Carboxypropyl)glutamine,N2-Succinyl-L-ornithine,N6-Acetyl-LL-2,6-diaminoheptanedioate,Threoninyl-Hydroxyp…	CPMKYMGGYUFOHS-UHFFFAOYSA-N,FYYSQDHBALBGHX-YFKPBYRVSA-N,GGOJRYWHKVYFQK-UHFFFAOYNA-N,HBWOJLKKRRLNRN-UHFFFAOYSA-N,IFMHGOADXGYWMO-KVQBGUIXSA-N,KYVLWJXMCBZDRL-BQBZGAKWSA-N,LARRWQRLUSYTHC-UHFFFAOYSA-N,MKYPKZSGLSOGLL-LURJTMIESA-N,MKYPKZSGLSOGLL-UHFFFAOYNA-N,NOOYZCFJVKLILW-UHFFFAOYNA-N,OBTCMSPFOITUIJ-UHFFFAOYSA-N,VWXQFHJBQHTHMK-LURJTMIESA-N,ZNOHVVXGIQIPAU-UHFFFAOYNA-N
862	255.0952	296.73	49524.59	36867.41	49529.02	45109.72	37867.27	48291.19	54693.84	45002.77	31899.24	34659.65	1462.52	1679.27	1353.46	1969.57	1431.71	1324.23	1885.55	2053.2	1547.9	1557.75	positive	No Fragments	2-Amino-3,7-dideoxy-D-threo-hept-6-ulosonic acid,4-(Glutamylamino) butanoate,4-(L-gamma-Glutamylamino)butanoate,Aspartyl-Valine,Boc-Asn,Calystegine C1,Hydroxyprolyl-Threonine,L-N-(3-Carboxypropyl)glutamine,N2-Succinyl-L-ornithine,N6-Acetyl-LL-2,6-diaminoheptanedioate,Threoninyl-Hydroxyproline,Valyl-Aspartate	CPMKYMGGYUFOHS-UHFFFAOYSA-N,FYYSQDHBALBGHX-YFKPBYRVSA-N,GGOJRYWHKVYFQK-UHFFFAOYNA-N,HBWOJLKKRRLNRN-UHFFFAOYSA-N,IFMHGOADXGYWMO-KVQBGUIXSA-N,KYVLWJXMCBZDRL-BQBZGAKWSA-N,LARRWQRLUSYTHC-UHFFFAOYSA-N,MKYPKZSGLSOGLL-LURJTMIESA-N,MKYPKZSGLSOGLL-UHFFFAOYNA-N,OBTCMSPFOITUIJ-UHFFFAOYSA-N,VWXQFHJBQHTHMK-LURJTMIESA-N
863	271.1403	306.38	34785.43	24432.83	40052.29	34651.98	28954.91	32261.87	38668.83	48403.36	38602.02	44814.82	NA	NA	NA	1167.93	NA	NA	NA	NA	1259.66	920.28	positive	No Fragments	Asparaginyl-Proline,Prolyl-Asparagine	GADKFYNESXNRLC-UHFFFAOYSA-N,JQOHKCDMINQZRV-UHFFFAOYSA-N
864	260.1246	306.43	24346.76	15529.9	25888.36	21527.17	16464.01	20128.15	27174.18	27805.14	25442.63	23256.46	1543.58	1018.17	1401.2	1408.69	1101.76	1365.21	1746.51	1327.15	1668.34	1575.14	positive	No Fragments	5-L-Glutamyl-L-alanine,Gamma-glutamyl-Hydroxyproline,Glutaminyl-Hydroxyproline,Glutamylalanine,Hydroxyprolyl-Gamma-glutamate,Hydroxyprolyl-Glutamine,Hydroxyprolyl-Serine,Linatine,N-gamma-L-Glutamyl-D-alanine,Serinyl-Hydroxyproline,gamma-L-Glutamyl-D-alanine	BCLVLAZXTOULCD-UHFFFAOYSA-N,HNXKAWFNQGNMNH-UHFFFAOYSA-N,IISAHBYOIFITKV-UHFFFAOYSA-N,JZDHUJAFXGNDSB-UHFFFAOYSA-N,KWWHDNLMGLRNRN-NKWVEPMBSA-N,KWWHDNLMGLRNRN-UHFFFAOYSA-N,NPKNLZYTSOWNFP-UHFFFAOYSA-N,UVSBYUFDCGZIMR-UHFFFAOYSA-N,WQXXXVRAFAKQJM-UHFFFAOYSA-N,WQXXXVRAFAKQJM-UHNVWZDZSA-N,WQXXXVRAFAKQJM-WHFBIAKZSA-N
865	263.1238	302.02	15158.07	12677.52	13052.31	16786.95	13703.12	14337.48	22523.22	17355.82	12383.54	12486.45	1825.45	1605.93	2309.32	2488.41	1844.5	2051.28	1762.54	1848.5	1818.34	1381.7	positive	No Fragments	Avenic acid B,Beta-N-Acetylglucosamine,N-Acetyl-D-galactosamine,N-Acetyl-D-glucosamine,N-Acetyl-D-hexosamine,N-Acetyl-D-mannosamine,N-Acetyl-alpha-D-glucosamine,N-Acetyl-b-D-galactosamine,N-Acetyl-beta-D-galactosamine,N-Acetyl-beta-D-glucosamine,N-Acetylgalactosamine,N-Acetylhexosamine,N-Acetylmannosamine,Nopalinic acid,Ornaline	OVRNDRQMDRJTHS-BKJPEWSUSA-N,OVRNDRQMDRJTHS-CBQIKETKSA-N,OVRNDRQMDRJTHS-FMDGEEDCSA-N,OVRNDRQMDRJTHS-JAJWTYFOSA-N,OVRNDRQMDRJTHS-KEWYIRBNSA-N,OVRNDRQMDRJTHS-OZRXBMAMSA-N,OVRNDRQMDRJTHS-PVFLNQBWSA-N,OVRNDRQMDRJTHS-RTRLPJTCSA-N,OVRNDRQMDRJTHS-ZTVVOAFPSA-N,UXZAXFPFSQRZOZ-UHFFFAOYNA-N,UXZAXFPFSQRZOZ-UHFFFAOYSA-N,YVTYLIZWVFUUMH-UHFFFAOYNA-N
866	285.1055	300.67	11883.8	6726.87	8956.91	9640.04	6268.03	7054.85	11152.74	10831.28	7405.57	5904.49	1489.75	NA	NA	1411.54	NA	NA	1529.04	1226.43	1036.18	1004.51	positive	No Fragments	Avenic acid B,Beta-N-Acetylglucosamine,N-Acetyl-D-galactosamine,N-Acetyl-D-glucosamine,N-Acetyl-D-hexosamine,N-Acetyl-D-mannosamine,N-Acetyl-alpha-D-glucosamine,N-Acetyl-b-D-galactosamine,N-Acetyl-beta-D-galactosamine,N-Acetyl-beta-D-glucosamine,N-Acetylgalactosamine,N-Acetylhexosamine,N-Acetylmannosamine,Nopalinic acid,Ornaline	OVRNDRQMDRJTHS-BKJPEWSUSA-N,OVRNDRQMDRJTHS-CBQIKETKSA-N,OVRNDRQMDRJTHS-FMDGEEDCSA-N,OVRNDRQMDRJTHS-JAJWTYFOSA-N,OVRNDRQMDRJTHS-KEWYIRBNSA-N,OVRNDRQMDRJTHS-OZRXBMAMSA-N,OVRNDRQMDRJTHS-PVFLNQBWSA-N,OVRNDRQMDRJTHS-RTRLPJTCSA-N,OVRNDRQMDRJTHS-ZTVVOAFPSA-N,UXZAXFPFSQRZOZ-UHFFFAOYNA-N,UXZAXFPFSQRZOZ-UHFFFAOYSA-N,YVTYLIZWVFUUMH-UHFFFAOYNA-N
867	283.1408	285.89	7764.85	6307.54	5581.03	10010.45	9606.06	10297.07	9975.42	10151.63	5456.66	11778.69	1746.54	NA	1280.48	2029.17	1374.52	NA	1698.89	1094.23	1381.05	1134.29	positive	No Fragments	3'-Amino-3'-deoxythimidine,5-Methyl-2'-deoxycytidine,5-Methyldeoxycytidine	ADVCGXWUUOVPPB-UHFFFAOYNA-N,LUCHPKXVUGJYGU-SPDVFEMOSA-N,LUCHPKXVUGJYGU-XLPZGREQSA-N
868	324.1291	305.35	5021.17	4154.79	4730.24	6799.78	3063.33	5115.24	6226.65	5796.64	5490.37	8450.14	NA	NA	NA	NA	NA	NA	NA	NA	NA	NA	positive	No Fragments	2-O-b-D-Xylopyranosyl-L-arabinose,3-O-alpha-L-Arabinopyranosyl-L-arabinose,5-O-a-L-Arabinofuranosyl-L-arabinose,5-O-beta-D-Xylopyranosyl-L-arabinose,Arabinofuranobiose,Arabinopyranobiose,Xylobiose,alpha-1,5-L-Arabinobiose,beta-L-Arabinofuranosyl-(1->2)-beta-L-arabinofuranose	FVPQAMUWCNJRQW-BADNLCLMNA-N,FVPQAMUWCNJRQW-UHFFFAOYNA-N,HANDMAIZTZRPTQ-OQEAFKLRNA-N,HBIRURHHLFDSPS-BCPXLOOFNA-N,LGQKSQQRKHFMLI-BCPXLOOFNA-N,LGQKSQQRKHFMLI-WSNPFVOISA-N,NXRFRJQIYCYJKT-BCPXLOOFNA-N,ODBYQUUVPXHMFN-UHFFFAOYNA-N
869	225.0846	302.8	6340.12	5148.37	6487.6	4496.21	4019.15	4108.9	5822.3	4945.25	5758.58	4811.11	NA	NA	NA	NA	NA	888.47	NA	NA	NA	NA	positive	No Fragments	(±)-2,2'-Iminobispropanoic acid,3-Amino-2,3-dideoxy-scyllo-inosose,4-Methyl-L-glutamate,Acetylhomoserine,Alanopine,Alanyl-Hydroxyproline,Aminoadipic acid,Coprine,D-Alanyl-(R)-lactate,Hydroxyprolyl-Alanine,L-2-Aminoadipate,L-Coprine,L-Glutamate methylester,N-Methyl-L-glutamate,O-Acetyl-L-homoserine,Proclavaminic acid,Prolyl-Serine,Serinyl-Proline,beta-Alanopine	AFWBWPCXSWUCLB-UHFFFAOYSA-N,FCXZBWSIAGGPCB-UHFFFAOYNA-N,FCXZBWSIAGGPCB-YFKPBYRVSA-N,FIOHTMQGSFVHEZ-UHFFFAOYNA-N,FIOHTMQGSFVHEZ-UHFFFAOYSA-N,FSUGCKMUTGKWIE-YGIVHSIPSA-N,KRKRAOXTGDJWNI-BKLSDQPFSA-N,KYHSUPXEBSYFGK-UHFFFAOYSA-N,NMCINKPVAOXDJH-VDTYLAMSSA-N,OAWHMSFCLIYBHE-SCSAIBSYSA-N,OEEZRBUCLFMTLD-UHFFFAOYSA-N,OEEZRBUCLFMTLD-YFKPBYRVSA-N,OYIFNHCXNCRBQI-BYPYZUCNSA-N,OYIFNHCXNCRBQI-UHFFFAOYSA-N,PHMGRHJ…
870	203.0526	857.14	500413.94	360695.03	480220.38	355355.81	276794.84	283817.38	247734.66	274593	267216	270859.97	555842.06	594253.81	613017.56	638567.63	331222.38	612666.13	652339.63	507201.66	674130.81	672804.75	positive	No Fragments	2-Deoxy-D-gluconate,3-Deoxyarabinohexonic acid,Allose,Alpha-D-Glucose,Beta-D-Galactose,Beta-D-Glucose,D-Aldose,D-Allose,D-Altrose,D-Fructose,D-Fuconate,D-Galactose,D-Glucose,D-Gulose,D-Hamamelose,D-Hexose,D-Idose,D-Mannose,D-Psicose,D-Sorbose,D-Tagatose,D-Talose,D-chiro-Inositol,Dihydroxyacetone (dimer),Fructose(pyranose),Galactose,L-Fructose,L-Fuconate,L-Galactose,L-Gulose,L-Rhamnonate,L-Sorbose…	BJHIKXHVCXFQLS-PQLUHFTBSA-N,BJHIKXHVCXFQLS-PYWDMBMJSA-N,BJHIKXHVCXFQLS-UYFOZJQFSA-N,CDAISMWEOUEBRE-CDRYSYESSA-N,CDAISMWEOUEBRE-GNIYUCBRSA-N,CDAISMWEOUEBRE-GPIVLXJGSA-N,CDAISMWEOUEBRE-LKPKBOIGSA-N,CDAISMWEOUEBRE-NIPYSYMMSA-N,CDAISMWEOUEBRE-SHFUYGGZSA-N,GZCGUPFRVQAUEE-KCDKBNATSA-N,KEQUNHIAUQQPAC-UHFFFAOYNA-N,LKDRXBCSQODPBY-AMVSKUEXSA-N,LKDRXBCSQODPBY-BGPJRJDNSA-N,LKDRXBCSQODPBY-IANNHFEVSA-N,LKDRXBC…
871	689.2122	868.76	133756.89	29918.62	84456.86	32966.03	21430.17	20467.77	19456.82	29857.24	10272.51	19116.19	99195.45	78980.95	107376.55	140630.19	39461.65	110446.15	108655.99	82583.38	117105.09	102094.93	positive	No Fragments	1,3-alpha-D-Mannosyl-1,2-alpha-D-mannosyl-1,2-alpha-D-mannosyl-D-mannose,3-beta-Cellobiosylcellobiose,3-beta-Glucosylcellotriose,Bifurcose,Cellotetraose,Fagopyritol A3,Fagopyritol B3,Glycogen,Isolychnose,Lychnose,Maltotetraose,Mannan,Neobifurcose,Nystose,Sesamose,Stachyose	AFDQDPIWXNGUOF-UHFFFAOYNA-N,BNOGJEJAYILSFT-XNSRJBNMSA-N,BYSGBSNPRWKUQH-UJDJLXLFSA-N,CPXARACTRWZBPQ-UHFFFAOYNA-N,DRMABKCEUIQDFK-UHFFFAOYNA-N,FLDFNEBHEXLZRX-UHFFFAOYNA-N,LAOVEVDFIVNYLQ-QDQSDLQTSA-N,LUEWUZLMQUOBSB-AYQJAVFRSA-N,LUEWUZLMQUOBSB-GFVSVBBRSA-N,LUEWUZLMQUOBSB-YQGOCCRESA-N,MMYFQTWHKPSUDE-UHFFFAOYNA-N,NXPDEZAEUSDDQF-SHOVVSDRSA-N,UQZIYBXSHAGNOE-XNSRJBNMSA-N,VGKIRQHUZIZMIP-UHFFFAOYNA-N,XCUQINB…
872	684.257	869.05	44469.5	11235.37	26895.67	11206.18	7174.11	8601.62	7215.73	10025.34	3974.53	5469.48	38663.14	25916.13	37970.91	46557.56	30755.62	33592.31	35799.05	27990.67	38895.64	32816.11	positive	No Fragments
873	272.1356	867.5	19068.73	7373.41	13442.67	3623.12	4216.17	4055.14	2907.95	4474.89	1843.2	2754.09	16228.83	31205.63	16166.84	21950.07	8080.96	15633.9	14839.51	10890.02	14987.55	14976.68	positive	No Fragments
874	381.0796	871.82	15145.34	10792.57	10390.75	5723.3	4409.4	3347.8	6222.63	5730.61	3823.16	5716.06	16903.12	18334.71	19115.48	23745.62	13207.94	18273.87	17514.53	19465.65	19741.77	18618.7	positive	No Fragments	1-(5-Phospho-D-ribosyl)-5-amino-4-imidazolecarboxylate,2-alpha-D-Glucosyl-D-glucose,3-O-alpha-D-Mannopyranosyl-alpha-D-mannopyranose,3-b-Galactopyranosyl glucose,4-O-beta-D-Mannopyranosyl-D-glucopyranose,5-Carboxyamino-1-(5-phospho-D-ribosyl)imidazole,5-amino-1-(5-phospho-D-ribosyl)imidazole-4-carboxylate,Allolactose,Alpha-Lactose,Cellobiose,D-Fructosyl-D-fructofuranose,D-Glucosyl-D-mannose,D-Mal…	AELQNMHOLDHBFA-XIPBYXJENA-N,CZMRCDWAGMRECN-UGDNZRGBSA-N,CZMRCDWAGMRECN-VGJZKMFDSA-N,CZMRCDWAGMRECN-VJRJJCRKSA-N,DLRVVLDZNNYCBX-ABXHMFFYSA-N,DLRVVLDZNNYCBX-LIZSDCNHSA-N,DLRVVLDZNNYCBX-NNDSTVLFSA-N,DLRVVLDZNNYCBX-ONPLHCRPSA-N,DLRVVLDZNNYCBX-OVEBFGLASA-N,DLRVVLDZNNYCBX-RTPHMHGBSA-N,DLRVVLDZNNYCBX-ZKTYRZLGNA-N,DXALOGXSFLZLLN-UHFFFAOYNA-N,FEXBYMWJVRXRSN-TWOHWVPZSA-N,GUBGYTABKSRVRQ-ASMJPISFSA-N,GUBGYTA…
875	505.1766	868.83	7384.65	1499.55	3802.51	1624.3	1332.16	NA	NA	NA	NA	NA	5318.81	3887.4	4952.68	8191.6	4303.2	5128.39	5298.48	4096.95	5713.67	4953.5	positive	No Fragments	1-Kestose,1F-beta-D-Fructosylsucrose,3-Galactosyllactose,3-beta-Cellobiosylglucose,3-beta-Gentiobiosylglucose,4-beta-Laminaribiosylglucose,6-Kestose,6-O-Glucosylmaltose,6-alpha-Maltosylglucose,6F-alpha-D-Galactosylsucrose,Cellotriose,D-Gal alpha 1->6D-Gal alpha 1->6D-Glucose,Dextrin,Fagopyritol A2,Fagopyritol B2,Galactomannan,Galactotriose,Gentianose,Gentiotriose,Isomaltotriose,Levan,Maltotriose,…	AIHDCSAXVMAMJH-GFBKWZILSA-N,DBTMGCOVALSLOR-UHFFFAOYNA-N,FBJQEBRMDXPWNX-CUMHXEBLNA-N,FBJQEBRMDXPWNX-FYHZSNTMSA-N,FBJQEBRMDXPWNX-SMGIPPFUSA-N,FBJQEBRMDXPWNX-UHFFFAOYNA-N,FVVCFHXLWDDRHG-UHFFFAOYNA-N,FYGDTMLNYKFZSV-DZOUCCHMSA-N,FYGDTMLNYKFZSV-MRCIVHHJSA-N,FYGDTMLNYKFZSV-UHFFFAOYNA-N,FYGDTMLNYKFZSV-ZWSAEMDYSA-N,FZWBNHMXJMCXLU-FRYFBHJXNA-N,GEMKLMOVLYWXIB-UHFFFAOYNA-N,GRDHQWBQPQWUOG-UHFFFAOYNA-N,HQFMTRM…
876	209.1035	573.44	672645.13	372422.94	457546.63	321203.75	288079.38	380592.25	315919.44	297887.59	239322.16	308328.72	478612.88	353509.88	452325.41	517826.72	339879.47	367731.78	445230.16	343691.13	423890.5	329815.5	positive	No Fragments	(S)-Spinacine,2,4-Diamino-6-nitrotoluene,2,6-Diamino-4-nitrotoluene	DFZSBQYOXAUYCB-UHFFFAOYSA-N,SPOWAUDUGZVURQ-UHFFFAOYSA-N,YCFJXOFFQLPCHD-UHFFFAOYNA-N
877	730.3601	575.54	156401.17	51651.18	86808.84	27745.35	22666.89	24561.29	21467.98	26520.17	9478.15	17569.48	137752.58	84424.22	129247.05	186193.09	74720.16	82523.24	90807.38	64858.02	121405.18	91747.56	positive	No Fragments	Fumonisin C1,Jubanine B	FJSKSYVNULWVAZ-XTQSDGFTNA-N,IPHITBYESVEIQT-OQOKJIHQSA-N
878	374.6888	577.36	100587.85	25106.55	53515.54	15507.7	15095.2	16891.44	16531.07	15488.58	5735.65	9732.87	89308.29	65930.3	89428.33	119741.01	61564.23	64627.26	70464.4	60295.04	84165.69	61108.61	positive	No Fragments
879	568.8381	573.8	88004.52	43700.03	47178.13	16500.01	18313.72	22744.03	16913.58	19385.03	8787.41	13724.75	75431.3	55015.7	62159.51	83772.26	45052.98	55181.01	60202.66	48076.77	65764.01	39611.86	positive	No Fragments
880	365.6837	576.87	46667.65	16359.96	30292.79	9941.68	9930.29	14433.05	9682	12672.24	5174.11	6194.48	46882.09	37677.23	46105.55	59257.99	32591.12	32320.71	35905.38	26427.27	39637.79	32905.6	positive	No Fragments
881	569.3397	574.06	55219.55	21323.33	25649.91	11461.81	8724.23	15621.02	11173.82	10935.39	4772.71	6596.76	41487.95	28543.13	32567.4	49041.81	27804.99	33120.04	31906.33	30953.61	38307.45	24044.45	positive	No Fragments
882	375.1905	577.55	32992.89	16963.63	25399.71	6071.14	5422.06	7914.27	4797.14	6682.05	3665.55	4133.38	33338.93	23135	29983.46	49778.36	25403.85	25556.95	28604.01	21837.98	28612.57	21480.76	positive	No Fragments	Narcissidine,Seneciphylline	FCEVNJIUIMLVML-QPSVUOIXSA-N,OHZXJDOKMFHAFO-PNKHAZJDSA-N
883	579.829	573.15	44513.75	15218.83	25449.77	11064.7	5690.16	7023.51	5549.65	11039.78	5285.39	7890.03	44475.72	36443.38	46711.48	46493.25	17220.23	31745.54	35709.39	30260.5	46489.7	23672.88	positive	No Fragments
884	312.1114	576.35	41419.66	33216.77	28658.55	24984.23	22467.44	26054.12	23282.03	27424.5	19683.53	29891.8	23040.12	14911.92	19815.8	29552.3	16206.4	19891.08	20182.65	12817.94	22956.96	19230.21	positive	No Fragments	N-(1-Deoxy-1-fructosyl)methionine,N-Acetyl desmethyl frovatriptan,N-Desmethylzolmitriptan,Sudan I	CQIAKQMSTPQBAU-UHFFFAOYNA-N,KEGDHFMPWJTRFP-JQEBHMFINA-N,MRQIXHXHHPWVIL-ISLYRVAYSA-N,QGGCHSMZXKNGCK-GFCCVEGCSA-N
885	232.1082	578.47	35717.93	13282.77	17726.24	8964.82	7907.66	10172.3	8474.36	9186.43	5281.12	9227.95	23037.15	20531.71	22267.34	25189.14	19264.99	18008.57	23928.77	15998.11	22177.8	19301.07	positive	No Fragments	6-Hydroxy-1H-indole-3-acetamide,Indole-3-acetaldoxime N-oxide,Isocarboxazid,Triaziquone	LZEDEUNADWSJKX-UHFFFAOYSA-N,PGXXGODNTPWQHZ-UHFFFAOYSA-N,PXSOHRWMIRDKMP-UHFFFAOYSA-N,XKFPYPQQHFEXRZ-UHFFFAOYSA-N
886	580.3307	574.21	23406.99	9540.77	10380.66	5123.87	NA	5163.97	NA	4824.04	3770.84	4927.19	25307.82	23859.39	27706.36	29995.43	12471.21	21865.42	22495.51	17278.49	20939.96	14322.68	positive	No Fragments
887	366.1853	576.02	20506.72	3864.69	15691.91	4781.7	NA	NA	4509.42	3490.29	NA	3554.39	15636.08	12822.03	16887.41	18899.09	14740.65	15246.03	13288.18	12365.09	20460.34	11722.81	positive	No Fragments	Arginyl-Gamma-glutamate,Arginyl-Glutamine,Gamma-glutamyl-Arginine,Glutaminyl-Arginine	NSSFBLAWOMFCOV-UHFFFAOYSA-N,OPINTGHFESTVAX-UHFFFAOYSA-N,PMGDADKJMCOXHX-UHFFFAOYSA-N
888	244.6473	571.32	11651.53	6346.8	11565.25	3410.52	4774.76	5847.69	5299.91	3342.58	NA	2019.74	10308.82	9046.63	11778.06	15739.27	7769.3	9944.49	8159.95	7033.31	10523.74	10001.26	positive	No Fragments
889	338.1462	572.49	10369.16	NA	5630.49	2933.47	NA	NA	NA	NA	NA	NA	7201.58	5896.4	6756.83	7102.75	4854.39	4848.97	6521.37	4327.27	6033.95	5567.99	positive	No Fragments	6-oxo-famciclovir	KQURMIWGELPUHQ-UHFFFAOYSA-N
890	271.2272	230.14	598096.31	221298.44	122162.27	427000.41	282799.5	260083.14	367239.59	407636.53	184642.23	181565.16	21606.54	22391.2	19549.77	17224.9	19927.66	18767.28	23805.41	22378.5	17310.42	18724	positive	No Fragments	(+)-12-hydroxy-9Z-hexadecenoic acid,10-keto palmitic acid,10-oxo-14-methyl-pentadecanoic acid,11-Oxohexadecanoic acid,11-keto palmitic acid,15-oxo-hexadecanoic acid,16-Oxo-palmitate,16-hydroxy-5-hexadecenoic acid,16-hydroxy-6-hexadecenoic acid,16-hydroxy-9E-hexadecenoic acid,16-hydroxy-9Z-hexadecenoic acid,2-keto palmitic acid,2-methyl-4-oxo-pentadecanoic acid,3-Oxohexadecanoic acid,3-keto palmit…	ADOQXSHFCSUOKO-UHFFFAOYSA-N,ANQQVTWQIBPDKQ-UHFFFAOYSA-N,ASICPMTWQSESKX-UHFFFAOYSA-N,BLGIAJAFLPDOCR-UHFFFAOYSA-N,DRZROXXGLBIKCO-UHFFFAOYSA-N,GVHVXECTVZRTNB-UHFFFAOYSA-N,JPBAMKISCJZBKR-NTMALXAHSA-N,KHCDPAZLBSPVSE-UHFFFAOYSA-N,MKIFOPBVDBXRTO-DUXPYHPUSA-N,NKVUEIHJDGURIA-UHFFFAOYSA-N,PRAQPIJZMJJKAO-SOFGYWHQSA-N,RPQJFAIEPUKQHK-HNQUOIGGSA-N,RPQJFAIEPUKQHK-IWQZZHSRSA-N,SEWAOKNHYLYQEL-UHFFFAOYSA-N,UEGSWNJ…
891	361.2223	233.85	307470.22	279580.28	216122.11	335703.38	328345.75	277338.81	442046.63	285963.28	228731.34	303046.06	78204.08	69158.95	79267.13	137615.08	101464.95	116335.91	82975.12	92425.13	88363.93	75537.98	positive	No Fragments
892	403.233	222.77	69187.16	95475.84	100282.79	111280.02	122220.81	130293.29	179754.09	143777.33	109234.04	118870.5	32159.4	33860.13	41883.93	56772.17	53824.91	45598.09	36542.1	37075.7	39237.2	31100.86	positive	No Fragments	5S-HETE di-endoperoxide,Acetyl tributyl citrate,Cinitapride	DOXGUXRZAOCYPM-IPIAXWAYSA-N,QZCLKYGREBVARF-UHFFFAOYSA-N,ZDLBNXXKDMLZMF-UHFFFAOYSA-N
893	378.2489	235.52	88963.91	85344.23	71694.79	98207.8	100978.76	82307.95	131162.55	108173.67	85651.31	97602.19	23507.07	23876.36	25119.43	42005.23	30445.02	34483.88	28451.99	25991.94	29146.38	26890.5	positive	No Fragments
894	458.348	236.85	22483.52	24384.33	9539.04	23362.56	12612.06	13975.85	23805.98	20321.5	17537.49	24019.87	7966.67	7479.37	6457.91	8777.09	5353.86	7640.75	6829.69	7317.62	6339.46	8977.77	positive	No Fragments
895	407.2561	228.31	17136.51	11384.69	10426.71	15471.44	15409.55	20612.74	23359.07	16678.17	14850.85	14806.56	NA	NA	NA	NA	NA	NA	NA	NA	NA	NA	positive	No Fragments	Octadecyl fumarate,Persicachrome,Persicaxanthin	JQVNCYNADFKYNN-RXCALXPUNA-N,MHQJUHSHQGQVTM-HNENSFHCSA-N,MLVPRCYREVPVES-KWTPPHGWNA-N
896	456.3089	225.57	19242.91	13468.15	11014.17	20138.88	16001.28	18108.32	19801.38	21098.87	20580.42	17374.42	NA	NA	NA	NA	NA	NA	NA	NA	NA	NA	positive	No Fragments	11beta,12beta-Dihydroxy-5beta-cholan-24-oic Acid,12-Epideoxycholic acid,1alpha,3alpha-Dihydroxy-5beta-cholan-24-oic Acid,1beta,3alpha-Dihydroxy-5beta-cholan-24-oic Acid,2beta,3alpha-Dihydroxy-5beta-cholan-24-oic Acid,3a,12b-Dihydroxy-5b-cholanoic acid,3a,7a-Dihydroxycholanoic acid,3alpha,11alpha-Dihydroxy-5beta-cholan-24-oic Acid,3alpha,11beta-Dihydroxy-5beta-cholan-24-oic Acid,3alpha,12beta-Dihy…	ASBYOUYQSVMWJM-WLRTZTAHSA-N,BASPEALOGWANGT-SSGJQMIMSA-N,BASPEALOGWANGT-ZGCQFCDISA-N,CKCMSORCKFSHLL-CPTDALRPSA-N,CKCMSORCKFSHLL-IVZKNIQKSA-N,CQAGQSQFSWKGEB-GFBORMLMSA-N,DATMLNMUDBJNRY-CMBSQNDCSA-N,DATMLNMUDBJNRY-QONWDKQJSA-N,DGABKXLVXPYZII-CDONHWFASA-N,DGABKXLVXPYZII-COEWOFGRSA-N,DGABKXLVXPYZII-FIJOHTIXSA-N,DGABKXLVXPYZII-MMTMODRTSA-N,DGABKXLVXPYZII-PLYQRAMGSA-N,DGABKXLVXPYZII-QQBNODFASA-N,DGABKXL…
897	212.1031	504.99	580424	444127.22	451063.38	463124.03	440151.16	396234.44	450638.78	412264.19	301034.22	204635.06	220871.88	162923.42	215796.86	254975.02	159146.89	173112.81	204255.31	150763.95	194934.75	185129.39	positive	No Fragments	N-Nitrosoguvacoline,Zalcitabine	NXEUEKXJAAVKCT-UHFFFAOYSA-N,WREGKURFCTUGRC-POYBYMJQSA-N
898	285.1057	504.01	8424.27	6207.23	5762.85	6308.52	4634.35	7498.22	5956.56	5653.3	4778.51	3770.27	NA	NA	NA	NA	NA	NA	NA	NA	NA	NA	positive	No Fragments	Avenic acid B,Beta-N-Acetylglucosamine,N-Acetyl-D-galactosamine,N-Acetyl-D-glucosamine,N-Acetyl-D-hexosamine,N-Acetyl-D-mannosamine,N-Acetyl-alpha-D-glucosamine,N-Acetyl-b-D-galactosamine,N-Acetyl-beta-D-galactosamine,N-Acetyl-beta-D-glucosamine,N-Acetylgalactosamine,N-Acetylhexosamine,N-Acetylmannosamine,Nopalinic acid,Ornaline	OVRNDRQMDRJTHS-BKJPEWSUSA-N,OVRNDRQMDRJTHS-CBQIKETKSA-N,OVRNDRQMDRJTHS-FMDGEEDCSA-N,OVRNDRQMDRJTHS-JAJWTYFOSA-N,OVRNDRQMDRJTHS-KEWYIRBNSA-N,OVRNDRQMDRJTHS-OZRXBMAMSA-N,OVRNDRQMDRJTHS-PVFLNQBWSA-N,OVRNDRQMDRJTHS-RTRLPJTCSA-N,OVRNDRQMDRJTHS-ZTVVOAFPSA-N,UXZAXFPFSQRZOZ-UHFFFAOYNA-N,UXZAXFPFSQRZOZ-UHFFFAOYSA-N,YVTYLIZWVFUUMH-UHFFFAOYNA-N
899	166.0534	701.87	570873.38	250135.91	361400.75	161090.86	147030.14	163337.45	113763.65	135366.48	71379.97	97323.27	405419.13	304380.06	433097.38	456513.19	273171.25	331181.81	389941.34	286280.56	414096.31	355264.56	positive	No Fragments	Ethiin,Ethyl methanesulfonate,L-Methionine (R)-S-oxide,L-Methionine (S)-S-oxide,L-Methionine S-oxide,Methionine sulfoxide	CSZTZFUEOCFFJH-UHFFFAOYNA-N,PLUBXMRUUVWRLT-UHFFFAOYSA-N,QEFRNWWLZKMPFJ-MFXDVPHUSA-N,QEFRNWWLZKMPFJ-UHFFFAOYSA-N,QEFRNWWLZKMPFJ-YGVKFDHGSA-N,QEFRNWWLZKMPFJ-ZXPFJRLXSA-N
900	582.3251	703.22	93205.45	31725.81	58019.71	20505.56	21153.78	21304.48	18743.57	18801.86	9831.43	13745.85	61649.41	40562.55	55571.07	87490.83	33332.74	50469.41	43090.48	38282.22	60703.67	45877.05	positive	No Fragments
901	385.2196	702.69	43859.25	17676.02	24345.56	9647.34	11341.02	12617.05	6766.81	8973.19	4968.72	7658.67	35258.28	30704.37	37057.82	44461.24	23693.77	34123.32	36443.57	28520.22	37266.95	33068.04	positive	No Fragments
902	260.1972	693.11	4830.55	4095.08	6425.37	4326.88	3260.88	7479.6	3611.19	3777.86	2576.5	4345.98	36087.67	29297.01	37419.91	35261.27	16991.94	26102.12	27058.72	23471.81	23870.23	19981.72	positive	No Fragments	Isoleucyl-Lysine,Leucyl-Lysine,Lysyl-Isoleucine,Lysyl-Leucine	ATIPDCIQTUXABX-UHFFFAOYSA-N,FMIIKPHLJKUXGE-UHFFFAOYSA-N,OTXBNHIUIHNGAO-UHFFFAOYSA-N,UWBDLNOCIDGPQE-UHFFFAOYSA-N
903	357.2135	706.54	35155.3	10073.93	24426.57	9370.69	7593.78	7974.63	7998.79	8944.88	NA	4154.44	23355.66	16639.79	22285.13	28050.62	14102.22	23190.52	18956.97	15302.18	21591.51	17356.1	positive	No Fragments
904	283.1532	703.39	5583.59	3046.16	7321.52	NA	NA	NA	NA	NA	NA	NA	9403.74	6889.93	9878.71	8903.61	5771.71	7742.71	8684.65	6788.61	9103.28	6889.39	positive	No Fragments	Anguidol,Artabsinolide D,Artemisin,Bisbynin,Cynaratriol,Dihydrophaseic acid,Epidihydrophaseic acid,Hymenoxon,Octyl gallate,Oxyhumulinic acid,Pisumic acid,Qing Hau Sau,dihydrophaseic acid,epi-dihydrophaseic acid	BLUAFEHZUWYNDE-NNWCWBAJSA-N,GBHKILLDPRFXNU-UMCKCUICSA-N,ICHJNTDKHBXTFN-UHFFFAOYNA-N,NRPKURNSADTHLJ-UHFFFAOYSA-N,OHBHGGYGWZIWCX-UHFFFAOYNA-N,PXEBOIUZEXXBGH-UHFFFAOYNA-N,PYINVOHSOZSEPB-DKGLCQEFSA-N,QSHUUGSBRMSXKV-UHFFFAOYNA-N,XIVFQYWMMJWUCD-FJBUYRLMSA-N,XIVFQYWMMJWUCD-IGTFLHFFNA-N,XIVFQYWMMJWUCD-UMCKCUICSA-N,XIVFQYWMMJWUCD-VSTJRZLJSA-N,YZKOCDPFUHYTHX-UHFFFAOYNA-N
905	295.1511	703.84	6020.33	NA	4423.66	2761.6	NA	NA	NA	NA	NA	NA	4980.26	4186.22	5049.83	6064.62	4587.83	4835.23	5000.3	4781.08	6066.44	5018.06	positive	No Fragments	Penciclovir	JNTOCHDNEULJHD-UHFFFAOYSA-N
906	186.1239	1228.67	500489.72	454372.41	513208.41	526143.81	504148.91	570416.5	453739.5	455398.59	466868.63	502867.56	34644.82	28232.94	35731.45	35022.49	16441.7	28269.14	26911.99	27097.6	24045.23	28876.07	positive	No Fragments	4-Amino-1-piperidinecarboxylic acid,Isocarbamid	NQNQKLBWDARKDG-UHFFFAOYSA-N,SBYAVOHNDJTVPA-UHFFFAOYSA-N
907	654.2259	833.88	432603.38	328688.03	350328.03	480358.16	380823.78	472271.69	565052.81	388407.16	369955.81	361416.25	1772.12	NA	NA	4832.08	1242.91	1928.01	1430.32	NA	1381.43	1601.36	positive	No Fragments
908	206.0848	273.75	232688.09	365423.75	347623.16	390165.94	429299.66	448453.91	553832.44	412625.03	150967.42	248456.17	3352.96	NA	NA	NA	NA	NA	NA	NA	4334.71	4403.05	positive	No Fragments
909	208.0971	273.15	136734.39	168172.2	161982.23	147774.42	174886.84	159993.23	189293.19	152855.58	43570.2	104518.18	23536.73	15131.12	22356.35	29062.44	26687.38	22278.93	21805.04	22886.45	26402.7	26930.3	positive	No Fragments	3,4-Dihydroxyphenylacetone,3,4-Dimethoxybenzaldehyde,3-(2-Hydroxyphenyl)propanoate,3-(2-Hydroxyphenyl)propanoic acid,3-(3-Hydroxyphenyl)propanoic acid,3-Ethoxybenzoate,3-Hydroxy-1-(4-hydroxyphenyl)-1-propanone,3-Methoxy-4-hydroxyphenylacetaldehyde,3-Methoxyphenylacetic acid,3-Phenoxypropionic acid,3-Phenylpropionylglycine,4-Hydroxyhydratropate,4-Hydroxyphenyl-2-propionic acid,4-Methoxybenzyl form…	BHJHPYFAYGAPLS-UHFFFAOYSA-N,BUSOTUQRURCMCM-UHFFFAOYSA-N,CBOQJANXLMLOSS-UHFFFAOYSA-N,CBQJSKKFNMDLON-JTQLQIEISA-N,CBQJSKKFNMDLON-SNVBAGLBSA-N,CJBDUOMQLFKVQC-UHFFFAOYSA-N,DDIZAANNODHTRB-UHFFFAOYSA-N,DFYRUELUNQRZTB-UHFFFAOYSA-N,DTFQMPQJMDEWKJ-UHFFFAOYSA-N,GOQGGGANVKPMNH-UHFFFAOYSA-N,GYCKQBWUSACYIF-UHFFFAOYSA-N,JACRWUWPXAESPB-UHFFFAOYSA-N,JQXBETDGCMQLMK-UHFFFAOYSA-N,LEGPZHPSIPPYIO-UHFFFAOYSA-N,LTEPZFZ…
910	229.1339	270.09	38080.39	24503.89	28343.29	22180.96	22436.55	23239.07	22016.97	18879.9	11621.5	13573.07	8289.78	8840.5	9382.08	11012.55	8278.79	7558.26	7880.29	6741.38	7537.89	7574.89	positive	No Fragments	2,3-Dihydro-5-(5-methyl-2-furanyl)-1H-pyrrolizine,Metyrapol	DDFNHFXLQJLFSX-UHFFFAOYNA-N,SEBQZNHXPWYZSW-UHFFFAOYSA-N
911	216.1961	273.89	22049.31	35356.81	17700.93	35611.66	26219.5	24444.45	34601.41	23274.04	14089.34	19284.02	4422.49	3000.08	4322.33	4322.68	3589.91	4573.97	3085.93	3315.03	4547.74	3608.73	positive	No Fragments	(±)-Hydroxycitronellol,1,1-Dimethoxyoctane,12-amino-dodecanoic acid,xi-1-Ethoxy-1-hexyloxyethane	BZOOCKAFKVYAOZ-UHFFFAOYSA-N,FPCCDPXRNNVUOM-UHFFFAOYNA-N,PBLZLIFKVPJDCO-UHFFFAOYSA-N,YJYLJPSYBMNHTG-UHFFFAOYNA-N
912	257.1499	273.85	16370.44	19335.03	14994.21	19623.87	16822.16	21866.56	19205.49	17657.35	NA	15812.47	4923.72	6348.68	6409.25	4922.26	4210.97	4703.05	5130.12	5087.96	4761.37	4820.69	positive	No Fragments	2-Amino-9,10-epoxy-8-oxodecanoic acid,2-amino-8-oxo-9,10-epoxy-decanoic acid,Propenoylcarnitine,Pulcherriminic acid	PFDHVDFPTKSEKN-JAVCKPHESA-N,PFDHVDFPTKSEKN-YOXFSPIKSA-N,YUCNWOKTRWJLGY-QMMMGPOBSA-N
913	190.1188	856.29	429442.25	255964.39	413197.63	519571.28	426776.63	547757.69	405758.53	446627.72	380141.75	349318.06	54489.88	34288.36	46549.74	50178.46	22762.07	37874.29	47091.01	33587.04	52922.73	37338.38	positive	No Fragments	Homocitrulline,L-Homocitrulline	XIGSAGMEBXLVJJ-YFKPBYRVSA-N
914	277.1508	857.36	168214.28	67951.52	124275.46	164579.13	131368.66	164857.19	137869.05	143614.69	122850.1	109684.57	5759.35	3620.05	5439.44	5929.22	1984.31	4375.84	4370.49	3501.33	5614.43	4546.89	positive	No Fragments
915	480.6705	854.21	40069.11	39053.23	37637.39	45461.85	39486.96	54011.29	57477.77	46268.61	37624.25	40591.2	NA	NA	NA	NA	NA	NA	NA	NA	NA	NA	positive	No Fragments
916	392.1377	853.45	46125.47	33336.73	31545.59	46374.5	48558.1	43521.04	55687.15	41724.83	33546.64	35127.51	NA	NA	NA	NA	NA	NA	NA	NA	NA	NA	positive	No Fragments	Biapenem	MRMBZHPJVKCOMA-YJFSRANCSA-N
917	246.1563	853.07	47929.2	40913.98	35881.55	43274.38	34666.66	41482.78	41082.63	39815.81	32340.81	32733.38	13306.21	26005.65	16803.78	15409.15	4838.9	10742.19	11042.72	8826.46	11692.17	8862.13	positive	No Fragments	(+)-gamma-Hydroxy-L-homoarginine,Alanyl-Arginine,Arginyl-Alanine,beta-Alanyl-L-arginine	DLRGFJGVZXSSTP-LURJTMIESA-N,DLRGFJGVZXSSTP-MDOHGIEYNA-N,SITWEMZOJNKJCH-UHFFFAOYSA-N,UFBPWFODSIJGPL-UHNVWZDZSA-N,WVRUNFYJIHNFKD-UHFFFAOYSA-N
918	481.1722	854.58	22479.86	14744.03	17608.97	17685.83	15821.9	23102.76	23962.14	19701.28	16726.38	16467.86	NA	NA	NA	NA	NA	NA	NA	NA	NA	NA	positive	No Fragments
919	491.6615	853.64	15062.75	17562.99	16264.13	18650.27	12637.65	19340.83	14054.37	14821.21	11874.37	11982.34	NA	NA	NA	NA	NA	NA	NA	NA	NA	NA	positive	No Fragments
920	392.6395	852.68	12653.51	10687.82	9094.04	15045.74	11731.77	16917.56	17411.08	14667.36	10463.61	11396.01	NA	NA	NA	NA	NA	NA	NA	NA	NA	NA	positive	No Fragments
921	320.7828	854.4	6522.33	5489.68	6057.98	4557.64	5096.35	5770.06	8275.61	7783.78	4531.61	5008.37	NA	NA	NA	NA	NA	NA	NA	NA	NA	NA	positive	No Fragments
922	261.1237	448.26	307868.63	181524.16	339841.28	134009.81	126062.17	78991.11	126326.55	134514.34	10368.54	56698.25	401230.81	364813.91	534296.5	351960.53	350484.31	328097.44	515435	292660.44	547732.25	440972.19	positive	No Fragments	Aniracetam,Maculosin,N-Deschlorobenzoyl indomethacin,Nigellimine N-oxide,alpha-Hydroxy-1-methyl-1H-indole-3-propanoic acid,alpha-Methoxy-1H-indole-3-propanoic acid	GVQWAJKTFATJEW-UHFFFAOYSA-N,ICSFHZYTTBEENT-UHFFFAOYNA-N,LSGOTAXPWMCUCK-RYUDHWBXSA-N,TXWGINUZLBAKDF-UHFFFAOYSA-N,WTRLCCDSRUPILA-UHFFFAOYNA-N,ZXNRTKGTQJPIJK-UHFFFAOYSA-N
923	242.2843	158.76	308705.44	293322.56	321521.31	315042.19	312858.03	295062.03	369843.47	350715.94	339244.44	363418.97	298065.53	300231.66	325745.63	304777.44	337141.59	337823.22	305047.91	337817.41	317787.91	308738.16	positive	No Fragments
924	496.2771	273.86	518131.28	203288.92	260153.23	93841.27	85044.97	69655.85	78408.55	88593.75	33505.41	67159.21	431255.19	301675.41	508813.94	539413.31	374818.09	380361.59	436280.09	310392.41	364069.53	356258.75	positive	No Fragments
925	821.4416	274.61	240579.5	110913.83	115940.34	51352.32	43200.42	31288.53	40753.82	53416.23	NA	33053.91	174735.36	125173.21	226032.41	254530.89	173589.42	134218.98	213375.11	126061.96	172279.84	168307.67	positive	No Fragments	Leucomycin A7	CQSPEFZMAFYKML-RQWHEHCQSA-N
926	513.2878	272.95	102359.13	45496.6	69696.88	31538.38	24034.45	21753.38	30264.19	28715.46	NA	16802.21	130251.99	85797.5	137999.69	183606.42	115786.99	119110.63	132439.94	123200.54	112041.27	113080.56	positive	No Fragments
927	513.7895	272.95	54829.1	27883.15	33400.56	18359.21	11490.43	12485.22	13220.6	14596.49	NA	10687.67	79820	51181.61	79612.41	93873.64	63144.55	62514.22	64678.57	61347.6	58811.36	60751.77	positive	No Fragments
928	156.0769	817.27	120665.23	52455.71	80342.23	49699.78	42324.98	40239.8	64885.47	67716.04	50461.23	55400.32	423376.41	398238.25	507151.53	510248.34	253549.13	437907.09	421356.59	314356.44	419746.69	425239.06	positive	No Fragments	2,5-Dioxopiperazine,3-(Pyrazol-1-yl)-L-alanine,3-Cyano-L-alanine,5,6-Dihydrouracil,D-Histidine,Dihydrouracil,Histidine,L-2-Amino-3-(1-pyrazolyl)propanoic acid,L-3-Cyanoalanine,L-Histidine,Muscimol,N-Methylhydantoin	BXRLWGXPSRYJDZ-VKHMYHEASA-N,BXRLWGXPSRYJDZ-YEQUQEJONA-N,BXRNXXXXHLBUKK-UHFFFAOYSA-N,HNDVDQJCIGZPNO-RXMQYKEDSA-N,HNDVDQJCIGZPNO-UHFFFAOYSA-N,HNDVDQJCIGZPNO-YFKPBYRVSA-N,OIVLITBTBDPEFK-UHFFFAOYSA-N,PIGOPELHGLPKLL-UHFFFAOYNA-N,PIGOPELHGLPKLL-YFKPBYRVSA-N,RHYBFKMFHLPQPH-UHFFFAOYSA-N,ZJQHPWUVQPJPQT-UHFFFAOYSA-N
929	284.172	822.91	5002.05	2985.88	3606.22	3318.66	3055.55	3078	2472.49	3084.83	2136.3	2513.77	112908.15	96036.12	100768.78	108143.84	38960.91	94712.05	83041.56	74538.55	81616.02	79361.2	positive	No Fragments	Cadralazine,Histidinyl-Lysine,Lysyl-Histidine,Oxtriphylline	CZVQSYNVUHAILZ-UHFFFAOYSA-N,IGRMTQMIDNDFAA-UHFFFAOYSA-N,QLTVVOATEHFXLT-UHFFFAOYSA-N,RLANKEDHRWMNRO-UHFFFAOYSA-M
930	234.145	822.4	11875.68	5756.39	9671.54	10808.7	7490.46	7257.17	10662.04	10250.44	7121.76	7930.11	25707.33	21138.71	30363.82	32985.13	11442.39	24979.89	22293.41	22180.64	25540.82	21519.58	positive	No Fragments	Lysinoalanine,Lysyl-Serine,Serinyl-Lysine	IMSOBGJSYSFTKG-UHFFFAOYNA-N,SBMNPABNWKXNBJ-UHFFFAOYSA-N,YSZNURNVYFUEHC-UHFFFAOYSA-N
931	289.162	823.41	6714.61	2587.81	4461.14	3550.5	3525.09	3802.16	3524.46	3650.15	2676.95	2495.45	10991.46	11689.74	11290.29	11935.63	4516.18	8791.76	10227.26	10409.24	9767.86	8749.24	positive	No Fragments	Arginyl-Asparagine,Asparaginyl-Arginine	JSLGXODUIAFWCF-UHFFFAOYSA-N,NPDLYUOYAGBHFB-UHFFFAOYSA-N
932	319.1725	821.89	4334.33	2391.07	1832.14	1925.55	1829.02	1457.09	3429.17	1756.16	1413.7	1663.21	4488.34	4163.97	4299.17	5491.87	1796.21	4589.06	4474.89	3440.54	4779.06	3911.12	positive	No Fragments
933	137.046	599.91	15635.02	10394.26	7047.66	10727.34	5209.61	7234.2	8545.66	8953.85	7421.68	9483.11	390965.34	412925.34	492504.97	441954.72	269607.06	348126.88	356914.28	303177.34	352566.44	297055.66	positive	No Fragments	Allopurinol,Hypoxanthine	FDGQSTZJBFJUBT-UHFFFAOYSA-N,OFCNXPDARWKPPY-UHFFFAOYSA-N
934	217.0822	598.28	36702.98	24121.62	26821.2	20731.34	16281.41	19531.28	19719.64	20848.64	15483.68	21177.64	96733.54	89803.36	137878.13	106456.7	68345.27	84575.05	89378.08	82336.42	91723.53	82679.3	positive	No Fragments	2-Amino-3-oxoadipate,2-amino-3-oxo-hexanedioic acid,8-Hydroxyalanylclavam,Berteroin,D-N-(Carboxyacetyl)alanine,N-Acetyl-L-aspartate,N-Acetyl-L-aspartic acid,N-Formyl-L-glutamate,N-Formyl-L-glutamic acid	ADZLWSMFHHHOBV-BYPYZUCNSA-N,AZKKNWAHCAZDCU-UHFFFAOYSA-N,HBVIMVJTUQNSEP-UHFFFAOYSA-N,HXWZRYKURKEOSO-UHFFFAOYNA-N,HXWZRYKURKEOSO-UHFFFAOYSA-N,OTCCIMWXFLJLIA-BYPYZUCNSA-N,QWBMUARUOXXBMI-RAZZTCBWSA-N
935	302.1252	599.48	NA	NA	NA	NA	NA	NA	NA	NA	NA	NA	32791.8	27625.1	41608.65	33146.07	17104.94	26127.8	30830.88	21047.87	25211.04	21966.27	positive	No Fragments
936	250.043	597.86	8644.19	9206.09	8331.43	6357.73	7711.71	7188.48	6831.48	7677.7	7193.49	9444.36	13006.04	14529.33	17622.51	13222.89	16579.17	13535.31	15698.23	17376.49	15433.24	14939.26	positive	No Fragments
937	316.0147	597.64	3622.03	5634.25	5517.01	3189.54	5429.46	2444.6	3771.49	5684.22	2802.88	3820.61	6571.56	9634.26	8255.83	7691.97	10461.23	8971.26	7939.61	10362.44	8527.55	8058.61	positive	No Fragments
938	338.7055	601.15	7520.16	5126.43	5850.92	NA	NA	NA	NA	2739.97	NA	NA	9658.66	5081.71	9172.89	9685.07	6260.83	7560.73	6356.19	5565.21	6519.62	6051.9	positive	No Fragments
939	221.1136	601.41	2344.93	2076.82	NA	2095.39	1682.14	NA	1874.77	2279.58	NA	NA	8027.52	5687.26	7267.69	6691.34	5029.62	4964.39	6545.82	6288.87	5846.3	5662.61	positive	No Fragments	1-Amino-1-deoxy-scyllo-inositol,D-Galactosamine,D-Glucosamine,D-Mannosamine,Fructosamine,Glucosamine,Hercynine,Kanosamine,N-Acetyl-b-glucosaminylamine,N-Acetyl-beta-D-glucosaminylamine,Nojirimycin,Threoninyl-Threonine,beta-D-Glucosamine,neo-Inosamine-2	BGMYHTUCJVZIRP-GASJEMHNSA-N,BQCCAEOLPYCBAE-CBPJZXOFSA-N,DSGIVWSDDRDJIO-UHFFFAOYSA-N,GPPYTCRVKHULJH-QMMMGPOBSA-O,IXZISFNWUWKBOM-ARQDHWQXSA-N,JXAOTICXQLILTC-CDRYSYESSA-N,JXAOTICXQLILTC-WJVUKCJRSA-N,MCGXOCXFFNKASF-FMDGEEDCSA-N,MSWZFWKMSRAUBD-CBPJZXOFSA-N,MSWZFWKMSRAUBD-GASJEMHNSA-N,MSWZFWKMSRAUBD-IVMDWMLBSA-N,MSWZFWKMSRAUBD-QZABAPFNSA-N
940	356.0072	599.4	NA	2474.28	NA	NA	NA	NA	NA	NA	1512.56	NA	4057.41	4914.26	4602.76	4095.47	5917.84	4427.77	5080.98	5512.94	4201.34	3902.83	positive	No Fragments	Glucocapparin,Methyl glucosinolate	UBTOEGCOMHAXGV-CBQIKETKSA-N,UBTOEGCOMHAXGV-YCRREMRBNA-N
941	102.1735	3.36	10590.69	11544.32	11380.73	12438.67	11220.22	14151.8	12575.04	12796.34	10714.12	11698.96	12828.16	13084.11	11318	12058.26	11263.14	13502.93	14366.48	11995.17	11842.62	13417.5	positive	No Fragments
942	320.2436	3.04	4773.32	2803.08	5007.45	6381.49	4930.25	5363.07	4033.81	5415.75	4772.47	3613.45	4837.82	5167.54	3865.16	4688.12	4523.86	6316.09	4038.92	4700.73	3951.93	4669.2	positive	No Fragments	9-Decenoylcholine	MQYYZRFTBFAKRA-UHFFFAOYSA-N
943	144.0657	675.94	480035.84	320130.13	315596.72	448600.44	312225.16	361693.44	397143.56	319163.41	284676.59	272922.91	16061.06	5783.2	13921.66	25179.71	16521.24	16892.67	17879.13	14161.27	23225.81	18671.44	positive	No Fragments	(S)-Methylmalonate semialdehyde,(S)-Methylmalonic acid semialdehyde,2-Hydroxymethylclavam,2-Ketobutyric acid,2-Methyl-3-oxopropanoate,2-Methyl-3-oxopropanoic acid,2-Oxobutanoate,2-methyl-3-oxo-propanoic acid,3-methyl pyruvic acid,4-Hydroxycrotonic acid,4-hydroxy-crotonic acid,5-ethyl-5-methyl-2,4-oxazolidinedione,Acetic anhydride,Acetoacetate,Acetoacetic acid,Acrylamide-acrylic acid resin,Succina…	CRVXTEJTLQIKDI-XINAWCOVSA-N,IRYJRGCIQBGHIV-UHFFFAOYSA-N,MGHNWMRNFGYJKE-UHFFFAOYNA-N,RMQJECWPWQIIPW-OWOJBTEDSA-N,RNIHAPSVIGPAFF-UHFFFAOYSA-N,TYEYBOSBBBHJIV-UHFFFAOYSA-N,UIUJIQZEACWQSV-UHFFFAOYSA-N,UKISAGFGRDHYFO-UHFFFAOYSA-N,VOKUMXABRRXHAR-UHFFFAOYSA-N,VOKUMXABRRXHAR-VKHMYHEASA-N,WDJHALXBUFZDSR-UHFFFAOYSA-N,WFDIJRYMOXRFFG-UHFFFAOYSA-N
944	237.0872	673.03	465074.06	303655.19	313975.91	330626.41	272026.25	280099.5	373518.63	368065.41	355525.59	356350.56	89927.06	58582.98	89828.82	123664.5	68359.54	78415.63	82372.73	59928.63	89536.97	77319.08	positive	No Fragments	1,2-Epoxy-3-(p-Nitrophenoxy)propane,2-Carboxy-2,3-dihydro-5,6-dihydroxyindole,2-Hydroxy-6,7-dimethoxybenzoxazole,2-Hydroxy-7-methoxy-2H-1,4-benzoxazin-3(4H)-one,3-Hydroxyhippuric acid,4-Carboxyphenylglycine,4-Hydroxyhippuric acid,6-Hydroxy-3-succinoylpyridine,Alpha-Hydroxyhippuric acid,Dopaquinone,Hercynine,L-Dopaquinone,L-Formylkynurenine,Leucodopachrome,N'-Formylkynurenine,N,N-Dihydroxy-L-trypt…	AHMIDUVKSGCHAU-LURJTMIESA-N,AHMIDUVKSGCHAU-UHFFFAOYNA-N,BYHJHXPTQMMKCA-MRVPVSSYSA-N,BYHJHXPTQMMKCA-QMMMGPOBSA-N,BYHJHXPTQMMKCA-SVGMAFHSNA-N,BYHJHXPTQMMKCA-UHFFFAOYSA-N,FKJQZUQEYSGYFZ-JTQLQIEISA-N,FODHHOASVRMOPW-UHFFFAOYSA-N,FPIGOBKNDYAZTP-UHFFFAOYSA-N,FYAMXEPQQLNQDM-UHFFFAOYSA-N,GCWCVCCEIQXUQU-UHFFFAOYSA-N,GEFDRROBUCULOD-UHFFFAOYSA-N,GPPYTCRVKHULJH-QMMMGPOBSA-O,JDWYRSDDJVCWPB-LURJTMIESA-N,NDEPTLC…
945	247.0927	687.98	56573.74	50727.68	48829	31389.57	27526.56	40205.97	42287.29	43841.43	42502.09	48846.59	2351.99	1895.29	2344.02	3464.87	2083.54	2303.57	2640.02	1926.26	2906.05	2003.98	positive	No Fragments	1-Isothiocyanato-6-(methylsulfinyl)hexane,5,6-Dihydrouridine,Aspartyl-Hydroxyproline,L-alpha-Aspartyl-L-hydroxyproline ,Lipoamide,lipoamide	FCCDDURTIIUXBY-UHFFFAOYSA-N,WJDUWENBTQEKDZ-UHFFFAOYSA-N,XQZVZULJKVALRI-UHFFFAOYNA-N,ZPTBLXKRQACLCR-XVFCMESISA-N
946	146.0271	678.11	32162.54	28820.96	29214.75	28996.53	33543.89	32721.17	36720.38	34351.52	26316.87	24117.22	NA	NA	NA	NA	NA	NA	NA	NA	1077.37	NA	positive	No Fragments	3,4-Dehydrothiomorpholine-3-carboxylate	HRXJCQXGAHSUJC-UHFFFAOYSA-N
947	267.059	677.02	17650.85	17636.02	20595	27056.85	27903.68	32209.37	27962.13	28364.48	29752.14	27317.5	7242.87	4256.21	7526.29	9011.93	4868.27	7372.57	6259.35	6489.02	8115.85	5976.36	positive	No Fragments	Pseudouridine,Spongouridine,Uridine	DRTQHJPVMGBUCF-CCXZUQQUSA-N,DRTQHJPVMGBUCF-XVFCMESISA-N,PTJWIQPHWPFNBW-GBNDHIKLSA-N
948	170.1177	673.43	28031.09	23441.47	24716.63	32130.46	25100.95	26290.08	30408.01	23033.23	23990.61	19621.33	1264.22	NA	1307.52	1604.42	1165.46	1394.26	1239.49	1325.55	968.28	1132.18	positive	No Fragments	1,3-Diacetylpropane,1-Methoxy-3-methylene-2-pentanone,1-Oxa-2-oxo-3-methylcycloheptane,2,2-dimethyl-4-pentenoic acid,2,3-Heptanedione,2,4-Dimethyl-2-pentenoic acid,2-Heptenoic acid,2-Hexenyl formate,2-butyl acrylic acid,2-isopropyl trans-crotonic acid,2-methyl-2E-hexenoic acid,2-methyl-2Z-hexenoic acid,3,4-Heptanedione,3-Isopropyl-3-butenoic acid,3-Methyl-2E-hexenoic acid,3-Methyl-2Z-hexenoic aci…	AKOVMBAFZSPEQU-AATRIKPKSA-N,AKOVMBAFZSPEQU-WAYWQWQTSA-N,BCYXFRMDZWKZSF-SNAWJCMRSA-N,BGUAPYRHJPWVEM-UHFFFAOYSA-N,CHDAMWZEYINXCG-UHFFFAOYSA-N,CQEYYJKEWSMYFG-UHFFFAOYSA-N,DMHLGGQHOSTMJG-GQCTYLIASA-N,DRTXQTMTWPIHLI-UHFFFAOYSA-N,FEUFEGJTJIHPOF-UHFFFAOYSA-N,FJPGAMCQJNLTJC-UHFFFAOYSA-N,GFUGBRNILVVWIE-AATRIKPKSA-N,HAXARIVGMMVELD-UHFFFAOYNA-N,HCLVGAZUVMWYLF-UHFFFAOYSA-N,HGRGPAAXHOTBAM-UHFFFAOYSA-N,IYBOGQY…
949	260.1608	683.36	23042.57	19199.14	16226.1	15460.96	13075.31	17750.65	21437.3	19662.24	17357.2	15846.9	871.27	NA	753.76	1543.83	644.96	NA	784.49	NA	1133.68	NA	positive	No Fragments	D-Lysopine,Gamma-glutamyl-Isoleucine,Gamma-glutamyl-Leucine,Glutaminyl-Isoleucine,Glutaminyl-Leucine,Hydroxyprolyl-Lysine,Isoleucyl-Gamma-glutamate,Isoleucyl-Glutamine,Isoleucyl-Serine,L-Lysopine,Leucyl-Gamma-glutamate,Leucyl-Glutamine,Leucyl-Serine,Lysyl-Hydroxyproline,Meprobamate,Pantothenamide,Serinyl-Isoleucine,Serinyl-Leucine,Threoninyl-Valine,Valyl-Threonine	AMMYIDAXRNSZSJ-UHFFFAOYSA-N,ARPVSMCNIDAQBO-UHFFFAOYSA-N,BFDLYDRHDPSQHM-UHFFFAOYSA-N,BXAQOKHDAYJQPA-UHFFFAOYSA-N,BXLYSRPHVMCOPS-UHFFFAOYSA-N,CKHWEVXPLJBEOZ-UHFFFAOYSA-N,CNPNWGHRMBQHBZ-UHFFFAOYSA-N,GSRPWCGECLOSNH-UHFFFAOYSA-N,GVRKWABULJAONN-UHFFFAOYSA-N,JYOAXOMPIXKMKK-UHFFFAOYSA-N,NFDYGNFETJVMSE-UHFFFAOYSA-N,NPPQSCRMBWNHMW-UHFFFAOYSA-N,PFUZINYUQIJPNG-UHFFFAOYSA-N,TWVKGYNQQAUNRN-UHFFFAOYSA-N,XGDCYUQ…
950	241.1186	674.02	21463.02	21914.86	16207.37	21738.06	21959.51	21459.17	21298.09	20353.87	15428.77	15248.99	1525.87	845.01	1526.48	2136.85	1197.46	1459.71	1882.71	972.08	2018.63	1838.56	positive	No Fragments	2-Acetyl-1,5,6,7-tetrahydro-6-hydroxy-7-(hydroxymethyl)-4H-azepine-4-one	OISIGIMXBVOALX-UHFFFAOYNA-N
951	246.0973	675.06	9378.58	14147.7	10399.36	5231.13	8970.04	10137.51	8746.02	8481.1	6026.28	5124.27	2182.36	1620.28	1817.04	2631.04	1240.74	1913.44	1846.15	916.73	2254.51	2282.46	positive	No Fragments	3,5,6-Trihydroxy-5-(hydroxymethyl)-2-methoxy-2-cyclohexen-1-one,3-O-Ethyl-L-ascorbic acid,Carbachol	AIXAANGOTKPUOY-UHFFFAOYSA-N,GXRFOOHMMLYYNW-UJURSFKZSA-N,OPIUUJWCOWMEJN-UHFFFAOYNA-N
952	242.054	674.03	6927.22	6265.21	6791.96	12540.27	10202.37	10272.54	11229.57	10413.44	11149.06	10260.1	NA	NA	NA	650.83	NA	NA	NA	NA	NA	NA	positive	No Fragments	Alanyl-Asparagine,Asparaginyl-Alanine,Gamma-glutamyl-Glycine,Glutaminyl-Glycine,Glycyl-Gamma-glutamate,Glycyl-Glutamine	CCUAQNUWXLYFRA-UHFFFAOYSA-N,JEFZIKRIDLHOIF-UHFFFAOYSA-N,PNMUAGGSDZXTHX-UHFFFAOYSA-N,SJUXYGVRSGTPMC-UHFFFAOYSA-N,WNDNXCYHNXBXNK-UHFFFAOYSA-N
953	207.0964	678.23	8073.79	9023.79	11216.73	11486.31	9576.16	10397.63	12368.11	10831.57	8485.84	7934.9	NA	NA	NA	NA	NA	NA	NA	NA	NA	NA	positive	No Fragments
954	114.1075	491.11	312036.66	320759.81	299359.97	313733.69	255303.42	333452.53	281678.94	318987.41	273523.78	468949.94	33932.25	15658.73	32767.27	39006.2	33232.06	28597.14	37488.41	27450.55	42395.76	35515.42	positive	No Fragments
955	131.0854	475.81	183142.08	102350.17	120354.77	72956.16	68112.13	81120.65	65273.29	66410.35	55595.39	69756.8	18928.38	13182.19	20054.47	21903.1	11467.29	14534.3	14318.54	12594.71	17590.09	13515.81	positive	No Fragments
956	663.4544	225.25	5779.64	38630.56	125375.5	64318.18	164866.13	256737.84	249868.47	327784.09	390550.38	456330.22	33195.14	65324.1	68417.31	28289	57585.94	98553.4	46849.25	55118.31	50063.37	51227.23	positive	No Fragments
957	137.0652	576.37	197373.23	275824.19	122946.26	82894.77	247190.38	443390.88	231252.77	96140.95	51843.42	72793.97	98921.01	70904.67	98308.79	110285.96	80296	77557.59	83318.48	47291.51	91498.96	66256.21	positive	No Fragments
958	348.2748	216.3	443079.72	372212.81	259925.55	347644.22	187473.45	178465.13	413220.03	377913.09	150181.14	290805.31	235802.2	229451.73	317427.06	241682.3	246857.48	294987.72	225725.77	256002.25	238337.28	191291.81	positive	No Fragments
959	388.3425	213.66	87891.48	101156.8	105789.68	82695.09	72507.67	70970.56	150099.53	110181.8	48456.49	83967.96	65370.15	62640.2	75277.4	50052.97	68072.55	53365.88	46892.74	68489.05	52517.79	48435.13	positive	No Fragments
960	416.3738	212.54	105446.59	115243.27	104327.06	79235.48	71159.41	76045.8	138206.67	114419.42	57698	108109.71	68105.13	58702.86	69308.02	54430.56	66964.71	50538.17	46879.43	61741	54096.57	46984.62	positive	No Fragments
961	418.3167	214.07	92580.16	86131.52	101711.88	83630.46	66076.07	67279.6	137145.17	118941.7	58617.52	79546	53148.36	43636.9	51653.43	40058.48	48615.15	38547.98	36918.71	48888.57	42839.09	40074.13	positive	No Fragments
[truncated: 1,393 more rows]
