# Supplementary material for: MetaboCraft: building a Minecraft plugin for metabolomics
Source: Bioinformatics. 2018 Mar 28;34(15):2693–4. doi: 10.1093/bioinformatics/bty102 (PMC6061834; doi:10.1093/bioinformatics/bty102)
Supplement: Supplementary Data [file bty102_supp.zip › bty102-suppl_data/example1-filenames(1).txt]

P1.mzXML,P2.mzXML,P3.mzXML,P4.mzXML,P5.mzXML,P6.mzXML,P7.mzXML,P8.mzXML,P9.mzXML,P10.mzXML

B1.mzXML,B2.mzXML,B3.mzXML,B4.mzXML,B5.mzXML,B6.mzXML,B7.mzXML,B8.mzXML,B9.mzXML,B10.mzXML
